# Supplementary material for: Changes in gene regulation are associated with the evolution of resistance to a novel parasite
Source: Front Immunol. 2026 Feb 26;17:1697157. doi: 10.3389/fimmu.2026.1697157 (PMC12979160; doi:10.3389/fimmu.2026.1697157)
Supplement: Supplementary Table 1 — Table of sample sizes for each population-treatment-time point combination. [file Table1.xlsx]

## Sheet: Sheet1
	Population	Treatment	Time Point	Sample Size
	GOS	Alum	1	10
	GOS	Cestode Protein	1	10
	GOS	PBS control	1	11
	GOS	Alum	10	10
	GOS	Cestode Protein	10	10
	GOS	PBS control	10	10
	GOS	Alum	42	10
	GOS	Cestode Protein	42	10
	GOS	PBS control	42	11
	GOS	Alum	90	8
	GOS	Cestode Protein	90	2
	GOS	PBS control	90	3
	RSL	Alum	1	10
	RSL	Cestode Protein	1	9
	RSL	PBS control	1	9
	RSL	Alum	10	11
	RSL	Cestode Protein	10	10
	RSL	PBS control	10	11
	RSL	Alum	42	10
	RSL	Cestode Protein	42	11
	RSL	PBS control	42	10
	RSL	Alum	90	3
	RSL	Cestode Protein	90	8
	RSL	PBS control	90	3
	SAY	Alum	1	11
	SAY	Cestode Protein	1	10
	SAY	PBS control	1	10
	SAY	Alum	10	10
	SAY	Cestode Protein	10	11
	SAY	PBS control	10	10
	SAY	Alum	42	10
	SAY	Cestode Protein	42	11
	SAY	PBS control	42	10
	SAY	Alum	90	3
	SAY	Cestode Protein	90	4
	SAY	PBS control	90	2
