# Supplementary material for: Changes in gene regulation are associated with the evolution of resistance to a novel parasite
Source: Front Immunol. 2026 Feb 26;17:1697157. doi: 10.3389/fimmu.2026.1697157 (PMC12979160; doi:10.3389/fimmu.2026.1697157)
Supplement: Supplementary Table 2 — Summary of results of test of equal proportions considering overlap of all pairwise combinations of effects of interest across our alum and cestode protein specific models. [file Table2.xlsx]

## Sheet: Sheet1
	Comparison	Total Shared Genes	Exp. Shared Genes	c2	p-value
	Alum Main vs. CP×Time	54	39.5	5.41	0.020*
	Alum Main vs. CP×Pop	1	8.5	6.65	0.017*
	Alum Main vs. CP Threeway	1	3.5	1.073	0.3
	Alum x Pop vs. CP Main	0	0.3	n.a.	n.a.
	Alum×Pop vs. CP×Time	2	1.5	0.00135	0.97
	Alum×Pop vs. CP Threeway	0	0.1	n.a.	n.a.
	Alum×Time vs. CP Main	1	1.2	1.72e-31	1
	Alum×Time vs. CP×Pop	2	1.2	0.0767	0.782
	Alum×Time vs. CP Threeway	1	0.5	0.000313	0.986
	Alum Threeway vs. CP Main	0	0.3	n.a.	n.a.
	Alum Threeway vs. CP×Time	3	1.4	0.997	0.318
	Alum Threeway vs. CP×Pop	0	0.3	n.a.	n.a.
