# Supplementary material for: Changes in gene regulation are associated with the evolution of resistance to a novel parasite
Source: Front Immunol. 2026 Feb 26;17:1697157. doi: 10.3389/fimmu.2026.1697157 (PMC12979160; doi:10.3389/fimmu.2026.1697157)
Supplement: Supplementary Table 3 — Summary of fibrosis model results for selected genes of interest. Table displays p values for each main model term (fibrosis, population, and interaction) and results of post-hoc testing for differences in expression across populations. Genes shown are those significant for fibrosis or fibrosis x population interaction which were also significantly differentially expressed for a model term of interest in our alum and/or cestode protein models. [file Table3.xlsx]

## Sheet: Sheet1
Gene	Annotation	Population p	Fibrosis p	Fibrosis*Pop p	SAY-GOS					SAY-RSL					GOS-RSL
					estimate	SE	df	z.ratio	p	estimate	SE	df	z.ratio	p	estimate	SE	df	z.ratio	p
ENSGACT00000015197	ada	1.1171e-14	1.56103e-10	0.0813515	0.0147	0.00952	Inf	1.548	0.2685	-0.0485	0.00966	Inf	-5.017	<0.001	-0.0632	0.00973	Inf	-6.493	<0.001
ENSGACT00000023165	aimp1	1.2903e-30	0.000438395	0.0120865	0.0417	0.00911	Inf	4.579	<0.001	-0.0589	0.00915	Inf	-6.44	<0.001	-0.1006	0.00928	Inf	-10.843	<0.001
ENSGACT00000015295	anxa1a	1.70567e-25	0.000168007	0.536268	0.0303	0.00827	Inf	3.662	<0.001	-0.0517	0.00835	Inf	-6.19	<0.001	-0.082	0.00845	Inf	-9.701	<0.001
ENSGACT00000022600	anxa4	1.98494e-27	3.87439e-08	0.0735445	0.0264	0.00898	Inf	2.938	0.0093	-0.0617	0.00905	Inf	-6.816	<0.001	-0.0881	0.00915	Inf	-9.628	<0.001
ENSGACT00000017387	BCL11B	1.93283e-05	2.60978e-05	0.491962	0.0401	0.0346	Inf	1.159	0.4776	-0.135	0.0337	Inf	-4.003	<0.001	-0.1751	0.0344	Inf	-5.088	<0.001
ENSGACT00000019304	BTLA	8.58981e-11	0.00362428	0.0510739	0.1406	0.0261	Inf	5.395	<0.001	-0.0465	0.0254	Inf	-1.835	0.1582	-0.1871	0.0266	Inf	-7.046	<0.001
ENSGACT00000017674	ccdc22	5.59346e-52	2.94546e-05	0.0192758	0.0356	0.00862	Inf	4.129	<0.001	-0.0859	0.00862	Inf	-9.963	<0.001	-0.1215	0.00873	Inf	-13.913	<0.001
ENSGACT00000018265	CCR6	3.19051e-12	0.00050309	0.683139	0.00964	0.0489	Inf	0.198	0.978	0.3142	0.0543	Inf	5.786	<0.001	0.30456	0.0548	Inf	5.556	<0.001
ENSGACT00000022829	cd40lg	4.71345e-13	3.39732e-05	0.232971	-0.118	0.0396	Inf	-2.985	0.008	0.147	0.0431	Inf	3.49	0.0019	0.265	0.0425	Inf	6.233	<0.001
ENSGACT00000013616	commd7	6.57e-12	2.75e-10	0.0050715	0.0248	0.0104	Inf	2.372	0.0465	-0.0403	0.0106	Inf	-3.804	<0.001	-0.0651	0.0107	Inf	-6.082	<0.001
ENSGACT00000009199	cxcl12a	1.91069e-39	1.9316e-09	0.197114	-0.0246	0.0244	Inf	-1.011	0.5701	-0.2963	0.0234	Inf	-12.688	<0.001	-0.2717	0.0233	Inf	-11.643	<0.001
ENSGACT00000025278	cxcl19	7.39855e-11	1.73533e-05	0.141008	0.0413	0.0124	Inf	3.324	0.0026	-0.0558	0.0124	Inf	-4.492	<0.001	-0.0971	0.0126	Inf	-7.684	<0.001
ENSGACT00000007096	cyldl	3.13907e-07	6.46142e-07	0.00116249	0.053	0.0151	Inf	3.499	0.0014	-0.0198	0.0153	Inf	-1.291	0.4	-0.0728	0.0156	Inf	-4.67	<0.001
ENSGACT00000009231	gpnmb	5.96038e-13	1.12278e-05	0.558816	0.0615	0.0277	Inf	2.216	0.0684	-0.1574	0.0268	Inf	-5.873	<0.001	-0.2189	0.0275	Inf	-7.958	<0.001
ENSGACT00000009170	grb2b	1.71463e-27	5.45961e-05	0.164052	0.00364	0.00766	Inf	0.475	0.883	-0.06746	0.00775	Inf	-8.706	<0.001	-0.07109	0.00779	Inf	-9.126	<0.001
ENSGACT00000021812	hmgb2a	3.42014e-14	0.00530311	0.0573197	0.0328	0.00996	Inf	3.297	0.0028	-0.414	0.0101	Inf	-4.116	<0.001	-0.0743	0.012	Inf	-7.287	<0.001
ENSGACT00000027215	HMGB1	3.39372e-54	0.000703814	0.123321	0.00454	0.0192	Inf	0.236	0.9698	-0.25147	0.0185	Inf	-13.577	<0.001	-0.256	0.0187	Inf	-13.708	<0.001
ENSGACT00000023086	iqgap1	5.45021e-56	2.28539e-08	0.443818	0.0105	0.0119	Inf	0.882	0.6515	0.1923	0.0129	Inf	14.915	<0.001	0.1819	0.013	Inf	14.025	<0.001
ENSGACT00000021776	irf4a	8.40415e-24	1.56776e-05	0.00173698	-0.0476	0.0359	Inf	-1.326	0.3809	-0.3359	0.0343	Inf	-9.801	<0.001	-0.2883	0.0339	Inf	-8.494	<0.001
ENSGACT00000022354	klf2b	4.96453e-22	2.80389e-06	0.00627422	0.00239	0.00989	Inf	0.0242	0.9683	-0.0783	0.00998	Inf	-7.846	<0.001	-0.08072	0.01	Inf	-8.048	<0.001
ENSGACT00000020286	LAMP1	6.52243e-41	0.00377564	0.0900292	0.0053	0.0102	Inf	0.52	0.8617	-0.1101	0.0102	Inf	-10.797	<0.001	-0.1154	0.0103	Inf	-11.255	<0.001
ENSGACT00000009597	lck	0.00108618	2.22965e-05	0.54369	0.0126	0.0194	Inf	0.651	0.792	-0.0694	0.0195	Inf	-3.558	0.0011	-0.0821	0.0197	Inf	-4.169	<0.001
ENSGACT00000021127	MAF	0.000159864	2.29029e-05	0.435856	0.036	0.0282	Inf	1.278	0.408	-0.0994	0.0278	Inf	-3.579	0.0011	-0.1354	0.0283	Inf	-4.784	<0.001
ENSGACT00000022556	mrc1b	1.24709e-14	0.00014937	0.00202169	0.0671	0.0157	Inf	4.275	<0.001	-0.0463	0.0157	Inf	-2.945	0.0091	-0.1134	0.016	Inf	-7.071	<0.001
ENSGACT00000019916	mul1a	2.8e-19	2.64e-06	0.0744018	0.0318	0.00894	Inf	3.556	0.0011	-0.0442	0.00903	Inf	-4.892	<0.001	-0.076	0.00914	Inf	-8.308	<0.001
ENSGACT00000014316	nr4a.1	0.554729	0.00200914	0.542954	n/a	n/a	n/a	n/a	n/a	n/a	n/a	n/a	n/a	n/a	n/a	n/a	n/a	n/a	n/a
ENSGACT00000017902	nfkbie	2.51e-41	0.0064163	0.0613235	0.0168	0.00789	Inf	2.129	0.084	-0.0802	0.00793	Inf	-10.122	<0.001	-0.097	0.00799	Inf	-12.136	<0.001
ENSGACT00000011654	pikfyve	8.38298e-06	8.51235e-12	0.279278	0.0324	0.00862	Inf	3.754	<0.001	0.00878	0.00885	Inf	0.993	0.5815	-0.02358	0.00895	Inf	-2.635	0.0229
ENSGACT00000012461	prkd2	1.62445e-06	0.0254166	0.00774915	-0.2211	0.0429	Inf	-5.159	<0.001	-1.778	0.0444	Inf	-4.007	<0.001	0.0433	0.421	Inf	1.028	0.5592
ENSGACT00000010177	rbx1	4.5912e-46	0.000300956	0.00768143	0.0409	0.00836	Inf	4.901	<0.001	-0.0728	0.00836	Inf	-8.704	<0.001	-0.1137	0.00848	Inf	-13.407	<0.001
ENSGACT00000018335	rc3h1b	0.124044	6.22343e-08	0.428886	n/a	n/a	n/a	n/a	n/a	n/a	n/a	n/a	n/a	n/a	n/a	n/a	n/a	n/a	n/a
ENSGACT00000005178	skap1	0.0828909	0.000777719	0.245909	n/a	n/a	n/a	n/a	n/a	n/a	n/a	n/a	n/a	n/a	n/a	n/a	n/a	n/a	n/a
ENSGACT00000020522	spi1b	1.75553e-34	1.56269e-09	0.00536512	0.0211	0.0089	Inf	2.365	0.0473	-0.0762	0.00896	Inf	-8.504	<0.001	-0.0972	0.00904	Inf	-10.757	<0.001
ENSGACT00000017961	tnfaip8l2b	3.93847e-13	1.72056e-08	0.0060511	0.0398	0.0203	Inf	1.961	0.122	-0.0898	0.0203	Inf	-4.42	<0.001	-0.1297	0.0206	Inf	-6.304	<0.001
ENSGACT00000005239	ufd1l	3.61582e-32	0.000168028	0.01662	0.0299	0.00831	Inf	3.595	<0.001	-0.0633	0.00836	Inf	-7.57	<0.001	-0.0932	0.00846	Inf	-11.014	<0.001
ENSGACT00000010195	zap70	4.80667e-06	0.000492975	0.762649	-0.1359	0.0355	Inf	-3.826	<0.001	-1.707	0.0359	Inf	-4.749	<0.001	-0.0348	0.0351	Inf	-0.992	0.582
ENSGACT00000018236	zbtb1	0.000263459	0.0006245	0.124409	0.0801	0.0614	Inf	1.304	0.392	-0.1778	0.0588	Inf	-3.024	0.0071	-0.258	0.0602	Inf	-4.285	<0.001
