# Supplementary material for: Changes in gene regulation are associated with the evolution of resistance to a novel parasite
Source: Front Immunol. 2026 Feb 26;17:1697157. doi: 10.3389/fimmu.2026.1697157 (PMC12979160; doi:10.3389/fimmu.2026.1697157)
Supplement: Supplementary Table 4 — Summary of population-specific fibrosis models for genes of interest. Shown are p values for the population x fibrosis interaction in the global (all populations) model, and then p values and coefficients for the fibrosis term in population-specific GLMs. Genes shown are those which were significant for the population x fibrosis interaction in the global model, and were also significantly differentially expressed for a model term of interest in our alum and/or cestode protein models. [file Table4.xlsx]

## Sheet: Sheet1
Gene	Annotation	Fibrosis*Pop p	SAY		GOS		RSL
			p	coef	p	coef	p	coef
ENSGACT00000013616	commd7	0.0050715	<0.001	0.0251	<0.001	0.0309	0.1462	ns
ENSGACT00000007096	cyldl	0.00116249	<0.001	0.0357	<0.001	0.0347	0.901	ns
ENSGACT00000021776	irf4a	0.00173698	<0.001	-0.1007	0.0384	-0.0461	0.6011	ns
ENSGACT00000022354	klf2b	0.00627422	0.00108	0.01705	<0.001	0.025739	0.7015	ns
ENSGACT00000022556	mrc1b	0.00202169	0.06936	ns	<0.001	0.04449	0.7301	ns
ENSGACT00000012461	prkd2	0.00774915	<0.001	-0.0916	0.526	-0.01497	0.6643	ns
ENSGACT00000010177	rbx1	0.00768143	0.0163	0.01034	<0.001	0.019989	0.9439	ns
ENSGACT00000020522	spi1b	0.00536512	<0.001	0.01875	<0.001	0.02731	0.1126	ns
ENSGACT00000017961	tnfaip8l2b	0.0060511	0.00926	0.0284	<0.001	0.06488	0.0507	ns
