# Supplementary material for: Changes in gene regulation are associated with the evolution of resistance to a novel parasite
Source: Front Immunol. 2026 Feb 26;17:1697157. doi: 10.3389/fimmu.2026.1697157 (PMC12979160; doi:10.3389/fimmu.2026.1697157)
Supplement: Supplementary File 1 — Summary of sensitivity testing results. Displayed are differential expression results for model runs using the top 50% and top 75% most expressed genes. Each sheet is a specific model (alum, CP, fibrosis), with a final sheet summarizing results from alum-CP overlap comparisons for each run. Highlighted rows indicate comparisons where results differ between model runs (50% vs. 75% cutoff). [file SupplementaryFile1.xlsx]

## Sheet: Alum
		50% Cutoff			75% Cutoff
	Contrast	# Sig (50% cutoff)	Prop Sig (50% cuttoff)	Is sig? (50% cutoff)	# Sig (75% cutoff)	Prop Sig (75% cuttoff)	Is sig? (75% cutoff)
	Treatment	1365	0.105	y	1501	0.077	y
	Treatment*Time	195	0.015	y	275	0.0141	y
	Treatment*Pop	57	0.00437	y (lower)	138	0.00706	y (lower)
	Threeway	47	0.0036	y (lower)	94	0.00481	y (lower)

## Sheet: CP
		50% Cutoff			75% Cutoff
	Contrast	# Sig (50% cutoff)	Prop Sig (50% cuttoff)	Is sig? (50% cutoff)	# Sig (75% cutoff)	Prop Sig (75% cuttoff)	Is sig? (75% cutoff)
	Treatment	76	0.00578	y (lower)	165	0.00844	y (lower)
	Treatment*Time	378	0.0287	y	511	0.0261	y
	Treatment*Pop	82	0.00624	y (lower)	163	0.00834	y (lower)
	Threeway	35	0.00266	y (lower)	93	0.00476	y (lower)

## Sheet: Fibrosis
		50% Cutoff			75% Cutoff
	Contrast	# Sig (50% cutoff)	Prop Sig (50% cuttoff)	Is sig? (50% cutoff)	# Sig (75% cutoff)	Prop Sig (75% cuttoff)	Is sig? (75% cutoff)
	Fibrosis	2888	0.237	y	3139	0.161	y
	Fibrosis*Population	389	0.03	y	464	0.0237	y

## Sheet: Comparisons
		50% Cutoff				75% Cutoff
	Contrast	# shared (50% cutoff)	Prop shared (50% cuttoff)	Exp shared (50% cutoff)	Shared sig? (50% cutoff)	# shared (75% cutoff)	Prop shared (75% cuttoff)	Exp shared (75% cutoff)	Shared sig? (75% cutoff)
	Treatment	13	0.00101	0.000605	n	21	0.00109	0.000632	y
	Treatment*Time	21	0.00162	0.00043	y	28	0.00145	0.000358	y
	Treatment*Pop	5	0.000387	2.75e-05	y	11	0.00569	5.88e-05	y
	Threeway	1	7.73e-05	9.68e-06	n	5	0.000259	2.29e-05	y
	Alum Treat vs. CP Treat*time	54	0.00418	0.00304	y	57	0.00295	0.002	y
