# Supplementary material for: Changes in gene regulation are associated with the evolution of resistance to a novel parasite
Source: Front Immunol. 2026 Feb 26;17:1697157. doi: 10.3389/fimmu.2026.1697157 (PMC12979160; doi:10.3389/fimmu.2026.1697157)
Supplement: Supplementary File 2 — Summary of analysis of differential expression of identified putative immune genes in the lower 50% expressed genes. Included is a list of keywords used to search Gene Ontology terms and identify putative immune genes. Additional tabs report overrepresentation and overlap (between alum and CP models) statistical analysis. Finally, individual tabs list differentially expressed genes and relevant statistics for each model (alum, CP, fibrosis). [file SupplementaryFile2.xlsx]

## Sheet: GO keywords
"immun"
"coagulation"
"cytokine-mediated"
"cytokine "
"defense"
"wound"
"inflamm"
"MHC"
"antigen"
"T cell"
"complement"
"NF-"

## Sheet: Overrepresentation Stats
	Model	Effect	Total DEGs	X-squared	p val
	Alum	Treatment	16	39.03	< 0.001**
		Treat x Time	6	0.96	0.327
		Treat x Pop	6	0.96	0.327
		Treat x Time x Pop	2	0.36	0.548
	CP	Treatment	4	5.49e-32	1
		Treat x Time	7	2.29	0.13
		Treat x Pop	7	2.29	0.13
		Treat x Time x Pop	7	2.29	0.13
	Fibrosis	Fibrosis	11	12.27	< 0.001**
		Fibrosis x Pop	20	66.82	< 0.001**

## Sheet: Overlap Statistics
	Comparison	Alum DEGs	CP DEGs	Shared DEGs	X-squared	p val
	Treatment	16	4	0	n.a.	n.a.
	Treat x Time	6	7	1	1.39	0.24
	Treat x Pop	6	7	0	n.a.	n.a.
	Treat x Time x Pop	2	7	0	n.a.	n.a.

## Sheet: Alum_DEGs
gene	uga_gene_name	ensembl_gene_name	ensembl_gos	Treat_P	Pop_Trt_P	Treat_DPI_P	Pop_Trt_DPI_P	Treat_C	GvS:Treat_C	RvS:Treat_C	Treat:DPI_C	GvS:Treat:DPI_C	RvS:Treat:DPI_C
ENSGACT00000006177	abcf3		defense response to virus	0.00453688	0.587503	0.136857	0.730407	0.071204	0.0250269	0.114711	-0.00115033	-0.000672096	-0.0029322
ENSGACT00000025749	cabz01076234.2		regulation of cytokine production; T cell receptor signaling pathway; regulation of T cell activation; regulation of leukocyte cell-cell adhesion	0.00509754	0.869165	0.22802	0.145493	0.104567	-0.130268	0.0679926	0.00353657	0.00650841	-0.00788857
ENSGACT00000005947	enpp2		immune response; vesicle-mediated transport; phosphatidylcholine catabolic process	0.856974	0.000696352	0.2318	0.675171	0.102367	-0.255652	0.102109	2.40323e-05	-0.00341514	-0.00519981
ENSGACT00000025724	HGFAC	HGFAC	proteolysis; zymogen activation; blood coagulation	0.239187	0.00629506	0.505161	0.758642	0.221689	-0.588182	-0.326291	-0.00158486	0.00615563	0.00479165
ENSGACT00000025164	IL17REL		cytokine-mediated signaling pathway	0.206008	0.00867542	0.429223	0.810173	-0.370717	0.50189	0.13867	0.00428076	-0.00408531	0.00113365
ENSGACT00000019325	il1b		immune response; inflammatory response; positive regulation of cell division; cytokine-mediated signaling pathway; macrophage chemotaxis; cellular response to lipopolysaccharide; positive regulation of gene expression; fever generation; regulation of non-canonical NF-kappaB signal transduction	0.00460082	0.317218	0.838637	0.0471351	0.170456	-0.609128	-0.452784	-0.0146574	0.0209644	0.0199911
ENSGACT00000011834	itgb1bp1	itgb1bp1	cell adhesion; cell differentiation; regulation of signal transduction; positive regulation of cell division; Notch signaling pathway; angiogenesis; cell migration; protein localization to membrane; biomineral tissue development; negative regulation of cell migration; integrin activation; negative regulation of focal adhesion assembly; regulation of protein targeting to membrane; negative regulat…	0.796389	0.00224531	0.918867	0.707664	-0.0201221	0.158437	-0.0662626	-0.00209428	0.00382657	0.0017379
ENSGACT00000008284	pglyrp6	pglyrp6	peptidoglycan catabolic process; immune system process; defense response to bacterium	0.00172995	0.0513464	0.392664	0.896804	-0.0674205	0.371453	0.335259	0.0026211	-0.000402189	0.00420607
ENSGACT00000007833	plg	plg	proteolysis; blood coagulation; hemostasis; fibrinolysis; tissue remodeling	0.00868141	0.0514184	0.182657	0.051176	0.0185888	-0.00453749	-0.00623455	-0.000287412	0.00332414	-3.14438e-05
ENSGACT00000020622	ptger4c	ptger4c	G protein-coupled receptor signaling pathway; adenylate cyclase-activating G protein-coupled receptor signaling pathway; signal transduction; inflammatory response; negative regulation of inflammatory response; positive regulation of cytosolic calcium ion concentration; cellular response to prostaglandin E stimulus	0.00179281	0.124395	0.414102	0.912172	0.180586	-0.0312205	-0.168231	-0.00174952	-0.00023826	0.00143067
ENSGACT00000008238	SEMA6A		neural crest cell migration; nervous system development; axon guidance; cell differentiation; positive regulation of cell migration; semaphorin-plexin signaling pathway; negative chemotaxis; positive regulation of neuron migration	0.00795116	0.0461928	0.512333	0.636557	-0.437273	0.245766	0.519288	0.00696994	-0.00672254	-0.00756676
ENSGACT00000020281	sema6ba	sema6ba	neural crest cell migration; nervous system development; axon guidance; cell differentiation; positive regulation of cell migration; semaphorin-plexin signaling pathway; central nervous system development; negative chemotaxis	1.74419e-05	0.777526	0.908113	0.782346	-0.332128	0.0832441	0.0874162	0.00230756	-0.00490577	0.000494378
ENSGACT00000020606	stat1a	stat1a	regulation of DNA-templated transcription; signal transduction; regulation of transcription by RNA polymerase II; cell surface receptor signaling pathway via JAK-STAT; regulation of apoptotic process; negative regulation of developmental process; defense response to virus; type II interferon-mediated signaling pathway; type I interferon-mediated signaling pathway	0.00933506	0.734019	0.0158488	0.57268	0.101822	-0.0407182	-0.265127	-0.0133448	0.00271312	0.00929959
ENSGACT00000009393		masp2	immune system process; innate immune response	0.0837126	0.000220018	0.660273	0.278582	0.249376	-0.57395	-0.314863	-0.00676365	0.00834805	0.00863221
ENSGACT00000000162			immune response	0.141389	0.665439	0.00329428	0.729289	0.100307	0.00744746	-0.0234833	-0.00960778	-0.00466712	0.00206069
ENSGACT00000000198			immune response	0.239675	0.00138924	0.91036	0.00451003	0.145298	0.007666	-0.172211	0.0158897	-0.030821	-0.0181948
ENSGACT00000002058			inflammatory response; cytokine-mediated signaling pathway	0.00898127	0.257165	0.296252	0.692196	-0.284997	-0.0564761	0.29399	0.00625626	-0.00111629	-0.00733483
ENSGACT00000002970			immune response; signal transduction; cell chemotaxis	0.00749179	0.285051	0.113366	0.521018	-0.481688	0.364839	0.294414	0.010447	-0.00637723	-0.00964462
ENSGACT00000006696			defense response to virus; transmembrane transport; immunological synapse formation; T cell mediated cytotoxicity	0.800599	0.700478	0.00950205	0.656933	0.304187	-0.109571	-0.272707	-0.0149882	0.00401787	0.00970096
ENSGACT00000010905			G protein-coupled receptor signaling pathway; adaptive immune response; immune system process; signal transduction	0.00501664	0.758005	0.648588	0.803636	-0.138252	0.0616909	0.0250112	0.000650755	-0.00113641	0.00193895
ENSGACT00000016620			immune response	0.760719	0.903084	0.000935595	0.00903723	0.218133	-0.258883	0.120696	-0.0126318	0.0152932	-0.00442733
ENSGACT00000017490			cytokine-mediated signaling pathway; immunoglobulin mediated immune response	0.907152	0.875928	0.00168256	0.0237876	0.25513	0.0235208	-0.3637	-0.0134593	-0.00428072	0.0177976
ENSGACT00000018629			immune system process; innate immune response	0.00681045	0.923428	0.0135859	0.982393	0.00478542	0.00926588	-0.0105239	0.00263135	0.000405378	0.000528547
ENSGACT00000019472			antigen processing and presentation of endogenous peptide antigen via MHC class I	0.971936	0.129682	0.00668609	0.0255036	0.0650553	0.0834741	0.0344531	0.00118954	-0.0139094	-0.00631109
ENSGACT00000022558			glutathione catabolic process; inflammatory response; glutathione metabolic process; leukotriene D4 biosynthetic process	0.00533729	0.222481	0.141771	0.817125	-0.13652	-0.00479945	0.167901	-0.00401914	-0.00444283	0.000722394
ENSGACT00000024091			immune response; cell surface receptor signaling pathway; cell-cell adhesion via plasma-membrane adhesion molecules	0.00845571	0.184204	0.113144	0.652607	-0.20673	0.291222	0.179932	-0.00315849	-0.00493335	0.0012156
ENSGACT00000025242			immune response; antigen processing and presentation; adaptive immune response; immune system process; antigen processing and presentation of peptide or polysaccharide antigen via MHC class II	2.17818e-06	0.0697001	0.00085512	0.7829	0.0029322	-0.180781	0.0603852	-0.0133259	0.00131938	0.00581292

## Sheet: CP_DEGs
gene	uga_gene_name	ensembl_gene_name	ensembl_gos	Treat_P	Pop_Trt_P	Treat_DPI_P	Pop_Trt_DPI_P	Treat_C	GvS:Treat_C	RvS:Treat_C	Treat:DPI_C	GvS:Treat:DPI_C	RvS:Treat:DPI_C
ENSGACT00000017319	chga		defense response to bacterium; negative regulation of catecholamine secretion; negative regulation of insulin secretion; adenylate cyclase-activating adrenergic receptor signaling pathway involved in cardiac muscle relaxation	0.0886687	0.926421	0.161701	0.00311604	-0.242437	-0.0979258	0.411649	0.0113284	-0.00104009	-0.0246665
ENSGACT00000018112	erap1b		proteolysis; adaptive immune response; immune system process; peptide catabolic process	0.643596	0.534515	0.00470811	0.937096	0.230444	-0.163671	-0.127258	-0.0103754	0.00261301	0.000367762
ENSGACT00000019325	il1b		immune response; inflammatory response; positive regulation of cell division; cytokine-mediated signaling pathway; macrophage chemotaxis; cellular response to lipopolysaccharide; positive regulation of gene expression; fever generation; regulation of non-canonical NF-kappaB signal transduction	0.374684	0.819143	0.951262	0.00683828	0.24478	-0.630229	-0.282748	-0.0141853	0.0285113	0.0111375
ENSGACT00000006584	irf4b	irf4b	regulation of DNA-templated transcription; positive regulation of transcription by RNA polymerase II; regulation of transcription by RNA polymerase II; immune system process	0.392407	0.00372258	0.264445	0.0953485	-0.373274	0.653521	0.555117	0.00272148	-0.0173308	-0.00276262
ENSGACT00000024166	irg1l	irg1l	immune system process; inflammatory response; innate immune response; defense response; positive regulation of antimicrobial humoral response; tolerance induction to lipopolysaccharide	0.291795	0.000657131	0.920373	0.938775	0.14444	-0.409605	-0.147283	0.000975981	-0.00239587	-0.00127577
ENSGACT00000025119	ltb4r	ltb4r	G protein-coupled receptor signaling pathway; signal transduction; inflammatory response; phospholipase C-activating G protein-coupled receptor signaling pathway; positive regulation of cytosolic calcium ion concentration; leukotriene signaling pathway; complement receptor mediated signaling pathway; epiboly involved in gastrulation with mouth forming second	0.492929	0.578568	0.000927815	0.0846058	0.264479	0.00367133	-0.317302	-0.0121624	-0.00773935	0.012002
ENSGACT00000015582	nr1h4	nr1h4	regulation of DNA-templated transcription; bile acid signaling pathway; cell differentiation; negative regulation of transcription by RNA polymerase II; intracellular receptor signaling pathway; positive regulation of transcription by RNA polymerase II; negative regulation of inflammatory response	0.00551901	0.0759332	0.932407	0.242757	-0.264682	0.0717099	0.152638	6.30452e-05	-0.0088938	0.00772006
ENSGACT00000009388	ror1	ROR1	protein phosphorylation; cell surface receptor protein tyrosine kinase signaling pathway; Wnt signaling pathway; positive regulation of canonical NF-kappaB signal transduction	0.17363	0.209387	0.362108	0.00359435	0.184018	-0.196789	-0.097526	-0.00887048	0.0164284	0.00321805
ENSGACT00000007756	sema3b		axon guidance; neural crest cell migration; nervous system development; cell differentiation; positive regulation of cell migration; tube development; negative chemotaxis; semaphorin-plexin signaling pathway; circulatory system development	0.042072	0.620539	0.221828	0.00893521	-0.409911	0.48034	0.611065	0.0113387	-0.0189729	-0.0271383
ENSGACT00000016282	sema6bb	sema6bb	neural crest cell migration; nervous system development; axon guidance; positive regulation of cell migration; semaphorin-plexin signaling pathway; negative chemotaxis	0.000614116	0.865387	0.689865	0.577037	0.217239	-0.0984629	-0.15783	-0.00272617	0.00527766	0.00590306
ENSGACT00000013460	tapbpl		immune response; cell surface receptor signaling pathway; T cell costimulation; positive regulation of T cell proliferation; negative regulation of T cell proliferation; cellular response to lipopolysaccharide	0.587776	0.152919	0.00196171	0.182995	0.0056473	0.106587	0.301012	-0.000700756	-0.00796897	-0.00926375
ENSGACT00000020901	unm_sa808		signal transduction; regulation of apoptotic process; tumor necrosis factor-mediated signaling pathway; positive regulation of gene expression; apoptotic process; positive regulation of canonical NF-kappaB signal transduction; regulation of canonical NF-kappaB signal transduction; regulation of production of molecular mediator of immune response; programmed cell death; regulation of MAPK cascade;…	0.337736	0.233337	0.0023984	0.546111	0.0877421	-0.0311124	-0.0750259	-0.00298077	-0.00326665	-0.000183921
ENSGACT00000019985	vegfd	vegfd	positive regulation of angiogenesis; response to hypoxia; positive regulation of endothelial cell proliferation; sprouting angiogenesis; vascular endothelial growth factor signaling pathway; vascular endothelial growth factor receptor signaling pathway; positive chemotaxis; induction of positive chemotaxis; positive regulation of mast cell chemotaxis	0.848389	0.337213	0.00593118	0.48977	-0.0555928	0.428492	0.293027	-0.00373232	-0.0108577	-0.00773478
ENSGACT00000021374	zgc:73226		positive regulation of apoptotic process; defense response to virus; apoptotic process; regulation of programmed cell death; mitochondrial outer membrane permeabilization	0.00378538	0.199025	0.176563	0.745273	-0.0660655	0.207094	0.257763	0.00678149	-0.00548402	-0.000115985
ENSGACT00000000439			immune response; antigen processing and presentation; adaptive immune response; immune system process; antigen processing and presentation of peptide or polysaccharide antigen via MHC class II	0.0340494	0.855938	0.787947	0.00800769	-0.174687	0.290381	-0.148569	0.00098981	-0.0121331	0.00992704
ENSGACT00000004483			immune system process; innate immune response	0.287786	0.223284	0.00697858	0.51586	-0.22826	-0.150034	0.262287	0.00819314	0.0043538	-0.00492743
ENSGACT00000005167			G protein-coupled receptor signaling pathway; signal transduction; immune response; calcium-mediated signaling; positive regulation of cytosolic calcium ion concentration; cell chemotaxis; chemokine-mediated signaling pathway	0.600548	0.0048281	0.987531	0.951667	-0.111555	0.188805	0.108712	-0.000416801	0.00103626	0.000117015
ENSGACT00000008574			positive regulation of canonical NF-kappaB signal transduction; humoral immune response	0.00898909	0.965245	0.482284	0.937605	-0.0792576	-0.0907337	-0.0172827	-0.00347773	0.00269761	0.000182083
ENSGACT00000014196			immune system process; innate immune response; defense response to bacterium; defense response to Gram-negative bacterium	0.781382	0.444327	0.885757	0.00471964	0.00605924	-0.149878	0.0842443	-0.00110797	0.0107355	-0.00737131
ENSGACT00000016620			immune response	0.351855	0.262241	0.00250589	0.435561	0.0447489	-0.0611018	0.195431	-0.00858199	0.00582244	-0.00145639
ENSGACT00000018428			response to stress; innate immune response; defense response to Gram-positive bacterium	0.0293521	0.00855797	0.627775	0.955214	0.0056473	0.0275938	-0.172836	-0.000700756	-0.00061323	0.000500108
ENSGACT00000024091			immune response; cell surface receptor signaling pathway; cell-cell adhesion via plasma-membrane adhesion molecules	0.243777	0.00558977	0.600014	0.939485	-0.211126	0.46016	0.274073	0.00309406	-0.00146427	-0.00296684
ENSGACT00000026001			immune system process; innate immune response	0.0711455	0.00969496	0.838963	0.0910125	0.0972407	-0.620484	-0.0264352	-0.0106881	0.0186694	0.012277
ENSGACT00000026108			immune system process; innate immune response	1	0.00809135	0.237027	0.29007	-0.00407996	0.226967	-0.0518859	-0.0108389	0.0105894	0.0112681
ENSGACT00000026335			immune system process; innate immune response	0.0943465	0.454781	0.996883	0.00461283	-0.300218	0.402294	0.297374	0.00933692	-0.018207	-0.0096367

## Sheet: Fib_DEGs
gene	uga_gene_name	ensembl_gene_name	ensembl_gos	meanreadprop	Pop_P	Fib_P	Pop:Fib_P	Pop_GvS_C	Pop_RvS_C	Fib_C	GvS:Fib_C	RvS:Fib_C
ENSGACT00000009782	angpt2b	angpt2b	blood coagulation	1.69156e-05	0.000899766	0.389269	0.00755552	0.129878	0.555352	0.654502	-10.996	0.363792
ENSGACT00000005735	arf2b	map3k14b	protein phosphorylation; canonical NF-kappaB signal transduction; intracellular signal transduction	2.02818e-05	0.000229083	0.317808	0.00310114	0.00823485	0.433914	0.455849	-10.8476	-0.0964242
ENSGACT00000006389	ccr9b		G protein-coupled receptor signaling pathway; signal transduction; immune response; calcium-mediated signaling; positive regulation of cytosolic calcium ion concentration; cell chemotaxis; chemokine-mediated signaling pathway	2.25607e-05	7.55575e-09	0.0953604	0.00188644	0.492392	0.371341	0.279624	-10.8737	-0.0198219
ENSGACT00000020418	f2		proteolysis; blood coagulation; platelet activation; hemostasis; acute-phase response; positive regulation of blood coagulation	1.59822e-05	0.0257787	0.693266	0.00513557	0.456108	0.84199	0.142045	-10.9205	-0.136458
ENSGACT00000013770	il22ra2	il22ra2	cytokine-mediated signaling pathway	2.07195e-05	7.49208e-05	0.827326	0.000103574	0.00329901	0.0451486	0.469567	-10.7502	-0.221554
ENSGACT00000010411	nox5	nox5	defense response	2.28969e-05	0.242193	0.103014	0.000856305	0.280431	0.707834	0.63633	-10.712	-0.26059
ENSGACT00000000578	NR4A1		regulation of DNA-templated transcription; regulation of transcription by RNA polymerase II; inflammatory response; cellular response to corticotropin-releasing hormone stimulus; intracellular receptor signaling pathway	1.92657e-05	0.388451	0.0415843	0.00686352	0.0317955	0.390384	0.901363	-10.8923	-0.0178007
ENSGACT00000013084	olfm2a	olfm2a	signal transduction; neural crest cell development	2.21338e-05	1.06598e-10	0.965998	0.000179376	0.0370422	0.856397	0.965728	-10.5839	-0.258451
ENSGACT00000008284	pglyrp6	pglyrp6	peptidoglycan catabolic process; immune system process; defense response to bacterium	2.08562e-05	0.131344	0.00186927	0.669341	0.482982	0.135375	0.433535	-10.7299	-0.148333
ENSGACT00000007833	plg-203	plg	proteolysis; blood coagulation; hemostasis; fibrinolysis; tissue remodeling	1.35258e-05	4.39905e-11	0.00157172	0.589237	0.460517	0.0174552	0.00767044	-11.2385	-0.0211788
ENSGACT00000000137	psmb9a	psmb9a	proteolysis involved in protein catabolic process; proteolysis; immune system process	2.45583e-05	0.790181	0.332949	0.000826574	0.29579	0.928344	0.900463	-10.5507	-0.160546
ENSGACT00000013575	ptger1c	ptger1c	G protein-coupled receptor signaling pathway; adenylate cyclase-activating G protein-coupled receptor signaling pathway; signal transduction; inflammatory response; positive regulation of cytosolic calcium ion concentration	2.1606e-05	0.0235006	0.211374	0.00577302	0.166641	0.352778	0.525407	-10.7614	0.20708
ENSGACT00000020622	ptger4c	ptger4c	G protein-coupled receptor signaling pathway; adenylate cyclase-activating G protein-coupled receptor signaling pathway; signal transduction; inflammatory response; negative regulation of inflammatory response; positive regulation of cytosolic calcium ion concentration; cellular response to prostaglandin E stimulus	1.38227e-05	0.0841938	5.31195e-05	0.271377	0.679754	0.60802	0.989678	-11.2385	-0.0211788
ENSGACT00000020281	sema6ba	sema6ba	neural crest cell migration; nervous system development; axon guidance; cell differentiation; positive regulation of cell migration; semaphorin-plexin signaling pathway; central nervous system development; negative chemotaxis	2.13594e-05	1.72369e-05	9.78678e-05	0.323106	0.0271321	0.26786	0.463242	-10.4472	-0.0350451
ENSGACT00000016282	sema6bb	sema6bb	neural crest cell migration; nervous system development; axon guidance; positive regulation of cell migration; semaphorin-plexin signaling pathway; negative chemotaxis	1.4933e-05	0.118826	0.00213914	0.428507	0.219224	0.795927	0.380601	-11.1866	-0.0833021
ENSGACT00000013478	si:ch211-203k16.3	si:ch211-203k16.3	blood coagulation; positive regulation of heterotypic cell-cell adhesion; fibrinolysis; blood coagulation, common pathway	1.44783e-05	0.646588	0.863762	0.00820526	0.236247	0.73906	0.132042	-11.2514	0.0622006
ENSGACT00000021374	zgc:73226		positive regulation of apoptotic process; defense response to virus; apoptotic process; regulation of programmed cell death; mitochondrial outer membrane permeabilization	1.7386e-05	0.117594	0.00786205	0.366074	0.346466	0.0844126	0.704103	-10.935	0.0659534
ENSGACT00000000431			immune response; antigen processing and presentation	2.14649e-05	9.22385e-12	0.065729	3.48871e-10	0.979308	0.66561	0.538134	-11.0836	0.133637
ENSGACT00000000439			immune response; antigen processing and presentation; adaptive immune response; immune system process; antigen processing and presentation of peptide or polysaccharide antigen via MHC class II	1.60083e-05	2.00811e-05	0.0370355	0.000160791	0.174834	0.842963	0.0133412	-11.0991	-0.101234
ENSGACT00000001798			immune system process; innate immune response	1.84795e-05	0.0504448	0.516043	0.00243172	0.165118	0.776087	0.445188	-11.0697	-0.147747
ENSGACT00000002970			immune response; signal transduction; cell chemotaxis	2.17816e-05	0.732005	0.00178879	0.0386253	0.206488	0.124787	0.216979	-10.6448	-0.0539251
ENSGACT00000007015			immune system process; cell surface receptor signaling pathway	2.29477e-05	0.00942827	0.00876909	0.265652	0.409522	0.317163	0.848935	-10.7356	-0.112504
ENSGACT00000007918			immune system process; innate immune response	1.85153e-05	0.58355	0.993827	0.00388462	0.471003	0.66964	0.693517	-11.0069	0.0332385
ENSGACT00000007913			immune system process; innate immune response	1.3588e-05	1.15534e-06	0.0051841	0.858067	0.239518	0.446656	0.911946	-11.2385	-0.0211788
ENSGACT00000014196			immune system process; innate immune response; defense response to bacterium; defense response to Gram-negative bacterium	1.50447e-05	0.132664	0.756105	0.000458775	0.87721	0.0180086	0.0313427	-11.2657	0.124193
ENSGACT00000017846			hemopoiesis; cytokine-mediated signaling pathway; positive regulation of receptor signaling pathway via JAK-STAT	1.59738e-05	0.160245	0.609188	1.95749e-05	0.00156004	0.268043	0.246064	-11.1537	0.0900228
ENSGACT00000018629			immune system process; innate immune response	1.37635e-05	0.000878234	0.0286479	0.0030693	0.061181	0.0509201	0.174708	-11.2385	-0.0211788
ENSGACT00000019579			defense response; response to stress; signal transduction; defense response to virus; immune response; response to virus	1.50971e-05	0.015619	0.385612	0.00738558	0.0308013	0.946753	0.315716	-11.0823	-0.0934073
ENSGACT00000024091			immune response; cell surface receptor signaling pathway; cell-cell adhesion via plasma-membrane adhesion molecules	1.69105e-05	0.0262393	0.00127205	0.666963	0.0759033	0.122916	0.877999	-10.7785	-0.344615
ENSGACT00000025242			immune response; antigen processing and presentation; adaptive immune response; immune system process; antigen processing and presentation of peptide or polysaccharide antigen via MHC class II	2.22632e-05	0.00170431	2.47486e-05	1.51625e-13	0.0469755	0.00791228	0.35157	-10.9293	0.145027
