# Supplementary material for: Changes in gene regulation are associated with the evolution of resistance to a novel parasite
Source: Front Immunol. 2026 Feb 26;17:1697157. doi: 10.3389/fimmu.2026.1697157 (PMC12979160; doi:10.3389/fimmu.2026.1697157)
Supplement: Supplementary File 3 — Summary of significantly differentially expressed genes from each of the three main models (alum, CP, fibrosis). Reported are gene names, annotations (where possible), and coefficient and p values for each relevant model term (excluding population, time, and population x time interactions). [file SupplementaryFile3.xlsx]

## Sheet: Alum
gene	annotation	Treat_P	Pop_Trt_P	Treat_DPI_P	Pop_Trt_DPI_P	Treat_C	GvS:Treat_C	RvS:Treat_C	Treat:DPI_C	GvS:Treat:DPI_C	RvS:Treat:DPI_C
ENSGACT00000006824	aagab	0.00103833	0.980131	0.15781	0.971797	0.0792893	-0.00280873	-0.00592219	-0.00161253	0.000534203	0.000358304
ENSGACT00000024654	abce1	5.2632e-05	0.937004	0.402448	0.133954	0.012899	0.0382588	0.0521433	0.00257523	-0.00229067	-0.00372753
ENSGACT00000025908	abhd18	0.00133662	0.2845	0.258451	0.511981	0.0145185	0.0221091	0.00428286	0.00139408	-0.000236329	-0.00167027
ENSGACT00000003643	ABI3BP	0.00032083	0.040874	0.755047	0.72152	0.0154056	-0.193248	-0.44907	-0.00186203	0.00200469	0.00601625
ENSGACT00000000376	abt1	0.00750017	0.70911	0.749757	0.999055	0.0474156	0.0328091	-0.00480313	-0.000285069	-0.00010455	-0.00010149
ENSGACT00000005316	acaa2	0.00196105	0.38972	0.560987	0.892948	0.0654957	2.44463e-05	-0.0512911	-0.000875418	0.000411059	0.000904557
ENSGACT00000012236	acacb	0.00193235	0.633805	0.224672	0.718383	-0.113831	-0.0232216	-0.021919	0.00246989	0.00084509	-0.00250125
ENSGACT00000006173	acot13	0.0064511	0.21383	0.44998	0.67244	0.0616042	0.0161066	-0.0938235	2.92225e-06	0.000343042	0.00221189
ENSGACT00000011675	acot19	0.00975648	0.63626	0.659646	0.807242	0.0759035	-0.0596732	-0.00412781	-0.000579376	0.000998875	-0.000630479
ENSGACT00000008604	acot7	0.00509533	0.535592	0.918523	0.191057	0.0713847	0.0447142	0.126417	0.00101083	0.00257671	-0.0083234
ENSGACT00000004838	acp6	0.00987854	0.339165	0.993051	0.965718	0.0617198	0.0394405	-0.0407768	0.000485098	-0.000597703	-0.000879119
ENSGACT00000026480	acss3	0.00114826	0.255093	0.666833	0.521646	-0.115841	0.047274	0.0587253	-0.000891205	-0.0019773	0.00252432
ENSGACT00000021958	actb1	0.00369985	0.197333	0.268598	0.90693	0.0278253	0.0250106	-0.00194022	-0.000800886	0.000533558	0.000194562
ENSGACT00000013215	actl6a	0.00250347	0.42982	0.877061	0.985244	0.0294684	0.0201829	-0.0167343	0.000218639	-0.000257459	-0.000109255
ENSGACT00000015197	ada	0.00814269	0.395406	0.617352	0.9575	0.0227734	0.013965	-0.0135062	0.000246184	0.00028008	-0.000140193
ENSGACT00000008975	adam8a	0.386988	0.111837	0.000744922	0.474394	0.0406602	0.0403521	0.0879927	-0.00541671	0.00332763	0.000580778
ENSGACT00000016427	adap2	0.0013174	0.165305	0.525806	0.376087	-0.0647462	0.0215242	0.0306788	-0.00243271	0.00358437	0.00162388
ENSGACT00000026654	adck1	0.00579659	0.0673673	0.441487	0.144973	0.0662253	-0.0791851	-0.00676121	-0.00210199	0.00277839	0.00209681
ENSGACT00000009970	adprh	0.00608249	0.742442	0.00557212	0.778647	-0.0272207	0.0685728	0.00287267	0.00534164	-0.00107358	0.00260982
ENSGACT00000013768	adrm1	0.000620225	0.35073	0.768436	0.63568	0.0220183	0.0193726	0.00699595	0.000396237	0.000261213	-0.000990182
ENSGACT00000024831	aff2	0.00458301	0.886684	0.633205	0.131539	-0.102738	-0.0330551	-0.212436	-0.00213709	0.000349022	0.0134443
ENSGACT00000009809	agfg1a	9.00466e-05	0.275403	0.879873	0.854239	0.0331425	0.0333554	0.00924352	-1.24472e-05	0.00029737	-0.000594042
ENSGACT00000018111	agk	0.00164237	0.666584	0.985443	0.59769	0.0345676	-0.00717794	-0.00500899	-0.000107864	0.000846314	-0.000525158
ENSGACT00000016909	agmo	0.0175344	0.00952355	0.904684	0.411225	-0.112362	0.114569	0.0797511	-0.000452199	0.00240103	-0.00153206
ENSGACT00000024556	agtr2	0.00219853	0.454347	0.873635	0.931547	-0.276388	0.127744	0.145612	0.00037997	-0.00119014	0.00193902
ENSGACT00000004821	ahcy	0.00218037	0.778906	0.894547	0.853716	0.0223529	0.023987	0.00303365	0.000552517	-0.000783431	-0.00063764
ENSGACT00000006163	ahsa1b	0.0030324	0.544509	0.883362	0.982551	0.0325164	0.0238793	-0.00387047	-7.83337e-05	0.000115405	-0.000222422
ENSGACT00000023165	aimp1	0.00376733	0.253475	0.7885	0.829241	0.0215698	0.0147948	-0.00878989	-8.57237e-05	0.00065865	-3.23662e-06
ENSGACT00000016164	aimp2	0.00534614	0.968026	0.149731	0.0870704	0.0102985	-0.0172164	0.129392	0.00448138	0.000145808	-0.0076194
ENSGACT00000002641	ak2	0.0036557	0.665426	0.37237	0.684885	0.0132427	0.0137706	0.0253971	0.000631448	0.000698146	-0.000825936
ENSGACT00000023129	ak3	0.193436	0.826603	0.00487313	0.397722	-0.0959491	-0.0205266	-0.14093	0.00463448	-0.00126733	0.00526582
ENSGACT00000026305	akap8l	0.334662	0.0238571	0.00608891	0.104207	-0.0115817	0.481948	0.145022	0.000666542	-0.0137109	-0.0132635
ENSGACT00000004627	akr1a1b	0.000101429	0.39946	0.310272	0.746028	0.0494366	0.00701945	-0.0299061	3.77112e-05	0.00151984	0.000941541
ENSGACT00000002196	akr7a3	5.6892e-05	0.397058	0.481127	0.838453	0.0485492	0.00264953	-0.020854	0.00083459	-2.08216e-05	-0.000961875
ENSGACT00000023897	alad	0.0177501	0.56463	0.00152023	0.141383	-0.0644852	0.0521402	0.0714937	0.0109673	-0.00724839	-0.0083738
ENSGACT00000009306	alas1	5.41424e-07	0.671186	0.0553223	0.119916	0.0499917	-0.0127588	0.0796904	0.00493177	-0.00177928	-0.00621016
ENSGACT00000012117	aldh3b2	0.000163735	0.0366677	0.330096	0.9748	0.280466	-0.225562	0.0984995	-0.00306374	0.00116485	-0.000303049
ENSGACT00000013145	aldh7a1	0.000330782	0.470473	0.810382	0.865196	0.0354758	0.0149217	-0.00271257	-8.23023e-05	0.000288817	-0.000490843
ENSGACT00000027685	alg8	0.00320288	0.112509	0.322319	0.903383	0.0566799	0.025119	-0.039544	-0.00118534	0.000743514	0.000642675
ENSGACT00000027349	alg9	0.000332753	0.851742	0.801902	0.653661	0.0307269	0.036338	0.0300805	0.0012671	-0.00119736	-0.00208018
ENSGACT00000009254	alkbh3	0.00016219	0.906366	0.186973	0.994453	0.0832851	0.00556731	-0.00768521	-0.00114945	-1.86111e-05	-0.000216408
ENSGACT00000011847	alpi.1	0.715276	0.315679	0.00477	0.784147	-0.244813	0.179089	0.0652144	0.00740295	-0.00126126	0.00380629
ENSGACT00000017655	ALYREF	0.00140329	0.453094	0.736071	0.990245	0.024286	0.0215489	-0.00492715	-7.5477e-05	-0.000163674	-9.91824e-05
ENSGACT00000012879	AMPD3	0.00160009	0.703682	0.24402	0.536969	0.0658552	0.0122785	-0.0354207	-0.00178752	0.000668825	0.00203111
ENSGACT00000010395	anapc15	0.337248	0.00531864	0.55101	0.591131	0.118423	-0.230735	0.13036	0.00265166	-0.00808143	-0.0053902
ENSGACT00000019732	anapc2	0.00355272	0.812239	0.491679	0.86041	0.0452371	0.00939974	-0.0229484	-0.000647816	-6.54145e-05	0.000711503
ENSGACT00000009955	angel1	0.00168879	0.691803	0.147342	0.605766	0.0219726	0.0216479	-0.021803	0.000447921	0.000291586	0.00176384
ENSGACT00000019527	ANPEP	0.000724977	0.105723	0.00384516	0.143489	0.187704	0.145214	0.117167	-0.00567815	0.00213529	-0.0106457
ENSGACT00000021731	anxa13l	0.00520781	0.657165	0.0599617	0.537324	-0.0403506	-0.00940708	-0.00960067	-0.0102217	0.00596209	0.00757775
ENSGACT00000015295	anxa1a	0.00554866	0.996845	0.286949	0.233659	0.0473467	-0.0354574	-0.00985575	-0.0013166	0.00189864	0.000502554
ENSGACT00000014173	anxa2a	2.47669e-09	0.45754	0.931576	0.0259523	0.475628	-0.34319	-0.218833	-0.0069814	0.0181411	0.00413425
ENSGACT00000022600	anxa4	0.00538507	0.375975	0.463852	0.88975	0.0378093	0.00777148	-0.0180834	-0.000712278	0.000644833	0.000275476
ENSGACT00000022949	aph1b	0.000135345	0.730688	0.454558	0.191426	0.0163244	0.000580798	0.0168293	0.000686877	0.000202342	-0.00145266
ENSGACT00000009167	api5	0.000285895	0.978986	0.348815	0.389053	0.0517867	0.0119212	0.0407203	0.000395661	-0.000917592	-0.00294944
ENSGACT00000019933	APP	0.00337703	0.885028	0.0477119	0.417034	-0.0790213	-0.102034	-0.1002	0.000294066	0.00524787	0.00357286
ENSGACT00000005196	appl2	0.973271	0.583195	0.00436546	0.981443	0.138258	-0.0873838	0.00735368	-0.00616993	-4.36677e-05	-0.000996543
ENSGACT00000017473	AQP4	0.0029619	0.0426826	0.702519	0.53504	-0.416328	0.416149	0.389387	0.00385229	-0.00643123	-0.00754307
ENSGACT00000016774	arhgef10lb	0.118964	0.0676889	0.94705	0.00400641	-0.132215	0.0192017	0.15509	0.012225	-0.0123743	-0.0253988
ENSGACT00000013862	arhgef18b	0.000813032	0.451467	0.00150175	0.309231	0.00591353	-0.00392506	-0.0231225	-0.00585001	0.00385488	0.00319199
ENSGACT00000000926	arhgef25b	0.00908818	0.287849	0.546317	0.293399	-0.10071	0.0347236	-0.0112673	-0.00723147	0.0067726	0.00990441
ENSGACT00000024548	arhgef9a	0.00584425	0.627541	0.485347	0.822705	-0.122834	0.00385294	0.0895785	0.00189559	-0.000399673	-0.00214802
ENSGACT00000010790	arl4cb	0.482788	0.0755625	0.00158078	0.348312	0.0824428	0.153894	0.0282194	-0.0113526	0.00476032	0.00807204
ENSGACT00000019207	arpc2	0.00172472	0.386507	0.163273	0.986194	0.0439779	0.0196771	-0.0119474	-0.000939668	0.000229976	0.000160277
ENSGACT00000013858	arsk	0.00950441	0.997329	0.270558	0.875671	0.0379321	-0.022659	0.00767035	0.00122497	0.000984389	-0.000562535
ENSGACT00000017234	arvcfb	0.00890132	0.534735	0.882698	0.105891	-0.0132157	-0.0283319	-0.016656	-0.00212685	0.00312139	0.00277073
ENSGACT00000003102	ascc1	0.215616	0.497329	0.000556265	0.920576	0.0149149	0.0269337	0.0133381	-0.00262529	0.000498594	-0.000206754
ENSGACT00000002596	asmtl	0.00232169	0.408407	0.427369	0.770345	0.0315115	0.0155211	0.00352338	-0.000504169	0.000559387	-0.000419259
ENSGACT00000003585	asnsd1	0.00941911	0.39522	0.361453	0.790164	0.024221	0.0522035	0.0211995	-5.44914e-05	-0.000698921	-0.00136961
ENSGACT00000001430	ATAD3A	0.000996296	0.750799	0.587158	0.898947	0.0635045	0.0220875	-0.016739	0.00166087	-0.00130818	-0.00143945
ENSGACT00000000861	atf1	0.000605755	0.906355	0.275925	0.415859	0.00600205	0.0583267	0.0712387	0.0031448	-0.00223647	-0.00374365
ENSGACT00000020035	atic	0.00717252	0.66279	0.185976	0.965129	0.0343375	0.0274865	0.0051562	-0.000628625	-0.000355292	-0.000382828
ENSGACT00000018954	atp1a1a.2	0.0016576	0.876809	0.476789	0.963732	0.0416457	0.0215528	0.0177259	0.000991112	0.000229519	-0.000606023
ENSGACT00000018465	atp5f1b	0.00160668	0.266142	0.578616	0.732353	0.0427588	-0.00231681	-0.0302723	-0.000771086	0.000934714	0.000570291
ENSGACT00000026616	atp5f1c	0.00987269	0.65362	0.509877	0.800992	0.0295974	-0.00106644	-0.00806269	0.00111254	-0.000513795	-0.00130018
ENSGACT00000017254	atp5f1d	0.00629055	0.600429	0.60169	0.825006	0.0370351	0.0211228	-0.00274242	0.000194383	-0.000683004	-0.00117268
ENSGACT00000007430	atp5mc1	0.00185594	0.563108	0.920549	0.884164	0.026028	0.0093946	-0.00301109	-0.0001028	0.00051685	-6.89264e-05
ENSGACT00000010150	atp5pb	0.00918914	0.225973	0.79418	0.852735	0.0264204	0.0109859	-0.0150362	-0.000258813	0.000513439	-0.000141694
ENSGACT00000024739	atp5pd	0.00222504	0.131779	0.985859	0.995502	0.0216339	0.0304785	-0.0113067	-2.84277e-05	8.60514e-05	-3.052e-05
ENSGACT00000015070	atp6ap1b	0.00600701	0.569483	0.163856	0.294955	0.0444369	-0.0120244	-0.0146777	-0.0016421	0.00186128	0.00101107
ENSGACT00000002215	atp6ap2	0.00191815	0.900589	0.39155	0.66383	0.0417598	-0.0101573	-0.00878712	-0.00102391	0.00112017	0.000625028
ENSGACT00000004257	ATP6V1A	0.000460555	0.948543	0.983813	0.335148	0.0604979	-0.0358828	-0.0261377	-0.00119621	0.0022899	0.00124661
ENSGACT00000006862	ATP6V1C1	0.00124195	0.726043	0.669971	0.72792	0.0442865	-0.00752706	-0.00660319	0.000214954	0.000914809	-0.000605372
ENSGACT00000006108	atp6v1c1a	0.000267181	0.869463	0.718458	0.92158	0.0438119	-0.00268225	-0.0122282	-9.11993e-05	0.000646558	0.000343341
ENSGACT00000016127	atp8b2	0.00519797	0.511277	0.360389	0.747057	-0.0878568	0.0883061	0.0363511	-0.000986871	-0.00146515	0.00101613
ENSGACT00000007076	atpaf1	0.000195135	0.409265	0.853274	0.848088	0.033057	0.0145839	-0.00734932	0.000365409	-6.35676e-05	-0.000747317
ENSGACT00000025120	atxn10	0.549265	0.0694386	0.629812	0.00271046	-0.300196	0.322616	0.359029	0.0139033	-0.0227187	-0.0119633
ENSGACT00000016361	aurkaip1	0.000146421	0.376925	0.537689	0.831489	0.0323541	0.0187244	-0.00396085	0.000406184	0.000495852	-0.00051939
ENSGACT00000022775	b4galt2	0.107376	0.607474	0.00964821	0.161667	0.213182	-0.0988615	-0.48628	-0.0180199	0.00590844	0.0204701
ENSGACT00000017157	babam2	0.00935864	0.28012	0.543425	0.756045	0.0574476	-0.0098656	-0.0519924	-0.0010583	0.00101568	0.00100453
ENSGACT00000022709	bbox1	0.00154631	0.878687	0.695965	0.118	0.0378223	0.0968648	0.115453	0.00386132	-0.00524885	-0.00921486
ENSGACT00000022116	bbs12	0.00890966	0.353696	0.403943	0.736668	-0.0284562	-0.213272	0.00239964	-0.00148189	0.00138894	-0.00420082
ENSGACT00000000357	bcap31	0.00601551	0.279896	0.0759432	0.794781	0.0330392	0.0126987	-0.00607198	-0.00108268	0.000698778	0.000151498
ENSGACT00000017230	bckdha	0.00246916	0.352897	0.458148	0.800383	0.033096	-0.00887645	-0.0245719	0.000225646	0.000667118	-0.000158998
ENSGACT00000017387	BCL11B	5.80988e-06	0.808675	0.81546	0.666525	-0.164461	-0.00304944	0.0913775	0.00145532	-0.00156352	-0.00389296
ENSGACT00000005659	BCL2L1	0.000832461	0.591363	0.659822	0.877444	0.0445371	-0.000405588	-0.0132069	-0.000219815	0.000282649	-0.000473863
ENSGACT00000023718	bdh2	0.00115764	0.123962	0.353135	0.915079	0.0934711	-0.052942	-0.10265	0.000331438	0.00095183	0.000812339
ENSGACT00000008438	bin1a	0.00509139	0.845501	0.769982	0.0972377	-0.244621	0.167702	0.193153	0.00760375	-0.0127994	-0.0140607
ENSGACT00000020571	bin1b	0.000379158	0.284071	0.285444	0.26487	-0.0348552	0.00319396	-0.00599135	-0.00285986	0.00296641	0.0027865
ENSGACT00000014358	bin3	0.000774013	0.206279	0.920047	0.657019	-0.097184	0.0191027	0.0647917	0.000579192	-0.00215047	0.000303527
ENSGACT00000012800	birc5a	0.00313907	0.0773865	0.413415	0.527238	0.031582	0.0566417	-0.0628328	0.0008372	-0.00133211	0.000937476
ENSGACT00000014409	blm	3.9501e-05	0.777769	0.483268	0.932152	0.0435371	0.0257423	0.0331808	-0.000146007	-0.00049508	-0.000667606
ENSGACT00000020269	bms1	0.000162256	0.57621	0.989898	0.397994	0.0308081	0.042709	0.042176	0.00114912	-0.000691456	-0.00293956
ENSGACT00000023034	bnc2	0.00879011	0.098894	0.504159	0.945006	-0.00686433	-0.190374	-0.202275	0.000709739	0.00163841	0.000419103
ENSGACT00000005572	bpgm	0.00786523	0.955311	0.124161	0.808975	0.0643819	-0.0181655	-0.0160768	-0.00167492	0.000662546	0.00113016
ENSGACT00000020772	btbd10b	0.00394047	0.423266	0.473977	0.617527	0.052273	-0.0208698	-0.0298569	-0.000895316	0.00125286	0.0002403
ENSGACT00000026523	btbd11a	4.03041e-06	0.890949	0.872986	0.580074	-0.125743	-0.160925	-0.067195	-0.00401049	0.00648358	0.00394099
ENSGACT00000020941	btf3	0.00793351	0.486924	0.987026	0.980802	0.0194285	0.0181605	-0.00360936	-0.000121291	0.000248063	0.000139413
ENSGACT00000021826	bxdc2	0.00750764	0.43859	0.435978	0.943575	0.0492988	0.0247181	-0.014755	-0.000483776	-1.98322e-06	-0.000652062
ENSGACT00000001369	bysl	0.00110754	0.632623	0.377424	0.57696	0.0383231	0.0210273	0.014773	6.47047e-05	-0.000380286	-0.0017412
ENSGACT00000020685	bzw1a	7.86118e-05	0.238373	0.458566	0.967283	0.0422209	0.018698	-0.0142104	-0.000419248	0.000203702	-0.000124624
ENSGACT00000010568	c4b	0.00260613	0.0713867	0.764826	0.709076	0.0219773	-0.238566	-0.187183	-0.00147123	0.00228743	0.00402783
ENSGACT00000001788	ca16b	0.557763	0.869685	0.660498	0.00194874	-0.0363235	0.0247358	0.0884303	0.00211594	-0.00221955	-0.00526523
ENSGACT00000006681	ca2	0.00116377	0.522827	0.671228	0.521002	-0.0579737	-0.224394	-0.155334	-0.00375872	0.00568304	0.00823146
ENSGACT00000009936	ca6	2.35354e-08	0.306034	0.335691	0.944565	0.195098	-0.0109067	-0.0776248	-0.00171194	0.000991191	-0.000130919
ENSGACT00000025812	CAAP1	0.00387224	0.889083	0.872449	0.463086	0.0721955	0.071587	-0.00459655	0.00303208	-0.00598839	-0.00213475
ENSGACT00000012395	calcoco1a	0.00815543	0.539907	0.556554	0.446521	-0.15119	0.0972688	0.13034	0.00320799	-0.00359397	-0.0037001
ENSGACT00000006828	calm1b	0.0070283	0.239678	0.654555	0.970661	0.0226584	0.0243681	-0.00609864	-0.00031159	0.000253952	-2.21291e-05
ENSGACT00000025653	capgb	0.00355887	0.501868	0.609272	0.827779	0.0778988	-0.0206707	-0.0550723	-3.79586e-05	0.0017229	0.000175008
ENSGACT00000026453	capn2b	0.000678584	0.965098	0.689932	0.465297	0.0248711	0.0195212	0.0638202	0.00170424	-0.00113156	-0.00294019
ENSGACT00000017595	capn5a	0.146248	0.26059	0.101906	0.00997094	-0.0162946	-0.0905841	-0.0438574	-0.00089803	0.00738057	0.000463334
ENSGACT00000013058	caprin1b	0.000183108	0.720207	0.0308123	0.880373	0.0403822	0.00757421	0.00130374	-0.000800856	6.79189e-05	-0.000416567
ENSGACT00000011039	cbx3b	0.00793014	0.381069	0.952743	0.531886	0.140012	-0.0294493	-0.0207788	0.00319882	-0.00680652	-0.00276675
ENSGACT00000024133	CBX4	0.950075	0.977355	0.00326516	0.712138	0.0963937	-0.0374591	0.0518071	-0.0061359	0.00232957	-0.00150719
ENSGACT00000014460	ccdc137	0.00145626	0.351609	0.345607	0.224361	-0.00208173	0.0603806	0.0316522	0.00213678	-0.00189457	-0.00282679
ENSGACT00000017674	ccdc22	0.00139353	0.404687	0.23956	0.791575	0.0466557	0.00583558	-0.0291276	-0.0010486	0.000524495	0.000838561
ENSGACT00000013289	ccdc50	0.0171514	0.436707	0.00219766	0.585094	-0.00337932	0.0506141	-0.00702261	-0.0035842	0.0001457	0.00201806
ENSGACT00000011108	ccdc97	0.0053389	0.865525	0.295982	0.297108	0.0163643	0.0473437	-0.0210768	0.000891524	-0.00159117	0.00146798
ENSGACT00000013928	ccm2l	0.00882674	0.27536	0.392552	0.393595	-0.107726	0.0182825	0.0842347	0.000208843	0.00308457	-0.00078264
ENSGACT00000022051	ccna2	0.00767975	0.217872	0.630926	0.632283	0.0418998	0.0373997	-0.0614763	0.000989865	-0.00175582	0.000222138
ENSGACT00000018265	CCR6	0.000131921	0.912419	0.13923	0.0388963	0.0206248	-0.3121	-0.0706001	-0.0112336	0.0158528	0.00304003
ENSGACT00000025201	ccs	0.00867916	0.385605	0.508114	0.769978	0.0264639	0.00693039	-0.0195526	-0.000130753	0.00112024	0.000534059
ENSGACT00000019439	CCT2	0.00429771	0.96081	0.172725	0.946259	0.0147122	0.0289322	0.0167434	0.00204162	-0.000936746	-0.000463112
ENSGACT00000013633	cct3	0.000596966	0.957228	0.0667208	0.25056	-0.00293479	0.0378037	0.0788549	0.00463436	-0.00301924	-0.00478429
ENSGACT00000026139	cct4	0.00310854	0.98689	0.137523	0.49081	0.00188847	0.0332162	0.0477488	0.00334116	-0.00241028	-0.002937
ENSGACT00000003490	cct5	0.000319627	0.508335	0.891271	0.957587	0.0257946	0.0122855	-0.00554916	0.000155201	4.80171e-06	-0.00028585
ENSGACT00000027152	cct6a	0.00263136	0.548724	0.32988	0.736025	0.0358742	0.00285847	-0.00587286	-0.000837139	0.000901643	0.000140068
ENSGACT00000026290	cct7	0.000202521	0.455167	0.591794	0.930693	0.0337599	0.0109766	-0.00679097	-0.00035697	0.000352285	-4.85602e-05
ENSGACT00000022829	cd40lg	0.00139687	0.806666	0.328948	0.0471726	-0.268709	0.0833158	0.20603	0.00963391	-0.00711514	-0.0161558
ENSGACT00000025392	cdc123	0.000792282	0.837315	0.960279	0.907143	0.0402787	0.000840815	-0.0185615	-0.000311013	0.000404551	0.000630663
ENSGACT00000017890	cdc14ab	0.00706909	0.786137	0.886281	0.806439	-0.136584	0.0373706	0.00597927	0.00224318	-0.00192018	-0.00419984
ENSGACT00000013344	cdc42l	0.638084	0.0695733	0.00130981	0.389684	0.0327196	0.0338089	-0.0324268	-0.00363439	0.00177334	0.00227036
ENSGACT00000003004	cdh31	3.34868e-06	0.827116	0.605241	0.235447	0.150336	-0.00404841	0.204248	0.00203473	-0.00165164	-0.00908611
ENSGACT00000020659	CDK2AP1	0.00118628	0.245382	0.907031	0.39146	0.0334159	0.0526815	-0.0285035	0.000908286	-0.0023388	-0.000580896
ENSGACT00000014223	CDK5RAP1	0.00722368	0.177147	0.384438	0.581682	-0.101992	-0.0741362	-0.0211222	0.00361547	-0.00488877	-0.000409693
ENSGACT00000005130	cdk5rap3	0.00190404	0.940754	0.476693	0.107408	-0.0141147	0.115826	0.198701	0.00618569	-0.0050359	-0.0105322
ENSGACT00000014713	cenpx	0.00910752	0.261038	0.982594	0.198106	0.158346	-0.0433998	-0.210593	-0.00317809	0.00273183	0.00668737
ENSGACT00000012433	cep290	0.00367147	0.788275	0.973126	0.737191	0.0266742	0.0370984	0.00303679	5.93979e-05	-0.000787417	0.00075397
ENSGACT00000004260	cep97	0.559814	0.496992	0.00504379	0.981678	-0.116812	-0.0546113	0.0825139	0.00775047	0.000407347	0.00143053
ENSGACT00000013993	cers1	0.00830439	0.910278	0.86355	0.865939	-0.155408	-0.0126381	0.0852801	0.00129396	-0.00128759	-0.00383647
ENSGACT00000027260	cfap298	0.0064886	0.884438	0.117361	0.64795	0.061914	0.00913559	-0.0271652	-0.00183541	0.000345063	0.0016407
ENSGACT00000022543	cfl1	0.00243775	0.157455	0.755302	0.927522	0.0267797	0.019085	-0.0177337	-0.000399453	0.000407091	0.000354574
ENSGACT00000020934	cgnl1	0.0044555	0.899065	0.100908	0.216283	-0.040103	-0.0351243	-0.0508961	-0.000707879	0.00274481	0.00357579
ENSGACT00000017154	chac1	0.000379417	0.564789	0.00729658	0.396315	0.0184258	-0.012045	0.0203259	0.00522437	-0.00143646	-0.00433762
ENSGACT00000003567	chac2	0.102456	0.00819346	0.406131	0.783338	0.0891524	-0.0800629	-0.0898161	-0.000671341	0.000681354	-0.000608786
ENSGACT00000006385	chadlb	0.00146822	0.218421	0.799113	0.188434	0.0379257	0.00602113	0.014761	-0.000677968	0.00230039	-0.000841103
ENSGACT00000019067	chaf1a	0.00163246	0.329258	0.549096	0.675314	0.0396877	0.0456601	-0.02952	0.00184819	-0.00219886	-0.0014616
ENSGACT00000011858	chchd2	0.00730768	0.473199	0.963449	0.805154	0.0346385	-0.00429727	-0.0150031	0.000235379	3.03957e-05	-0.000821509
ENSGACT00000025532	chd3	0.0676289	0.991609	0.00216797	0.855252	-0.0729204	0.0134	0.0169004	0.00275267	-0.000587911	-0.00100149
ENSGACT00000024793	chd4a	0.00819169	0.636769	0.169088	0.326346	-0.00613326	0.0740103	0.0271433	0.00448485	-0.00406158	-0.00416514
ENSGACT00000002675	cherp	0.00677491	0.565239	0.918802	0.888447	0.0224126	0.0122804	0.00084473	-0.000127436	0.000413646	-0.000207965
ENSGACT00000007086	chid1	0.00196526	0.747855	0.277748	0.871936	0.0655459	0.00319963	-0.02237	-0.00145677	0.000861003	0.000910615
ENSGACT00000016368	chkb	0.000412324	0.903731	0.137548	0.996052	0.0912857	-0.000650756	0.0160326	-0.00161656	-0.000193534	3.06887e-05
ENSGACT00000026311	chpt1	0.710354	0.00967702	0.629897	0.971382	0.191942	-0.393831	-0.19298	0.00216363	-0.00032496	-0.00160192
ENSGACT00000020282	chrm4a	0.00305117	0.429488	0.91325	0.349813	-0.23036	0.151672	0.194846	0.00324427	-0.00199291	-0.00727306
ENSGACT00000004913	chst2b	0.000794408	0.110025	0.203936	0.55056	-0.231449	0.0154488	0.135417	-0.000184181	0.00591988	0.00266303
ENSGACT00000017092	cip2a	0.00688081	0.714173	0.404958	0.269899	0.0888803	0.0255237	-0.137697	0.000529673	-0.00173761	0.00468485
ENSGACT00000010811	clip1a	0.160822	0.0543016	0.00888344	0.793874	-0.0478226	0.160695	0.0649208	-0.00356402	-0.00104712	0.00116265
ENSGACT00000017550	clns1a	0.00846206	0.296766	0.492863	0.913504	0.0366517	0.0106608	-0.0212143	-0.000661164	0.000583527	0.000224234
ENSGACT00000007311	clpp	0.000164179	0.510423	0.610196	0.81145	0.0305845	0.0109215	-0.000535184	0.000101655	0.000725498	-0.000150645
ENSGACT00000024649	clta	2.42228e-06	0.187267	0.279708	0.645887	0.0541628	0.00552503	-0.0175294	-0.00093249	0.00103492	0.000136214
ENSGACT00000000079	cnbpa	0.386504	0.767522	0.00910239	0.541575	0.0904104	-0.051218	-0.0868677	-0.0056308	0.000216267	0.00379019
ENSGACT00000000080	cnbpa	0.00420994	0.472893	0.459297	0.925789	0.0265826	0.0109148	-0.0053751	-0.00048532	0.000396722	4.77421e-05
ENSGACT00000005391	cndp2	0.00728791	0.836608	0.131278	0.570639	0.035419	-0.0515826	0.0304511	0.00192157	0.0013758	-0.00182512
ENSGACT00000003433	cnot1	0.000459183	0.521929	0.176827	0.758561	0.0147848	0.0192712	-0.00425315	0.00127159	-0.000801031	-0.000869329
ENSGACT00000003354	cnot9	0.00120818	0.575025	0.800063	0.856734	0.0150466	0.0336902	0.00826972	0.000555078	-0.00071541	-0.000536759
ENSGACT00000026051	cnrip1a	0.00707007	0.599645	0.414966	0.0439407	-0.333917	0.134139	0.321422	0.0135014	-0.0147913	-0.0189709
ENSGACT00000010902	cog7	0.0031128	0.980895	0.204348	0.621332	0.0057078	0.0160552	0.0197916	0.00148197	-0.000884408	-0.0013773
ENSGACT00000007091	coil	0.00453076	0.965658	0.760596	0.375729	0.0188934	0.0270299	0.0383663	0.00107415	-0.00138917	-0.00261749
ENSGACT00000008289	COL21A1	0.00749311	0.100161	0.98989	0.697775	-0.138227	0.0974463	-0.0424838	0.000592199	0.00182243	-0.00340324
ENSGACT00000002116	COL6A3	0.00623731	0.492004	0.00640178	0.989712	-0.0244481	0.0566269	0.0121453	-0.00337107	0.000295945	0.000397263
ENSGACT00000003941	col6a4a	0.000337388	0.684004	0.993375	0.967156	-0.106678	-0.0173826	-0.100032	-2.18027e-06	-0.000685161	0.000759901
ENSGACT00000020425	copb2	0.00112117	0.336583	0.796846	0.908774	0.0268127	0.0230814	-0.00653421	0.000165247	-0.000355139	-0.000562764
ENSGACT00000007342	cops3	0.00492151	0.578759	0.880008	0.551251	0.0217059	0.000795342	0.0016623	-8.48129e-05	0.000587544	-0.000568954
ENSGACT00000025407	coq7	0.0081705	0.189814	0.557475	0.320667	0.0536301	0.00252914	-0.0218087	0.000140545	0.0034169	-0.00143603
ENSGACT00000001836	cox17	0.0066168	0.4242	0.311292	0.886484	0.0291208	0.0119084	-0.00511709	-0.000623299	0.000466349	-5.42068e-05
ENSGACT00000021105	cox4i1	0.0020271	0.277094	0.824775	0.865606	0.0263656	0.0115231	-0.0124404	-0.00037734	0.000581775	0.000245503
ENSGACT00000008632	cox5aa	0.00890309	0.632188	0.79464	0.860169	0.109658	-0.046236	-0.0572225	-0.000884394	0.0017297	-0.000155281
ENSGACT00000016736	cox6a1	0.0047473	0.292671	0.624575	0.641179	0.0279309	0.00646402	-0.00776674	-0.000580877	0.000967167	5.60883e-05
ENSGACT00000013522	cox7c	0.00999307	0.386194	0.564449	0.44652	0.0294705	-0.00418277	-0.0122907	-0.000791477	0.00129006	0.000320196
ENSGACT00000022471	cpe	0.00508265	0.147249	0.990431	0.968779	-0.0466519	-0.105647	-0.251265	0.000993247	-0.00099257	-0.00217531
ENSGACT00000013342	cpox	0.00450286	0.47573	0.0175489	0.0774115	-0.0284533	0.0768464	0.0355009	0.00674304	-0.0058773	-0.0056735
ENSGACT00000011159	cpsf2	1.82613e-05	0.786246	0.901475	0.555638	0.030611	0.00960417	0.0120206	0.000572323	-0.000254206	-0.00131852
ENSGACT00000001895	cpsf3	0.00107758	0.253711	0.771518	0.370624	0.0136888	0.0575976	0.00955128	0.0015519	-0.00200689	-0.00209859
ENSGACT00000016348	cpt1b	0.00487708	0.666777	0.162667	0.167687	0.327738	-0.241812	-0.199982	-0.00957264	0.0116749	0.00658491
ENSGACT00000005087	cpt2	0.0089539	0.454008	0.642694	0.322493	0.0605843	0.0500812	-0.0145253	0.00519535	-0.00687398	-0.00576934
ENSGACT00000025712	CPZ	1.09123e-06	0.474405	0.442852	0.307741	-0.0850398	-0.0104196	-0.0404871	-0.00150649	0.00348334	0.00322284
ENSGACT00000020869	crispld2	0.00106446	0.909643	0.611646	0.366041	-0.208738	0.0757467	0.246149	0.00306209	-0.00559417	-0.0110983
ENSGACT00000015706	crnkl1	0.00024151	0.282208	0.744063	0.933291	0.0262639	0.0349717	0.000676329	0.000423617	-0.000102424	-0.000563752
ENSGACT00000025053	crtac1a	0.00173505	0.864386	0.87343	0.0940874	-0.014371	-0.09536	-0.063859	-0.00451103	0.00708329	0.00507808
ENSGACT00000001786	cryl1	0.00888476	0.75142	0.950302	0.16076	0.0771682	-0.0650197	-0.0581171	-0.00188044	0.00353588	0.00198991
ENSGACT00000012575	csad	0.000336658	0.907884	0.16336	0.747134	0.0225358	0.027012	0.0284747	0.00247248	-0.000926832	-0.00204571
ENSGACT00000003739	csf1b	8.89748e-05	0.49382	0.86989	0.755765	-0.0844096	0.0194004	0.0590601	0.000348882	0.000397289	-0.00104137
ENSGACT00000018254	csf3r	0.000519888	0.482792	0.720358	0.994741	0.0323196	0.0243547	-0.0109977	0.000170306	4.27866e-05	0.000162328
ENSGACT00000002863	CSNK1D	0.00741229	0.301072	0.235217	0.472978	0.016045	0.0197001	0.0158719	-0.000235963	0.000197434	-0.000950409
ENSGACT00000022929	cstf2	0.885723	0.00410276	0.220765	0.577462	-0.150731	0.275949	0.364139	-0.00642223	-0.000293568	0.00724879
ENSGACT00000021152	cstf3	0.000267583	0.285999	0.808579	0.962899	0.0294587	0.030124	-0.00289326	1.04527e-05	0.000393793	4.06652e-05
ENSGACT00000024001	ctbp1	0.00344796	0.914278	0.663175	0.475633	-0.150856	0.038928	0.100286	0.00381727	-0.00390657	-0.00553368
ENSGACT00000012476	cthl	0.00149546	0.428169	0.771864	0.997195	0.093019	-0.00468317	-0.066741	0.000240939	0.000209261	0.000210816
ENSGACT00000007858	ctnnal1	0.00734789	0.555026	0.85751	0.0470704	-0.0900118	-0.176224	0.0313918	-0.00065473	0.00942553	-0.00953642
ENSGACT00000002776	ctns	0.00126133	0.604458	0.585907	0.53229	0.0506574	-0.00153186	-0.0272393	-0.00130299	0.00138396	0.0015326
ENSGACT00000020758	ctr9	0.00618123	0.312443	0.338213	0.956392	0.026431	0.0203591	-0.0047013	-0.000407416	8.40271e-05	-0.000256289
ENSGACT00000017879	CTSS	0.00506598	0.858277	0.677649	0.650168	0.036806	0.0147081	0.0220193	0.00176123	-0.00128426	-0.00268444
ENSGACT00000011199	cuedc2	0.00424439	0.824074	0.138477	0.342869	0.0140608	0.000220943	0.0315161	0.00249027	-0.000523617	-0.00328056
ENSGACT00000002280	cul2	0.00372802	0.31499	0.946352	0.707308	0.02812	0.0149532	-0.00312654	-5.12982e-05	0.000755392	-0.000535283
ENSGACT00000020292	cul4a	0.00120087	0.685957	0.839809	0.366172	0.00893413	0.0355188	0.0248121	0.00115828	-0.00132762	-0.00182693
ENSGACT00000027536	cul5b	0.00437572	0.919069	0.819406	0.134039	-0.0775055	-0.0129377	-0.297614	-0.00460662	0.00186334	0.0148595
ENSGACT00000002703	cwc22	0.000417211	0.531554	0.570808	0.7658	0.0160745	0.0336346	0.00996219	0.000914792	-0.000777797	-0.000998614
ENSGACT00000025278	cxcl19	1.87448e-08	0.379817	0.21202	0.178203	-0.0412175	-0.0902241	-0.0340427	-0.000160896	0.00276282	0.000210203
ENSGACT00000002346	CXCR3	0.00368357	0.187292	0.506629	0.485799	-0.11977	0.0438209	0.0567231	-0.00527883	0.00569477	0.00554762
ENSGACT00000027372	cxxc5a	0.00494054	0.342772	0.106227	0.346025	-0.135495	0.0272105	0.134547	0.00317245	-0.000699715	-0.00380236
ENSGACT00000004767	cyc1	6.27627e-05	0.996108	0.815969	0.956284	0.0496054	-0.00163517	0.00491165	0.000328552	2.91482e-06	-0.000503929
ENSGACT00000007096	cyldl	0.00451931	0.459415	0.773526	0.789961	0.0535013	-0.0123347	-0.025228	0.00113272	-0.00137159	-0.00126018
ENSGACT00000019210	cyth4a	0.0763948	0.040731	0.00273372	0.815611	0.012364	0.0626551	0.039622	-0.00138289	-7.67369e-05	-0.000795901
ENSGACT00000017706	daam2	0.0079893	0.766349	0.51033	0.982653	-0.13301	0.000359425	-0.0666245	0.00119684	0.00111656	0.000311138
ENSGACT00000009638	dars	6.39943e-05	0.669093	0.172139	0.565455	0.0230014	0.0227304	0.00737979	0.00199163	-0.00134201	-0.00178683
ENSGACT00000019731	dars2	0.00314018	0.185183	0.00447976	0.676903	-0.0227803	0.0648215	0.00784359	0.00342346	-0.00124093	-0.001818
ENSGACT00000014475	dazap2	0.345103	0.2947	0.00118628	0.526375	0.024496	0.0119307	-0.0105895	-0.00300923	0.00166347	0.00126069
ENSGACT00000023042	dbh	0.00268366	0.89523	0.694123	0.356491	-0.0741359	-0.0792075	-0.0343531	-0.00295415	0.00663756	0.00346376
ENSGACT00000014797	dbnlb	0.752069	0.303833	0.00611873	0.374023	0.0281485	0.00971539	-0.0184956	-0.00220886	0.0012092	0.00153397
ENSGACT00000006456	dcaf13	3.18668e-05	0.258729	0.861566	0.824195	0.0275271	0.0378786	0.00666439	0.000521012	-0.000352288	-0.000924605
ENSGACT00000021219	dcun1d1	0.0095264	0.205697	0.554742	0.814597	0.0267502	0.0128861	-0.0116568	-0.000437853	0.000569707	-0.00016595
ENSGACT00000017622	dcun1d5	0.00286239	0.22282	0.718696	0.717316	0.0245876	0.0177903	-0.00820028	0.000390401	0.000319664	-0.000878277
ENSGACT00000008914	DDAH1	0.00778455	0.0213172	0.0292543	0.999866	-0.126808	0.0208635	0.113663	0.0021911	-3.90127e-05	-2.09214e-05
ENSGACT00000003868	ddx10	1.51564e-05	0.420209	0.74929	0.867927	0.038616	0.0509496	-0.00204109	0.000742018	-0.00100764	-0.000469209
ENSGACT00000010419	ddx19	0.00945616	0.170925	0.51418	0.876248	0.0329427	0.0218599	-0.016277	-0.000703633	0.00072888	0.000194999
ENSGACT00000021229	ddx21	0.00112019	0.60114	0.619213	0.655826	0.0202171	0.0105838	0.0281222	-0.000225066	0.000501706	-0.000615754
ENSGACT00000003990	ddx23	0.00225879	0.180571	0.520165	0.83873	0.0336631	0.0272996	-0.00753666	-0.000850661	0.000897969	0.000444931
ENSGACT00000010727	ddx24	0.000438371	0.422979	0.408912	0.898016	0.0375034	0.0269462	0.0124462	-0.000697371	0.000564467	-0.000170823
ENSGACT00000008196	DDX39A	0.000220688	0.231429	0.628498	0.936942	0.0359227	0.0085589	-0.0233067	0.000276385	0.00022406	-0.000268476
ENSGACT00000000220	ddx46	0.00550092	0.784717	0.809045	0.297044	0.0170818	0.0339677	0.0087571	0.00113379	-0.00225243	-0.00147944
ENSGACT00000009447	ddx47	7.05944e-05	0.67509	0.419484	0.74197	0.0465877	0.0359537	0.0198231	0.00177993	-0.000536173	-0.00220385
ENSGACT00000010698	ddx49	0.00041508	0.5142	0.966827	0.893075	0.0426709	0.0194236	-0.00288275	-4.33869e-05	0.000458821	-0.00045747
ENSGACT00000016242	ddx51	0.000376685	0.476585	0.352332	0.416037	0.0478109	-0.00259678	-0.000867522	-0.000923344	0.00144803	-0.000417662
ENSGACT00000027332	ddx52	0.678728	0.385831	0.00327073	0.869772	0.0609391	0.016564	-0.0279275	-0.00359355	0.00132476	0.00048419
ENSGACT00000027333	ddx52	0.00126737	0.189245	0.812418	0.815513	0.0155444	0.0453759	0.0208024	0.000258413	0.000413757	-0.000720898
ENSGACT00000022216	ddx54	0.000183116	0.557054	0.942419	0.866024	0.0381711	0.0290086	-6.30818e-05	0.000458234	-0.000627687	-0.000941206
ENSGACT00000012527	dedd1	0.159597	0.680946	0.00795458	0.653191	-0.133484	-0.014696	-0.0222458	0.00490941	-0.00133047	0.00308055
ENSGACT00000020641	denr	0.00406275	0.159063	0.456488	0.571772	0.0127881	0.0271307	5.16615e-05	0.000930304	-0.000129069	-0.00137997
ENSGACT00000007468	derl1	0.000346689	0.480898	0.439019	0.398013	0.0475557	-0.027871	-0.0248793	-5.55729e-05	0.00164996	-0.000154291
ENSGACT00000004143	det1	1.22824e-06	0.399139	0.159079	0.791463	0.0805143	0.0463871	0.0773027	-0.0013211	0.000539372	-0.00126499
ENSGACT00000011865	dgat1b	0.000841517	0.282074	0.619791	0.571471	0.0426986	0.0231987	0.00420833	-0.000490519	0.00261096	0.000607961
ENSGACT00000004939	dhfr	0.00753311	0.30927	0.618541	0.920855	0.0338385	0.0283923	-0.0390431	0.000281533	-0.000196165	0.000589176
ENSGACT00000020132	dhrsx	0.00901633	0.531843	0.0344041	0.751972	-0.0345724	0.0217358	0.0319125	-0.00491402	0.00286289	0.00177594
ENSGACT00000023616	DHX15	0.000247876	0.740498	0.574067	0.427797	0.0361773	-0.0042901	0.00740253	-1.21016e-06	0.000310712	-0.00121327
ENSGACT00000025912	dhx15	0.00272152	0.817147	0.161783	0.395426	0.0063595	0.0326983	0.0697533	0.00436898	-0.00372336	-0.00395095
ENSGACT00000023607	dhx30	0.00796591	0.984068	0.555049	0.562324	0.0412239	-0.0362906	-0.00533691	-0.000245547	0.00177626	0.000157678
ENSGACT00000005179	dhx37	0.000294962	0.571501	0.236054	0.740861	0.0755473	-0.0228915	-0.033085	-0.00134834	0.00126187	0.000341363
ENSGACT00000023693	DIAPH1	0.331038	0.702877	0.00911708	0.316808	0.0432184	-0.0224141	-0.0214858	-0.00476742	0.00364085	0.00268371
ENSGACT00000005822	dkc1	0.000111829	0.480347	0.636799	0.851687	0.0254699	0.0272297	0.00479526	0.000673539	-0.000331348	-0.000855801
ENSGACT00000012531	dlgap5	0.00366121	0.411661	0.780226	0.551836	0.0475733	0.0323816	-0.0553619	0.000499775	-0.00148497	0.000815372
ENSGACT00000010011	dlst	0.00356077	0.708284	0.463034	0.892877	0.0297104	0.00720141	0.00127243	-0.00060081	0.00055513	0.000127468
ENSGACT00000013577	dmap1	0.103269	0.834831	0.00986006	0.667434	0.127612	-0.04204	-0.0361398	-0.00488225	0.00295974	0.000820584
ENSGACT00000023679	dnaja1	0.31857	0.452956	0.00356405	0.34332	0.143773	-0.187212	-0.0192189	-0.0147906	0.00975609	0.00874602
ENSGACT00000026302	dnaja3b	0.00616465	0.374657	0.345974	0.617035	-0.00357637	0.0133063	0.0349166	0.000847493	-0.000685486	-0.000834907
ENSGACT00000013782	DNAJA4	0.000147591	0.83493	0.295625	0.871832	0.0720067	-0.00389628	-0.00424581	-0.000484405	-0.000166785	-0.00100216
ENSGACT00000023083	dnajb14	0.00729998	0.542271	0.0832305	0.318422	0.0514189	-0.0182934	-0.00896741	-0.00122673	0.0013732	-0.000581081
ENSGACT00000016452	dnajc11a	0.00022089	0.412224	0.70234	0.40569	0.0243302	0.0160152	0.0138764	0.00019973	0.000113797	-0.0013446
ENSGACT00000002749	dnajc15	0.141971	0.00438402	0.737561	0.431304	0.0335145	0.0678636	-0.0670554	0.000964289	0.00184436	-0.00305367
ENSGACT00000008201	dnajc17	0.00162836	0.491139	0.600815	0.331059	0.0250296	0.0127411	0.0982371	0.000769897	-0.000777037	-0.00326269
ENSGACT00000008082	dnajc19	0.00332494	0.438351	0.510793	0.890424	0.0284999	-0.00156936	-0.0201169	0.000176998	0.000528425	-1.78911e-05
ENSGACT00000021801	dnajc21	0.00272748	0.573923	0.165583	0.333739	0.00431297	0.0304658	0.0177678	0.00238681	-0.00156457	-0.00264291
ENSGACT00000008239	DNAJC7	0.00192273	0.712613	0.945109	0.514375	0.0602952	-0.00794779	-0.0521227	-0.00111205	0.00113986	0.00213587
ENSGACT00000004236	dnajc8	0.000930763	0.280128	0.889428	0.965183	0.028064	0.00981199	-0.0157386	-7.75003e-05	0.000161267	-0.000123533
ENSGACT00000005512	dnm1l	0.00366051	0.441511	0.921931	0.578902	0.081278	0.219849	0.0843424	0.00429662	-0.00605772	-0.00866128
ENSGACT00000018207	dnmt1	0.0054446	0.494745	0.985703	0.597231	0.0190201	0.0359071	-0.0075949	0.000743203	-0.00146623	-0.000717802
ENSGACT00000017922	dph5	0.0041881	0.289453	0.907745	0.983012	0.0143265	0.0459976	0.00996489	6.74145e-05	-0.000288261	-0.000133812
ENSGACT00000024456	dpm2	0.868952	0.969603	0.0020964	0.97628	0.125738	-0.00683673	-0.0098805	-0.0078687	-0.000132621	0.00104524
ENSGACT00000027083	dpp3	0.000894826	0.268922	0.860224	0.918486	0.0335673	0.0375552	-0.0177632	0.000534334	-0.000709605	-0.000529147
ENSGACT00000018863	drg2	5.83428e-05	0.253851	0.641068	0.968948	0.0398112	0.027979	-0.0183336	0.000522325	-0.000179308	-0.000434353
ENSGACT00000008181	dse	1.72123e-06	0.938684	0.0482791	0.875116	0.147765	-0.00745644	-0.00602512	-0.00301852	0.0014228	0.000234395
ENSGACT00000008267	DST	0.000659457	0.643169	0.350142	0.574179	-0.0472391	0.0152982	2.25913e-05	-0.00187008	0.00055817	0.00237484
ENSGACT00000010844	dus2	0.00265047	0.938664	0.895528	0.427638	0.0408823	0.0459926	0.0168923	0.00195254	-0.00392371	-0.00147008
ENSGACT00000021770	dusp22b	0.000448625	0.173553	0.808274	0.12085	-0.0717854	-0.046723	0.0392302	-0.0026057	0.00567441	0.00297421
ENSGACT00000017477	ech1	0.000591902	0.650139	0.262932	0.758709	0.0504218	-0.00819871	-0.013057	-0.000765895	0.000676928	-0.000308987
ENSGACT00000019266	echdc2	0.00374117	0.202536	0.706688	0.753492	0.0415152	0.0465746	-0.0313793	-0.000776326	9.74385e-05	0.00130475
ENSGACT00000007852	eci1	8.66845e-05	0.456604	0.411475	0.798606	0.0292757	0.0139975	-0.00200083	0.000629959	0.000267929	-0.00071713
ENSGACT00000001842	eef1db	0.00276879	0.526207	0.552891	0.997528	0.100445	0.0766721	-0.00538134	-0.00103601	-0.000122651	-0.000331767
ENSGACT00000017149	efhd2	0.613919	0.382495	0.00775052	0.336337	0.0460726	-0.00997543	-0.0352758	-0.00263404	0.00189956	0.00153083
ENSGACT00000015941	efna1b	0.000183493	0.827188	0.159822	0.680036	-0.0135485	-0.0548258	-0.0227021	-0.00210517	0.00184195	8.75306e-05
ENSGACT00000012212	eftud2	0.00110669	0.314441	0.847886	0.45678	0.0346081	0.00677654	-0.000563092	-0.000390047	0.00129828	-0.000550891
ENSGACT00000003875	ehmt2	0.00623541	0.610032	0.839711	0.757841	0.0334054	-0.00313739	-0.0131936	-0.000502453	0.000925785	0.000236046
ENSGACT00000017018	eif1axb	0.00230086	0.360479	0.883103	0.975962	0.0275516	0.0219785	-0.010474	3.93773e-06	0.000278777	-2.40813e-05
ENSGACT00000006319	eif2a	0.00358966	0.725767	0.510089	0.551879	0.0521854	0.0105637	0.0234864	0.00341808	-0.00349056	-0.00377518
ENSGACT00000006346	eif2a	0.138107	0.0918795	0.00761514	0.588618	0.0682239	0.146938	0.00655462	-0.00580964	0.000481608	0.00366699
ENSGACT00000018264	eif2b3	0.00184613	0.331486	0.231936	0.553559	0.0102976	0.0421337	-0.00727883	0.0017242	-0.00165875	-0.00119379
ENSGACT00000011398	eif2s1b	0.000653338	0.88416	0.481464	0.963056	0.0328751	0.0198632	0.0105943	-0.000199815	-0.000398827	-0.000268438
ENSGACT00000016832	eif2s3	0.000941009	0.51629	0.381691	0.241915	-0.00909568	0.0704917	0.0358529	0.00204839	-0.00247432	-0.0019469
ENSGACT00000022154	eif3bb	2.25406e-05	0.418736	0.162653	0.386725	0.0126762	0.0341423	0.0193401	0.00184819	-0.000959182	-0.00207368
ENSGACT00000010174	eif3c	8.10303e-05	0.444786	0.720839	0.815567	0.0214914	0.0234713	0.00384807	0.000550222	-0.000378316	-0.000765459
ENSGACT00000019223	eif3d	0.000132256	0.553499	0.0620217	0.501492	0.0200266	0.0200002	0.0130095	0.00264266	-0.00066598	-0.00253148
ENSGACT00000007152	eif3ea	0.000193164	0.72448	0.462553	0.842315	0.0379465	0.00186399	0.0348757	-0.000268534	9.97533e-05	-0.00073727
ENSGACT00000023395	eif3f	0.0085236	0.59267	0.580141	0.964341	0.0260434	0.00851085	-0.00841839	-0.000413116	0.000304757	0.000162045
ENSGACT00000018185	eif3g	0.00946741	0.850072	0.391431	0.961599	0.0231998	0.00599	0.00247952	-0.00041171	0.000204929	-7.89964e-05
ENSGACT00000008347	eif3ha	0.000291201	0.387254	0.627124	0.839283	0.0244921	0.0147854	-0.00256248	0.000350364	0.000207305	-0.000521319
ENSGACT00000012083	eif3i	0.000427931	0.615185	0.78221	0.960543	0.0305705	0.00884486	-0.00644999	-0.000270425	0.000317681	0.000100065
ENSGACT00000017447	eif3k	0.000101825	0.813666	0.724466	0.431876	0.025457	0.0100838	0.0185488	0.000869826	-0.000385057	-0.00173548
ENSGACT00000004198	eif3s10	0.00441585	0.377686	0.130818	0.838591	0.0462859	0.0156506	-0.0145191	-0.00143225	0.000845755	0.000665919
ENSGACT00000026569	eif4a1b	0.948992	0.792221	0.00438143	0.0596822	0.236164	-0.215976	-0.150824	-0.0141389	0.0147957	0.00681736
ENSGACT00000026575	eif4a1b	0.00190262	0.886398	0.0651813	0.573191	0.00575412	0.0244194	0.0216867	0.00301812	-0.00167603	-0.00235236
ENSGACT00000010640	eif4bb	1.63626e-05	0.5921	0.426362	0.837722	0.0218477	0.026822	0.00935113	0.000854948	-0.000485622	-0.000797095
ENSGACT00000006107	eif4g3a	0.531113	0.00395799	0.411965	0.502763	-0.0152925	-0.207442	0.114192	0.00368487	-0.00109332	-0.00531656
ENSGACT00000013959	eif5b	0.00500305	0.461004	0.493737	0.551172	0.000402991	0.00923392	0.0298811	0.000366376	0.000189074	-0.000687102
ENSGACT00000017563	eipr1	0.929362	0.386117	0.0014515	0.117361	0.202739	0.0821996	-0.237704	-0.0165556	0.00608634	0.0155243
ENSGACT00000008916	ela2l	0.544871	0.691046	0.00246111	0.310154	0.115991	0.0920506	0.1061	-0.00472318	-0.0142165	-0.0117772
ENSGACT00000009592	ELOB	0.00198044	0.350326	0.974608	0.689179	0.020214	0.00422914	-0.0056272	0.000141419	0.00015559	-0.000588781
ENSGACT00000017835	emc10	0.00311457	0.358486	0.985301	0.942251	0.0210957	0.0233118	-0.00180153	8.32987e-05	0.000109809	-0.000343937
ENSGACT00000003469	epcam	0.004155	0.000626399	0.057964	0.848511	-0.0921091	0.0706661	0.148573	-0.00215333	-0.000307595	0.00103485
ENSGACT00000026505	epdl1	0.00130562	0.779257	0.747937	0.034992	-0.00732545	-0.0792823	-0.0169127	-0.00175942	0.00407139	0.00166345
ENSGACT00000012882	epg5	0.00224472	0.917085	0.0952925	0.796475	-0.0717288	0.0209388	0.0812578	-0.00160986	-0.000560803	-0.00250593
ENSGACT00000016236	epha2a	0.188875	0.764708	0.0160258	0.00432631	0.130543	-0.118384	-0.0701703	-0.00757587	0.00833307	0.00635566
ENSGACT00000027418	ephb4a	0.00120072	0.556589	0.184829	0.0788698	0.0306011	-0.127179	-0.0622132	-0.00364363	0.00528616	0.00131858
ENSGACT00000026564	eri1	0.00255017	0.176866	0.357265	0.812201	0.0509174	-0.00174946	-0.0325644	-0.000773723	0.000756878	-6.68426e-05
ENSGACT00000022257	ERMP1	0.00737109	0.973245	0.966513	0.657223	0.0889291	0.0835732	0.0203859	0.00220719	-0.00527106	-0.000541306
ENSGACT00000011969	erp44	0.730259	0.448209	0.00036602	0.0101654	0.160855	0.19254	-0.153229	-0.0053973	-0.0191643	0.00212837
ENSGACT00000022483	ess2	0.121888	0.0547529	0.304994	0.00512145	-0.00152467	-0.17921	0.17387	0.0015636	0.000374601	-0.0128299
ENSGACT00000023731	etf1a	0.000101497	0.409439	0.429358	0.442427	0.0459752	0.0113018	-0.000573879	0.00204393	-0.00114405	-0.00290872
ENSGACT00000014052	etfa	0.00177045	0.948818	0.106623	0.981844	0.0686853	-0.00880604	-0.0115001	-0.00134478	0.000331882	6.23316e-05
ENSGACT00000016536	etfb	0.000841506	0.502963	0.757088	0.701502	0.0453931	-0.00338338	-0.0285815	-0.000815226	0.00102816	0.000907371
ENSGACT00000025978	etnppl	0.0120481	0.261627	0.474627	0.00400961	-0.298335	0.0597384	0.449017	0.0063126	0.00121185	-0.016253
ENSGACT00000002850	exo1	0.00788815	0.639956	0.35878	0.701228	0.0389829	0.00915379	-0.0218974	0.00231973	-0.00235086	-0.00144727
ENSGACT00000025084	exosc1	0.00118938	0.767088	0.984583	0.574645	0.0164396	0.0220384	0.0232074	0.000596272	-0.000419947	-0.00140954
ENSGACT00000009370	exosc10	0.000297074	0.9109	0.330147	0.189805	0.0267553	0.015947	0.03691	0.000409887	-0.000549489	-0.00238633
ENSGACT00000021603	exosc3	0.00195589	0.373705	0.659249	0.56779	0.0472884	0.00383927	-0.00862606	-0.000100991	0.000590069	-0.00134645
ENSGACT00000023620	exosc4	0.00180105	0.488839	0.758499	0.812635	0.0253855	0.030765	0.0164194	7.96681e-05	1.59744e-05	-0.000955707
ENSGACT00000003529	exosc6	0.000312924	0.180223	0.455581	0.7951	0.0116349	0.0741452	0.00887466	0.000627412	-0.000679042	0.00064148
ENSGACT00000004075	exosc7	0.000147742	0.279389	0.689839	0.670393	0.0303509	0.0384545	0.00536722	0.000974141	-0.000461715	-0.00162818
ENSGACT00000027239	exosc8	0.00137116	0.660337	0.413206	0.937697	0.0381689	0.020784	-0.00104231	-0.000235935	-0.000332392	-0.000564807
ENSGACT00000024490	exosc9	0.000466986	0.342608	0.467998	0.492044	0.0226822	0.0161703	-0.0006934	0.00117906	-0.000666901	-0.00169161
ENSGACT00000013250	ezrb	0.00171031	0.826459	0.860887	0.629319	0.0952025	-0.0482773	0.0571756	-0.00112365	0.0027987	-0.00062287
ENSGACT00000025287	f13a1b	0.00767116	0.617336	0.934504	0.704669	0.0781111	-0.0130447	0.0269031	0.00168808	-0.00313738	-0.00244001
ENSGACT00000011366	FAAP24	0.0093197	0.795063	0.447786	0.454977	0.0363557	0.13373	-0.0164743	0.0016098	-0.00359769	0.00286395
ENSGACT00000009600	fam167b	0.137819	0.843522	0.0025111	0.0373386	0.20608	-0.155448	-0.222202	-0.0187191	0.0135839	0.0158043
ENSGACT00000007870	fam206a	0.00997143	0.821762	0.981095	0.62404	0.0221027	0.0399764	0.0284465	0.00124341	-0.00144272	-0.00237405
ENSGACT00000004906	fam210ab	3.62864e-05	0.280397	0.703621	0.422697	0.0577536	-0.00689093	-0.0166381	-0.000535348	0.00142177	-0.000589579
ENSGACT00000009334	fancc	0.00270084	0.852381	0.150473	0.823561	-0.165984	-0.117648	-0.0970575	0.00205746	0.00249845	0.00477741
ENSGACT00000001158	fancd2	0.00910387	0.0655327	0.357459	0.670131	0.0235393	0.0469514	-0.0540103	0.00116188	-0.00138437	5.65721e-05
ENSGACT00000015382	fanci	0.00813436	0.674851	0.222931	0.891259	0.0544852	0.0193817	-0.0183246	-0.00140291	0.000357668	0.000921756
ENSGACT00000008326	farsa	0.00722353	0.437912	0.759701	0.886052	0.0238506	0.0306662	-0.00824692	-0.00035857	-5.14318e-05	0.000584467
ENSGACT00000006852	fastkd1	0.00957013	0.325568	0.570893	0.852875	0.0890361	0.192321	-0.101094	0.00386987	-0.00469266	-0.00114538
ENSGACT00000005637	fastkd3	0.00222036	0.0822263	0.98784	0.408889	0.0251876	0.0681846	0.0218266	0.000918189	3.32329e-05	-0.00293636
ENSGACT00000018611	fbxl5	0.735666	0.785533	0.0087736	0.67238	0.111147	-0.0326101	0.0373879	-0.00449335	-0.00177341	-0.0058466
ENSGACT00000025397	fbxo18	0.000373982	0.0213957	0.43028	0.956019	-0.0870379	0.0790431	0.0702021	-0.000822559	0.000121264	0.000533562
ENSGACT00000001505	fbxo42	0.00378402	0.416935	0.3798	0.771468	0.0270145	-0.00574055	-0.0184341	0.000303987	0.000657265	-0.000228611
ENSGACT00000007655	fcf1	0.00627792	0.357214	0.183254	0.8547	0.0478944	0.0206796	-0.0208805	-0.0014354	0.000755981	0.000847578
ENSGACT00000013593	fdft1	0.00424908	0.302989	0.167821	0.453909	0.119575	-0.34114	-0.229396	-0.00918275	0.00933143	0.00313411
ENSGACT00000002952	fen1	0.00159203	0.411461	0.205083	0.80927	0.0195455	0.0362852	-0.0172017	0.00169219	-0.0012484	-0.000766757
ENSGACT00000022397	fermt3b	0.0024335	0.383805	0.133579	0.72735	-0.0116361	0.0306748	0.0697264	0.00179585	-0.000803095	-0.00143803
ENSGACT00000026560	FGD6	0.554843	0.00306492	0.909207	0.333026	-0.247689	0.162903	0.450487	-0.00205839	0.00867609	-0.0016267
ENSGACT00000025864	fgfr1op2	0.0084491	0.560482	0.721752	0.798467	0.0441879	0.0997999	-0.0218706	0.00128808	-0.00234891	0.000168913
ENSGACT00000008262	fkbp2	0.00186809	0.222359	0.482	0.678673	0.0348389	0.0102249	-0.0151682	-0.000885464	0.00106588	0.000532057
ENSGACT00000016002	flad1	0.00394382	0.437873	0.730039	0.869884	0.0355992	0.0165732	-0.0188925	-0.000649198	0.000558422	0.000763095
ENSGACT00000011162	flii	0.638342	0.67408	0.00102422	0.0959477	0.0758366	-0.019392	-0.0875693	-0.00485322	0.00214993	0.00428443
ENSGACT00000024270	flt4	0.00351201	0.935428	0.189837	0.72105	-0.0502371	-0.0150117	-0.0227199	0.00010185	0.00149834	0.0014227
ENSGACT00000012251	fmnl3	0.00134989	0.868316	0.0174707	0.426339	0.00761595	-0.0855748	0.0134825	-0.00441703	0.00352466	-0.000348891
ENSGACT00000024834	fmr1	0.447024	0.849274	0.00540428	0.293612	0.11205	-0.142102	0.104496	-0.00828797	0.00631147	-0.00287947
ENSGACT00000011900	fndc1	0.00400326	0.330999	0.936519	0.477251	-0.251101	0.191824	0.0355749	0.00565416	-0.00682576	-0.00981679
ENSGACT00000006640	FOXC1	0.00176074	0.912642	0.793603	0.215531	-0.035401	-0.122524	-0.00359424	-0.00201081	0.00535506	-0.000718618
ENSGACT00000011710	ftsj1	0.00454184	0.379948	0.272259	0.642761	0.0335302	-0.0415639	0.174648	0.00404883	-0.000260588	-0.00495122
ENSGACT00000021914	fubp1	0.00677474	0.327371	0.155432	0.571116	0.0196101	0.0174825	0.0189469	-0.000624362	0.000562142	-0.000571647
ENSGACT00000008568	fynb	0.00118914	0.621945	0.0576787	0.590961	-0.13407	0.0339033	-0.102555	0.00348251	-0.00233312	0.00171708
ENSGACT00000020643	gadd45aa	0.00836398	0.36821	0.139502	0.628618	-0.0729276	-0.0274133	-0.00496478	0.00115837	-0.000378835	0.00216052
ENSGACT00000005370	gadd45ab	5.92075e-06	0.805055	0.0675106	0.136143	0.0919824	-0.00487048	-0.0495337	-0.00273371	0.00136728	0.00321926
ENSGACT00000006625	gadd45gip1	0.00293256	0.323685	0.383181	0.808429	0.0597073	0.0165005	-0.0188384	-0.000651235	0.000494625	-0.000931193
ENSGACT00000017308	galcb	0.00061398	0.714403	0.603986	0.329855	0.0175808	0.062175	0.103729	0.00243448	-0.00104073	-0.00482053
ENSGACT00000008286	galk2	0.000447051	0.899533	0.119443	0.684014	0.0865005	-0.015414	-0.00117945	-0.00232061	0.00195386	0.000702532
ENSGACT00000007118	galnt16	0.00532939	0.897346	0.24633	0.526277	-0.0630911	-0.0659046	-0.0205016	0.000606307	0.00292633	-0.000414175
ENSGACT00000023641	galt	0.00292466	0.778381	0.716211	0.447004	0.110665	-0.0613845	-0.0841402	-0.00125457	0.00112059	0.00404734
ENSGACT00000004524	gars	0.00561974	0.156757	0.685182	0.434082	0.0269517	0.0386146	0.00144656	0.000805282	-0.000980899	-0.00230771
ENSGACT00000019151	GART	0.00765881	0.342557	0.273379	0.707651	0.0276416	0.035267	0.00249081	2.5763e-05	-0.000869261	-0.00123954
ENSGACT00000007098	gatd1	0.00383721	0.0962325	0.493531	0.677871	0.0656725	0.108269	-0.0545531	-0.000184103	-0.00224393	0.000161432
ENSGACT00000025304	gba2	0.00627654	0.166578	0.852942	0.831969	-0.000758817	0.0668189	0.0519301	0.000236782	-0.000709484	0.000564297
ENSGACT00000008189	gchfr	1.06478e-05	0.910023	0.789027	0.706618	0.12415	-0.0288355	-0.0129207	-0.000727151	0.00276882	0.000364611
ENSGACT00000014232	gda	0.00866562	0.613721	0.726087	0.324781	-0.0192266	-0.137187	-0.00104438	-0.00257375	0.00536696	0.0011135
ENSGACT00000025638	gdi2	0.000306912	0.523662	0.391399	0.977883	0.033429	0.018424	-0.00749957	-0.000441414	-5.84277e-05	0.000176172
ENSGACT00000019291	gemin8	0.00139256	0.450688	0.959629	0.902521	0.0267227	0.0240264	0.00133041	0.000223192	-0.000129456	-0.000639694
ENSGACT00000003215	GHITM	0.00185103	0.0609989	0.579262	0.459461	0.0182099	0.0221932	-0.00878236	0.000893246	-0.000381773	-0.00150255
ENSGACT00000012040	GIT2	0.772156	0.000726716	0.244553	0.365034	0.501267	-0.628397	-0.587494	-0.00959186	0.00853585	0.0088751
ENSGACT00000003741	glud1b	0.000194574	0.78965	0.400767	0.999674	0.0366104	0.00331637	-0.0145238	0.000559909	-3.68881e-05	-3.17137e-05
ENSGACT00000017803	glula	0.0055567	0.978932	0.452205	0.589322	0.0217143	0.0185627	0.0296984	0.000306796	-0.000786819	-0.0015917
ENSGACT00000001086	gnai2a	0.531029	0.964611	0.00262676	0.527154	0.0484349	-0.0337558	-0.0142923	-0.00351692	0.00205062	0.00155322
ENSGACT00000013127	GNB4	0.00386917	0.65346	0.516858	0.41903	-0.0634928	-0.0300563	-0.148749	-0.00203049	0.00385182	0.00614355
ENSGACT00000015934	gng2	0.00719499	0.504747	0.658456	0.983424	-0.18222	0.0875875	0.124032	-0.00200882	0.00115015	0.00106433
ENSGACT00000026856	gng3	0.00462109	0.448192	0.744573	0.855439	-0.0986799	0.014777	-0.0718894	0.00215041	-0.00228682	-0.00240522
ENSGACT00000022842	gng5	0.067882	0.68961	0.00450685	0.0551429	0.0727814	-0.0931616	-0.080969	-0.00458775	0.00406473	0.00334742
ENSGACT00000012918	gnl1	0.0826518	0.953693	0.00109317	0.5544	0.0569667	0.0168726	-0.0376966	-0.00699313	-0.00322987	0.00259294
ENSGACT00000018141	gnl2	0.0023785	0.698173	0.543348	0.366023	0.0412934	0.0302106	0.025123	0.00116058	-0.00200009	-0.00327593
ENSGACT00000000393	gnl3	0.00675636	0.587203	0.349473	0.840288	0.0428478	0.0135994	-0.00404845	-0.000373349	-3.88484e-05	-0.000960966
ENSGACT00000011866	gnptg	0.00969447	0.693954	0.335302	0.370544	0.00784616	0.0185815	0.0466498	0.00155157	0.000762227	-0.00259778
ENSGACT00000017640	gpatch4	0.00159328	0.609701	0.956528	0.816289	0.0171667	0.0304514	0.0250664	0.000357711	-0.000259919	-0.000986874
ENSGACT00000016478	gpcpd1	0.155799	0.667021	0.00329581	0.661104	-0.00328415	0.0446006	0.0157289	-0.00106054	-0.00134031	-0.00106323
ENSGACT00000010328	gpia	0.0020057	0.407532	0.191726	0.813556	0.0407122	0.0188345	-0.00901636	-0.00124275	0.000672221	0.000843192
ENSGACT00000021828	gpm6aa	0.00865033	0.0991089	0.437106	0.819846	-0.123947	0.0452266	-0.106508	0.00163909	0.00170801	-0.0019143
ENSGACT00000023360	gpn1	0.00146499	0.432023	0.978168	0.747422	0.015282	0.0438498	0.00654221	0.000602158	-0.00105903	-0.000703369
ENSGACT00000009231	gpnmb	3.89874e-10	0.260671	0.0583053	0.0938653	-0.0959443	-0.239943	-0.0839388	-0.000880779	0.00733836	0.00310804
ENSGACT00000002459	gpr183a	0.277968	0.715672	0.00377325	0.974595	0.0174692	0.0583808	0.037464	-0.00402256	5.648e-05	-0.000661024
ENSGACT00000021950	gpsm1b	0.508519	0.00702172	0.912904	0.891566	-0.109369	-0.106449	0.404912	0.000257277	0.00171089	-0.00218637
ENSGACT00000003322	GPT	0.000494584	0.334675	0.336149	0.186128	0.0211801	-0.148266	-0.0856791	-0.00384388	0.00444269	0.00428059
ENSGACT00000010637	GRAMD2A	0.00139429	0.393589	0.915014	0.0909658	-0.251613	0.0456962	0.159233	0.00966028	-0.013669	-0.0181186
ENSGACT00000010914	grb10a	0.00333159	0.642328	0.618808	0.664032	-0.134461	-0.0335589	0.143914	-0.00140946	0.00269104	-0.00271114
ENSGACT00000009170	grb2b	0.00595219	0.408197	0.205023	0.884554	0.0266313	0.0170024	-0.000754617	-0.000371462	-8.83471e-05	-0.000513533
ENSGACT00000024302	grk4	2.94608e-07	0.217832	0.259141	0.780919	0.0436576	0.0541371	0.01927	-8.06593e-05	-0.000804176	-0.00102369
ENSGACT00000015602	grk5l	7.01449e-05	0.854482	0.322306	0.32771	-0.0802666	0.0322804	0.0462552	0.000874346	-0.00183618	-0.00381225
ENSGACT00000014245	grwd1	0.000128564	0.957584	0.238207	0.385457	0.0448335	-0.0151022	0.0126799	-0.000866232	0.00119514	-0.000478611
ENSGACT00000021116	gse1	0.000531032	0.766669	0.662046	0.527694	-0.0838489	-0.163228	-0.0604407	-0.00260369	0.00620321	0.00437521
ENSGACT00000010268	gskip	0.76935	0.417384	0.00550604	0.0372206	0.0660218	-0.0202233	-0.0700018	-0.00504591	0.00372531	0.00472882
ENSGACT00000010183	GSTM4	0.00406865	0.686069	0.110233	0.911738	0.0277394	0.0233274	-0.0258328	0.00279774	-0.0012422	-0.00101633
ENSGACT00000021023	gtf2e2	0.000334444	0.0720918	0.558634	0.781599	0.0227223	0.0434563	0.0101328	-0.0001191	0.000119325	-0.000764503
ENSGACT00000001917	gtf2h4	0.000361479	0.419285	0.375909	0.766589	0.0592505	0.00337296	-0.0329321	-0.001205	0.000979517	0.000975528
ENSGACT00000024006	gtf3c5	0.00751413	0.783354	0.0411886	0.588062	-0.0142829	0.0246665	0.0453304	0.00218481	-0.000183456	-0.00179453
ENSGACT00000016722	gtpbp1	0.00174114	0.226292	0.0687842	0.479585	0.00904764	0.0322036	-0.0114871	0.00245413	-0.00168807	-0.00190323
ENSGACT00000016276	gtpbp10	0.001254	0.167767	0.703581	0.273868	0.00512791	0.0788539	0.0284918	0.00207977	-0.00223505	-0.00322949
ENSGACT00000023186	gtpbp4	0.00271001	0.504975	0.267907	0.665889	0.0253036	0.00450923	0.0207496	-0.000809795	0.000879953	-6.33051e-06
ENSGACT00000009807	gzm3.4	0.000683396	0.305058	0.384436	0.935135	-0.0660512	-0.0885563	-0.11788	0.00104329	0.00141785	8.90358e-05
ENSGACT00000010741	hacl1	0.0024327	0.173914	0.239437	0.464981	0.0592883	0.0127622	-0.0306617	-0.00215418	0.00212754	0.00163131
ENSGACT00000009893	hadhb	0.00392829	0.688603	0.949362	0.424881	0.0229107	0.0736343	0.0427499	0.00231203	-0.00302656	-0.0038853
ENSGACT00000025962	hars	0.000217753	0.26346	0.838039	0.274492	0.0211886	0.0327719	0.0146191	0.000916821	-0.000974506	-0.00214869
ENSGACT00000005086	hdac10	0.00248211	0.425905	0.880186	0.728727	0.124578	-0.0879234	-0.0790256	-0.0012031	0.00235038	0.000668482
ENSGACT00000017561	hddc2	0.00530073	0.99332	0.0174826	0.58905	-0.00919712	0.00909406	0.0457264	0.00386479	-0.000908723	-0.00279263
ENSGACT00000013525	heatr1	0.00041164	0.747461	0.720657	0.500223	0.0386082	0.0150565	0.0177364	0.000598756	-0.00058207	-0.0020876
ENSGACT00000015046	hebp2	0.259727	0.00198612	0.43411	0.859604	0.116435	-0.21624	-0.485602	0.000954362	0.0037515	0.000450759
ENSGACT00000005140	hells	0.000558292	0.432639	0.949868	0.920753	0.0442858	0.000893819	-0.0244149	-0.000169692	0.000562583	5.73426e-05
ENSGACT00000024549	helz	0.00600251	0.63426	0.959323	0.499767	0.032232	0.0199637	-0.0271866	0.000379427	-0.00137336	0.000209664
ENSGACT00000009754	her9	0.00331228	0.612242	0.53169	0.0875606	-0.0280817	-0.143806	-0.0342014	-0.00075872	0.0058301	-0.00151722
ENSGACT00000016837	herpud2	0.00259549	0.533225	0.413964	0.725709	0.0250189	0.0400188	0.000343197	-0.000321274	-0.000728257	0.000348413
ENSGACT00000006291	hexa	0.00292902	0.849588	0.236608	0.809524	0.0723047	-0.0150773	-0.0489291	0.000516671	0.0024679	0.00193988
ENSGACT00000011293	hif-1a	0.517093	0.137491	0.00539064	0.110042	0.0649406	0.114565	0.0324511	-0.00874638	0.000118351	0.00929789
ENSGACT00000017471	hif1al	0.846424	0.73103	0.00029131	0.0489879	-0.140894	0.0918999	0.0575823	0.00951768	-0.00747761	-0.0063326
ENSGACT00000017929	hipk2	0.00820673	0.93252	0.108466	0.552448	-0.264581	0.0589645	0.112119	0.00763031	-0.00284483	-0.00826147
ENSGACT00000027215	HMGB1	0.00784038	0.499008	0.00106587	0.566063	0.0242928	-0.032597	-0.00672829	-0.00482634	0.00117276	0.00271243
ENSGACT00000021812	hmgb2a	0.00331712	0.152428	0.949858	0.979534	0.0272653	0.0268054	-0.0219634	0.000109225	-0.000273924	-0.000157772
ENSGACT00000024612	hmgcs1	0.000851419	0.65051	0.567408	0.220516	0.0736899	-0.0228952	0.0131886	-0.001546	0.00343657	-0.000670574
ENSGACT00000010097	hnrnpk	0.0026002	0.315713	0.220654	0.78226	0.0177422	0.0208672	0.0132676	-0.000391922	0.000191778	-0.000461498
ENSGACT00000013601	hnrnpm	0.0031099	0.356121	0.512069	0.95797	0.0198074	0.0282409	0.00131175	-0.000113881	-0.00030089	-0.000280023
ENSGACT00000024687	hprt1	0.000962299	0.469014	0.657429	0.617549	0.0379432	0.00594227	-0.000554196	-0.000703399	0.00127261	-1.99123e-05
ENSGACT00000018243	hsbp1a	0.00866021	0.710185	0.106895	0.872529	0.0482683	0.00847737	-0.0137865	-0.00145076	0.000587122	0.00075791
ENSGACT00000017064	hsd11b1la	0.239052	0.958566	0.88104	0.00825043	0.149294	-0.0840851	-0.231559	-0.00603465	0.00370647	0.0127734
ENSGACT00000019423	hsd17b14	0.00614659	0.540271	0.662633	0.260985	0.0781152	-0.021859	-0.0748894	-0.00217782	0.00230399	0.00312316
ENSGACT00000020408	hsdl2	1.8197e-05	0.583691	0.46347	0.840148	0.0279724	0.0126211	0.00789489	0.000258587	0.00059074	-0.000177625
ENSGACT00000017921	hsp90ab1	0.000755714	0.518297	0.570199	0.749486	0.0273212	0.00770513	0.00164485	-0.000309697	0.000488752	-0.000319519
ENSGACT00000025563	hspa14	0.00334673	0.822104	0.434117	0.973118	0.0355857	0.00389757	-0.0086863	-0.000238784	-0.000267476	-0.000250658
ENSGACT00000024102	hspa4b	7.79156e-05	0.35716	0.7972	0.869354	0.0278307	0.0264667	-0.00272128	0.000235659	-0.000521864	-0.000564938
ENSGACT00000025894	hspa9	0.00339312	0.688926	0.335674	0.348392	0.0454298	0.0067818	0.0361327	0.00428722	-0.00223462	-0.00619391
ENSGACT00000027105	htatsf1	0.000671449	0.0954517	0.922888	0.831278	0.0384796	0.0170074	-0.0282218	0.000411385	-0.00058175	-0.000825001
ENSGACT00000005193	HTD2	0.00708454	0.168385	0.191656	0.969935	0.0108058	0.0360686	-0.014716	0.000838536	0.000374163	-1.82763e-05
ENSGACT00000011662	huwe1	0.00832751	0.604749	0.564259	0.799669	0.00917458	0.0246518	0.00966408	0.000779765	-0.000463236	-0.000931259
ENSGACT00000014158	ice2	0.00525541	0.762034	0.246236	0.726248	0.0437398	-0.00749602	0.0261104	-0.00118048	0.00111086	-0.000166883
ENSGACT00000013298	id1	0.00026406	0.792051	0.832692	0.330758	-0.0193206	-0.0365705	-0.0254941	-0.00118181	0.0023606	0.000658155
ENSGACT00000014377	idh2	0.00044911	0.180418	0.108868	0.830825	0.067001	0.0261563	-0.0427421	-0.0014952	0.000190312	0.000980008
ENSGACT00000014740	igf2b	0.234104	0.7469	0.00102408	0.470371	0.070198	-0.0620112	0.0029478	-0.00729968	0.00449667	0.00277874
ENSGACT00000010175	igflr1	0.00647011	0.195605	0.372681	0.480278	-0.0201277	0.0204152	-0.0262695	-0.00173296	0.00152382	0.00184778
ENSGACT00000027700	ik	0.00260141	0.477882	0.996388	0.940092	0.0198038	0.0168635	-0.00229219	0.000160314	-0.000110282	-0.000387347
ENSGACT00000000718	ilf2	0.00368377	0.88598	0.976063	0.481287	0.0534026	0.0223022	0.0541984	0.00246421	-0.00279283	-0.00459472
ENSGACT00000025958	immt	0.00715907	0.72664	0.835083	0.665476	0.0204481	0.00977699	0.0075215	0.000303002	-0.000181548	-0.001085
ENSGACT00000021151	imp3	0.00217059	0.309152	0.541311	0.970873	0.0497722	0.000857809	-0.030928	-0.000417439	0.000231137	-0.000141639
ENSGACT00000007588	impdh2	3.52815e-05	0.288424	0.382221	0.944859	0.0475035	0.00498809	-0.0198796	-0.000420831	0.000189769	-0.000214681
ENSGACT00000008216	INF2	0.000538195	0.622964	0.489218	0.112948	0.00673463	-0.163582	-0.0445703	-0.00411476	0.00666328	0.00224073
ENSGACT00000008547	INHBC	0.00933791	0.423238	0.241481	0.740001	-0.103739	-0.0143203	0.10787	-0.00729804	0.00381258	0.00752383
ENSGACT00000018351	inpp5b	0.00279818	0.601336	0.789551	0.524201	0.0170475	0.00880761	0.000331826	-0.000203175	-1.61937e-05	0.00102983
ENSGACT00000024923	ints13	0.00863066	0.420685	0.136895	0.480737	0.0148791	0.0359714	0.0302891	-8.16391e-05	-0.000565823	-0.00149351
ENSGACT00000002972	ipo4	0.00691565	0.823756	0.521963	0.509981	0.0592577	-0.0571705	0.054439	0.0016122	0.00116462	-0.00336734
ENSGACT00000020727	ipo7	0.00051485	0.227557	0.205301	0.979352	0.0404932	0.0185333	-0.0207536	-0.000558149	-0.000189004	3.40171e-05
ENSGACT00000023086	iqgap1	0.000537735	0.528667	0.865259	0.888656	0.0173957	0.0469036	0.0239678	0.000554596	-0.00079498	-0.000506549
ENSGACT00000014765	iqsec1b	0.00235766	0.647286	0.0733806	0.163385	-0.03627	0.0368925	-0.0440425	-0.0049797	0.00030676	0.00651811
ENSGACT00000021776	irf4a	2.91892e-05	0.0764949	0.719426	0.508569	-0.223754	0.0243582	0.137143	-0.00271659	0.00605016	0.00370551
ENSGACT00000009358	isg20	0.00154611	0.995901	0.502082	0.708982	0.0700435	-0.00171582	0.0386721	-2.95147e-05	-0.000159011	-0.00233876
ENSGACT00000019709	itfg1	0.00353913	0.916083	0.0867581	0.690712	-0.0184837	-0.00827515	-0.10645	-0.00562277	1.16673e-05	0.00447309
ENSGACT00000017845	itm2cb	0.000648154	0.265773	0.579432	0.143216	0.0417688	-0.318255	-0.229691	-0.00942341	0.00903113	0.0138841
ENSGACT00000019447	itpa	0.00319915	0.389746	0.512033	0.870033	0.0322383	0.0390206	-0.00676398	-5.80047e-05	0.00125044	0.0011844
ENSGACT00000014925	itsn2a	0.0052996	0.810869	0.271256	0.669011	-0.0755245	-0.0188835	-0.0252451	-0.00675277	0.00406517	0.00669452
ENSGACT00000009499	jak1	0.522087	0.193358	0.00105984	0.88559	0.0136424	0.0346747	0.00730418	-0.00234005	0.00073136	0.000270744
ENSGACT00000010886	kank3	0.000665278	0.699671	0.977026	0.402994	-0.0315363	-0.00635067	-0.0167785	-0.00123505	0.0015721	0.0020946
ENSGACT00000020827	kars	0.00356565	0.914604	0.150302	0.768988	0.0318693	-0.00325246	0.0233775	0.00329348	-0.00118448	-0.00259279
ENSGACT00000006611	kat2b	0.00472727	0.673082	0.27134	0.519623	-0.18625	0.0236756	0.264623	-0.0013305	0.000664389	-0.00735151
ENSGACT00000015255	KDELR2	0.00359473	0.205222	0.420915	0.802935	0.0333372	0.0624443	-0.00267891	0.00100547	0.00144907	-0.000988482
ENSGACT00000020096	kdelr2b	0.0029273	0.435582	0.575752	0.213261	0.0418755	-0.012195	-0.00319173	-0.00091869	0.00200591	-0.000357639
ENSGACT00000021723	kdm2aa	0.00980404	0.724715	0.57301	0.0808959	0.0270564	-0.0271164	0.0521893	-0.000359625	0.00172581	-0.00173036
ENSGACT00000008727	khdrbs1a	0.00851551	0.632198	0.137082	0.925818	0.0272428	0.0167451	0.00223795	-0.00047605	-0.00021275	-0.000451653
ENSGACT00000025154	khsrp	4.02329e-05	0.122899	0.695233	0.830758	0.0612604	0.0224527	-0.043493	0.000217606	-0.00103178	-0.000432979
ENSGACT00000005849	kif13bb	0.0013738	0.96929	0.331588	0.0183316	-0.0185083	0.0568137	0.0988597	0.00368418	-0.00296481	-0.00590284
ENSGACT00000027409	kif20a	0.000519995	0.152275	0.431876	0.455791	0.0639386	0.0243564	-0.0924375	0.000474927	-0.000971376	0.00177063
ENSGACT00000018281	kif2c	0.647476	0.306518	0.00644868	0.0175611	-0.194152	0.160429	0.157921	0.00986376	-0.0106552	-0.00403266
ENSGACT00000026862	kif4	0.00306657	0.158447	0.47946	0.445449	0.0362761	0.0628011	-0.0642041	0.00108916	-0.00201131	0.000815726
ENSGACT00000026615	kin	0.000964082	0.411553	0.370842	0.76919	0.00332679	0.0279881	0.0140973	0.00074149	-0.000409785	-0.000739102
ENSGACT00000003973	klf2a	0.00529896	0.504243	0.225857	0.391153	-0.0363522	0.0115737	0.0403501	-0.000945509	0.00128287	-0.000990246
ENSGACT00000022354	klf2b	0.000358334	0.523953	0.00878225	0.639913	0.0552032	0.0248573	-0.00444578	-0.000715081	-0.00120571	-0.00102887
ENSGACT00000026090	klhdc10	0.00609201	0.680916	0.544664	0.795053	-0.213881	0.192462	0.0806272	0.00134003	-0.0049869	-0.00463633
ENSGACT00000004207	klhdc4	0.00394422	0.153308	0.880418	0.991946	0.010588	0.103808	0.158678	0.000337529	-0.000337855	0.000303919
ENSGACT00000008049	klhl7	0.00196585	0.79822	0.356224	0.48522	0.015396	0.023834	0.0177489	0.00191263	-0.00151648	-0.00220922
ENSGACT00000009289	kpna2	0.000243742	0.159638	0.806637	0.466542	0.0599445	0.0276866	-0.064869	-0.000723495	-7.84101e-05	0.0018448
ENSGACT00000008922	kri1	0.000305074	0.364088	0.669318	0.640776	0.0873785	0.0265852	-0.0669187	-0.00146266	0.000692928	0.00238455
ENSGACT00000010691	krt18b	0.00204487	0.746076	0.334062	0.553373	0.0421113	-0.011688	-0.024972	-0.000398017	0.00199401	0.00159668
ENSGACT00000013831	kti12	0.00777152	0.981611	0.0566553	0.909791	0.0765728	-0.00449042	-0.00979006	-0.00205237	0.000130903	0.000887274
ENSGACT00000015882	kxd1	1.37243e-05	0.832667	0.62521	0.907151	0.0495993	0.0271178	0.00187059	-0.000159992	-0.000597887	8.33369e-05
ENSGACT00000017627	LAMA3	0.00699593	0.603932	0.538394	0.2817	0.0205825	-0.108192	-0.0813348	-0.00336781	0.00369404	0.0042359
ENSGACT00000020286	LAMP1	0.00455964	0.444341	0.178577	0.743644	0.0471053	0.00689878	-0.0180902	-0.00143252	0.00106962	0.000817791
ENSGACT00000009597	lck	7.6418e-09	0.650976	0.720056	0.531218	-0.118116	0.000580193	0.0161094	-1.35922e-05	0.00192063	-0.00086152
ENSGACT00000019830	leo1	0.000724284	0.38131	0.29834	0.93213	0.0220501	0.04142	-0.00648362	0.00129238	-0.000602339	-0.000709057
ENSGACT00000015603	lgals3a	0.00549237	0.85776	0.996386	0.860887	0.0279376	0.0100476	0.00391056	0.000412118	-0.000349173	-0.000912179
ENSGACT00000000586	lin7b	0.00580495	0.90322	0.969153	0.0880306	0.0173386	-0.115287	-0.0997365	-0.00350261	0.00600451	0.00439291
ENSGACT00000013219	lipf	0.00220578	0.189575	0.899485	0.164496	0.0318099	-0.0224992	0.0332826	-0.00133748	0.00281466	0.000906905
ENSGACT00000024326	lmnb1	0.00188502	0.330495	0.625939	0.786654	0.0147535	0.0358477	-0.00280937	0.00081104	-0.000885475	-0.000727849
ENSGACT00000002391	lmo7a	0.550941	0.000440305	0.14268	0.554528	0.408656	-0.639455	-0.45437	-0.00929491	0.0071991	0.00728488
ENSGACT00000004073	lnx2a	0.0102857	0.00494305	0.290703	0.0852527	-0.117179	-0.191611	-0.0702668	0.00235683	-0.00693878	0.0105201
ENSGACT00000022383	loxl5b	0.0023659	0.234132	0.783285	0.35156	-0.293899	0.118073	0.28976	0.00559302	-0.0116078	-0.007391
ENSGACT00000021425	LRP8	0.00456507	0.497454	0.242844	0.982629	-0.10559	-0.118626	-0.159294	0.0025385	0.00105552	0.00116373
ENSGACT00000019486	lrrc28	0.00680058	0.233597	0.550695	0.528929	0.0275994	-0.35776	-0.32689	-0.00336889	0.00729157	0.00964905
ENSGACT00000007362	lrrc47	0.00616224	0.886248	0.437095	0.461209	0.0216241	0.0602878	0.0264913	0.000730951	-0.00251424	-0.00153721
ENSGACT00000004775	lrrfip2	0.00764786	0.982623	0.681785	0.691873	-0.108886	0.0501229	0.0117361	0.00179134	-0.0027721	9.8899e-06
ENSGACT00000012327	lsg1	0.000466158	0.991386	0.238084	0.9141	0.0302771	0.00373742	-0.00432708	-0.000373319	-0.000279584	9.04392e-05
ENSGACT00000004498	lsm12b	0.00120379	0.498669	0.984517	0.796463	0.0289556	0.0043858	-0.00750753	0.000285571	-9.20369e-05	-0.00075165
ENSGACT00000010285	lsm14aa	0.00335231	0.745034	0.982605	0.755943	0.0710528	-0.00646999	0.0139466	0.00154836	-0.00240882	-0.00214028
ENSGACT00000026165	ltv1	0.000115457	0.759952	0.439744	0.98626	0.058121	-0.0204973	-0.0163727	-0.000526052	0.000218154	3.62343e-05
ENSGACT00000011327	lyrm1	0.00085166	0.275005	0.991853	0.295392	0.033823	0.022401	0.0123595	0.00102555	-0.000416534	-0.00275262
ENSGACT00000006054	mad2l1bp	0.00320244	0.118388	0.220144	0.25327	0.0457217	0.046188	-0.0945714	0.00279708	-0.00387472	-7.81679e-05
ENSGACT00000021127	MAF	0.00150787	0.441774	0.870948	0.94912	-0.118673	0.0127215	0.0928035	-0.000272074	0.000632276	-0.0006064
ENSGACT00000026430	MAGI2	0.00336934	0.91717	0.546033	0.901519	-0.162191	-0.0758639	-0.056063	0.000253316	0.00188082	0.00396169
ENSGACT00000015845	magi2b	0.00556015	0.767492	0.396576	0.525976	-0.165969	-0.0544254	-0.00379185	0.000769772	0.00570176	-0.00199382
ENSGACT00000005102	magoh	0.00279543	0.270724	0.583057	0.918428	0.0349447	0.0105082	-0.0185024	-0.000423677	0.000436776	-4.14375e-05
ENSGACT00000001398	mak16	0.000506349	0.905319	0.595303	0.704203	0.04311	0.0220567	0.0084623	0.000476485	-0.00144621	-0.00124513
ENSGACT00000019117	map2k4a	0.0107336	0.0927378	0.00516566	0.862905	-0.0169523	-0.00294385	0.053402	0.00229016	-0.00082947	-0.000540428
ENSGACT00000013810	map6b	0.00704836	0.68215	0.773628	0.144281	-0.273608	0.215511	0.146337	0.00612948	-0.0163483	-0.00451576
ENSGACT00000007000	mapk15	0.000829678	0.919038	0.136333	0.0623421	-0.411068	0.212265	0.263574	0.0138484	-0.013781	-0.0148886
ENSGACT00000017379	mapk3	0.700996	0.251448	0.00303837	0.184979	0.0514963	-0.00501414	-0.0332981	-0.00368293	0.00283035	0.00228122
ENSGACT00000012983	mapkapk3	0.000163557	0.585865	0.104914	0.547997	0.0642523	0.0134518	-0.0186024	-0.0019867	0.000975271	0.00177849
ENSGACT00000003460	MARCHF6	0.00164797	0.273207	0.87357	0.605746	0.0110171	0.032702	0.0194191	0.000508984	-0.000120307	-0.00119823
ENSGACT00000008392	marcksa	4.03641e-06	0.186755	0.868313	0.119572	-0.187971	0.130679	-0.269244	0.00288038	-0.0101747	0.00301671
ENSGACT00000010736	MARK1	0.647888	0.581404	0.00579922	0.10117	-0.351386	0.158901	0.439121	0.0162839	-0.00797024	-0.0173425
ENSGACT00000008583	mars	2.51843e-07	0.0915141	0.00338302	0.993847	0.0333907	0.0415626	-0.0410231	0.00271161	-0.000223052	-0.000176034
ENSGACT00000020875	marveld3	0.00249074	0.239389	0.241667	0.306424	-0.0760667	0.278569	0.206678	0.00844026	-0.00472512	-0.0108983
ENSGACT00000017895	mcl1b	3.03313e-05	0.927737	0.0675439	0.42394	-0.0152661	-0.031897	-0.028303	-0.00322009	0.00225904	0.00255851
ENSGACT00000025373	mcm10	0.00649371	0.984042	0.658093	0.455782	0.0233709	-0.00234044	0.0339034	0.000863553	0.00039634	-0.00204279
ENSGACT00000003398	mcm3ap	0.000227333	0.820394	0.382141	0.508034	0.0299504	0.0308814	0.022398	0.00042516	-0.00123143	-0.00162291
ENSGACT00000003390	mcm3ap	0.523218	0.749521	0.00126776	0.583893	0.0810039	0.179058	-0.00843859	-0.00937271	-0.00458722	0.00290629
ENSGACT00000016393	mcm6	0.00883599	0.611399	0.69989	0.680217	0.042011	0.0317983	-0.0320002	-0.000415592	-0.000721152	0.0010004
ENSGACT00000004389	mcmbp	0.00139766	0.813106	0.0108344	0.923104	0.00314042	0.0033706	0.00556938	0.00110078	0.000508587	0.000364171
ENSGACT00000021605	mdga1	0.00806765	0.352439	0.630326	0.456119	-0.107535	0.0148697	0.0171327	-0.000713767	0.00026551	0.0049143
ENSGACT00000025966	mdh1aa	0.00112387	0.226723	0.764705	0.921534	0.0336769	0.0342993	-0.0212163	-0.000213789	-0.000241798	0.000363979
ENSGACT00000006773	me1	1.58568e-05	0.415016	0.680613	0.530883	0.081599	-0.0197153	-0.0475948	-0.000795048	0.00235539	0.00112473
ENSGACT00000008015	med1	0.356849	0.0748329	0.000729136	0.942874	0.0598799	0.0814634	-0.00892028	-0.0035775	0.000138616	-0.000729778
ENSGACT00000011908	med10	0.00173867	0.188439	0.791718	0.915262	0.0425959	-0.00130552	-0.0361379	4.3315e-06	0.000503224	-5.60746e-05
ENSGACT00000022196	MED13L	0.000807423	0.517312	0.121453	0.9955	-0.138293	-0.0804896	-0.00572039	0.00329967	-0.000438134	-0.000282718
ENSGACT00000017878	med25	0.00255816	0.905362	0.659263	0.473487	0.0046842	0.0312171	0.0214959	0.00103674	-0.00131064	-0.00117179
ENSGACT00000011134	mettl16	0.00872982	0.391742	0.42568	0.664863	0.0324838	0.0158916	0.00720983	-0.000782929	0.00107115	-0.000355678
ENSGACT00000027168	mettl27	0.0377488	0.00730144	0.491036	0.863979	0.00078934	-0.0953371	0.0164766	-0.00122402	0.00046591	0.00122748
ENSGACT00000011955	mettl2a	6.76207e-06	0.976779	0.136985	0.579256	0.0267982	-0.0134154	0.0080002	0.000487209	0.000886148	-0.000277485
ENSGACT00000006757	mettl5	0.00661695	0.31362	0.558885	0.325054	0.0482337	-0.00538959	-0.0347477	-0.00160057	0.0020643	0.00167071
ENSGACT00000002223	mettl6	0.000537359	0.177143	0.546078	0.911338	0.0281579	0.0343817	-0.00964042	0.000463233	0.000350446	-0.00042649
ENSGACT00000001479	MFAP2	0.00496163	0.889293	0.876825	0.574551	-0.0296662	-0.14084	-0.106527	-0.00387352	0.00538124	0.00517113
ENSGACT00000008854	mfsd2aa	0.00329176	0.495714	0.599927	0.782083	0.0925028	-0.01442	-0.0551046	-5.4866e-05	0.00258333	0.000230028
ENSGACT00000003855	mgat4a	0.967515	0.993552	0.00372232	0.514765	0.22926	-0.110014	-0.122297	-0.0140635	0.00727914	0.00786824
ENSGACT00000019743	mgat5	0.00096531	0.329927	0.54114	0.195914	-0.0421489	-0.0120994	-0.0155597	-0.00341899	0.00476993	0.00323598
ENSGACT00000006174	mgme1	0.00145758	0.46827	0.464823	0.871881	0.047768	-0.017613	-0.0262966	0.0010884	-0.00095853	-0.000622129
ENSGACT00000021352	mier1b	0.125021	0.0423878	0.00860259	0.0187852	0.0364299	0.0127173	-0.0655629	-0.00665362	0.00553342	0.00632654
ENSGACT00000009649	mier3b	0.146466	0.311086	0.000333391	0.107308	0.0897732	-0.0427319	-0.0231486	-0.0131427	0.00881974	0.0089635
ENSGACT00000009940	miip	0.00612667	0.214113	0.806775	0.040763	0.00428871	0.0873159	0.0758594	0.00217858	-0.00658132	-0.00098259
ENSGACT00000017836	mlc1	0.00455997	0.323213	0.747469	0.913699	-0.163032	0.0363606	0.109815	-0.00056769	0.00208169	0.00144114
ENSGACT00000010134	mlh3	0.00782162	0.693368	0.995638	0.55507	0.0145963	0.0424004	0.0781278	0.000913833	-0.000163584	-0.00274544
ENSGACT00000011307	MLKL	0.00112362	0.623658	0.284712	0.882285	0.103863	0.0446473	0.0153236	-0.00138544	0.000362749	-0.00155758
ENSGACT00000018250	mlycd	0.000146139	0.925267	0.357413	0.850321	0.0880835	0.0144024	-0.0273017	-0.00121289	-0.000222184	0.00110443
ENSGACT00000006893	MMP23B	0.0027296	0.401088	0.572761	0.28757	0.192199	0.0314147	-0.158492	-0.00607143	0.00517943	0.00921336
ENSGACT00000010415	mmp25b	6.92175e-05	0.430291	0.0840441	0.759314	0.049598	0.0134503	-0.00106481	-0.00148693	0.000945532	0.000698503
ENSGACT00000010420	mmp25b	0.915257	0.00137598	0.0106733	0.0263051	0.106958	0.183198	-0.106015	-0.020736	0.0188572	0.0175392
ENSGACT00000006572	mms22l	0.616899	0.483073	0.830917	0.0075096	-0.0275204	0.139687	-0.181526	-0.0042279	-0.00186996	0.019761
ENSGACT00000020423	mocs2	0.000239091	0.433474	0.238292	0.379326	0.045487	-0.0216638	-0.0212273	0.000307431	0.00189518	-0.000360561
ENSGACT00000006895	morf4l1	0.00498669	0.937484	0.671798	0.830253	0.0413969	0.0117701	0.00635342	0.000359449	-0.000981594	-0.00120463
ENSGACT00000007221	mov10a	0.00538265	0.632088	0.735738	0.176642	0.012284	0.0255057	0.0217389	0.00195259	-0.00228099	-0.00287717
ENSGACT00000020462	mphosph10	0.00400173	0.476753	0.770426	0.383278	0.0458557	0.0179258	0.0105248	0.00111812	-0.000921836	-0.00345838
ENSGACT00000026869	mpp1	0.00444474	0.637973	0.164927	0.536409	0.046926	-0.0132635	-0.0138278	-0.00114488	0.00122773	9.69009e-05
ENSGACT00000000597	mpp2a	0.640395	0.622418	0.00129579	0.747381	0.10822	0.0402198	-0.0527425	-0.00491859	-0.00407311	-0.00190562
ENSGACT00000005379	mrc1a	0.00147487	0.192043	0.0507463	0.397404	-0.0356963	0.0387167	0.00120451	-0.00389627	0.00227879	0.00331093
ENSGACT00000022556	mrc1b	8.06056e-05	0.112341	0.0258978	0.336882	0.0922936	0.0131347	-0.0133359	-0.00243378	0.00223811	-0.000779644
ENSGACT00000022595	mrpl11	0.0030496	0.153476	0.63473	0.851492	0.0398241	0.0194478	-0.0311856	-0.000753397	0.000698262	0.0007297
ENSGACT00000005730	mrpl15	0.00591026	0.298034	0.896926	0.536965	0.0278873	0.0672624	0.0175795	0.00177078	-0.00157674	-0.00339522
ENSGACT00000020299	mrpl16	0.00801381	0.0920695	0.332699	0.409835	0.0544832	-0.0173452	-0.0408699	-0.00113121	0.00162803	0.000100539
ENSGACT00000012237	mrpl19	8.76635e-05	0.258305	0.891615	0.763137	0.0267747	0.0372169	0.00762003	0.000394206	-0.000409945	-0.00106936
ENSGACT00000005418	mrpl2	0.00963022	0.921078	0.256876	0.739978	0.0214282	0.00426958	0.0289079	0.00156874	0.00100372	-0.00145938
ENSGACT00000014751	mrpl23	0.000385508	0.613975	0.520946	0.842046	0.08709	-0.0141057	-0.0290206	-0.000900875	0.00105723	-0.000276279
ENSGACT00000005561	mrpl24	0.00633867	0.410648	0.717263	0.594912	0.0644387	-0.0395048	-0.055239	-0.000585794	0.00196576	0.000674701
ENSGACT00000020137	mrpl27	0.0019096	0.410123	0.366482	0.749978	0.0520906	-0.0119541	-0.0243988	-0.000728323	0.000806633	-0.000199534
ENSGACT00000017088	mrpl33	0.00902904	0.369598	0.97958	0.550192	0.0389524	-0.0139353	-0.032088	-0.000664459	0.00137482	0.000654756
ENSGACT00000019390	mrpl37	0.000466839	0.0823877	0.778308	0.861057	0.0139792	0.0568862	0.00698739	0.000619568	-0.000498765	-0.00084638
ENSGACT00000006825	mrpl38	0.00677394	0.024499	0.463548	0.880701	0.030582	0.0824083	-0.0218622	-0.000119277	-0.0010186	-0.000482322
ENSGACT00000026223	mrpl4	0.00323556	0.401854	0.985568	0.897468	0.0279381	0.0211149	-0.0138182	-0.000373368	0.000431175	0.000664399
ENSGACT00000004788	mrpl41	0.00467124	0.649505	0.227513	0.717858	0.0404731	0.00436016	-0.00173634	-0.000344101	-7.46101e-05	-0.00106863
ENSGACT00000009790	mrpl44	0.00722484	0.541574	0.415585	0.953063	0.025014	0.00828492	-0.0209193	0.000795524	-0.000457097	-0.000366561
ENSGACT00000013486	mrpl51	0.00370799	0.277675	0.897226	0.796814	0.0388932	0.00488186	-0.0275571	-0.000343044	0.00102555	0.000249875
ENSGACT00000025430	mrpl52	0.00142198	0.090213	0.730535	0.712146	0.0250447	0.026925	-0.00988934	0.00028311	0.000499649	-0.000752142
ENSGACT00000019571	mrps11	0.00881316	0.271767	0.703398	0.388216	0.0426447	0.0103383	-0.0315514	-0.00157317	0.00186619	0.00209962
ENSGACT00000018249	mrps15	0.000575547	0.816926	0.972825	0.9754	0.032385	0.0111568	0.00145358	-0.000204992	0.000316584	0.000234481
ENSGACT00000002245	mrps16	0.0001156	0.410665	0.930426	0.979797	0.0382066	0.0212928	-0.0144408	0.000224367	-0.00025283	-0.000267791
ENSGACT00000001796	mrps18b	0.0057804	0.921587	0.108958	0.887984	0.0195867	0.0330228	3.35829e-05	0.00352882	-0.00170788	-0.00140258
ENSGACT00000008694	mrps27	0.0019977	0.24092	0.945925	0.972692	0.0394086	0.037042	-0.0279822	-0.00014456	-6.44322e-05	0.000364586
ENSGACT00000015125	mrps33	0.000542214	0.345355	0.19248	0.804417	0.00618096	0.0388108	0.014464	0.00127874	-0.000385062	-0.00103991
ENSGACT00000017281	mrps34	0.00622768	0.354552	0.665531	0.828274	0.0356566	0.0111993	-0.0237857	0.000937875	-0.000633102	-0.00122573
ENSGACT00000004942	mrps35	8.81547e-05	0.673088	0.805839	0.96965	0.0531312	0.0380494	-0.000644434	-0.00011891	-0.00041178	0.000113799
ENSGACT00000016252	mrps7	0.00343441	0.764027	0.046512	0.519652	0.0818805	-0.00917677	-0.0511705	-0.00246908	0.00102663	0.00203489
ENSGACT00000022975	mrrf	0.000936891	0.566089	0.35837	0.849436	0.0532152	-0.00966055	-0.0528767	0.000246771	0.000379597	0.00109262
ENSGACT00000002190	mrto4	0.000377814	0.675438	0.617833	0.708994	0.0568939	-0.0151984	-0.0235817	-0.000842256	0.00124808	0.00032626
ENSGACT00000007868	msh3	3.67118e-05	0.640627	0.90265	0.935637	0.0419661	0.0457612	0.0282988	0.00053816	-0.000467476	-0.000826667
ENSGACT00000004722	mtdha	0.729753	0.381002	0.000335536	0.455886	0.0369014	0.00844995	0.0072737	-0.00425084	0.00234787	0.00182685
ENSGACT00000011001	mthfd2	4.63109e-07	0.0967607	0.0117844	0.0526719	0.00848031	0.0541514	0.0194554	0.00425219	-0.00278441	-0.00441213
ENSGACT00000018490	mthfs	0.00455285	0.219025	0.48166	0.122805	0.00216529	0.0502486	0.0618614	0.00183976	0.00062761	-0.00426063
ENSGACT00000014744	MTLN	0.00335236	0.233577	0.87561	0.735066	0.0445027	0.0198563	-0.0395126	-0.000818833	0.000820138	0.00132837
ENSGACT00000000969	mtmr1a	0.639933	0.137798	0.00115637	0.72055	0.0912934	0.191429	-0.0367635	-0.00747517	-0.00107817	0.0029692
ENSGACT00000021501	mtrex	0.000290808	0.737359	0.208256	0.91387	0.044257	0.0119128	0.00770129	-0.000845497	0.000425	-0.000184232
ENSGACT00000001695	mtrf1l	0.00188445	0.942682	0.682478	0.975787	0.0498453	0.00269906	-0.00504426	-9.39386e-05	-0.000303513	-0.00042309
ENSGACT00000003496	mtrr	0.000246923	0.383794	0.405669	0.874791	0.0539833	0.027636	-0.0153716	-7.12666e-05	-0.000759577	-0.000838892
ENSGACT00000008837	MTSS1	0.931179	0.690598	0.00552548	0.457982	-0.116063	0.0111266	-0.0292992	0.0074732	-0.00316694	0.00565492
ENSGACT00000004142	mtx1a	0.00057326	0.732788	0.592071	0.942594	0.0335864	0.0160221	0.00585549	-0.000188052	2.30825e-05	-0.000420207
ENSGACT00000024891	mus81	0.417921	0.403988	0.00720353	0.859599	0.0345425	0.00913657	-0.0446072	-0.00208046	-0.000157307	0.000738878
ENSGACT00000015920	mvb12bb	0.937986	0.96301	0.00261153	0.778494	-0.263117	0.126031	0.0902277	0.0136965	-0.00519046	-0.0049423
ENSGACT00000027493	mybbp1a	0.000241656	0.624788	0.898726	0.606604	0.0279175	0.0166537	0.0182272	0.000361901	0.000315074	-0.00119826
ENSGACT00000026967	myo1ca	0.00563202	0.624783	0.365309	0.165279	0.00667106	-0.040094	-0.0422399	-0.00224838	0.00308859	0.00169844
ENSGACT00000010539	naalad2	0.0084376	0.414137	0.278956	0.671367	0.033218	0.117153	0.0717296	0.000214074	-0.00243762	-0.00310454
ENSGACT00000020143	naca	0.00840607	0.423214	0.877906	0.779068	0.0156262	0.0108221	-0.000288674	0.000132238	0.000264337	-0.000477852
ENSGACT00000026307	nagk	1.89633e-06	0.447329	0.911349	0.556298	0.0766937	-0.0174106	-0.0339361	-0.000865	0.00179661	0.000582683
ENSGACT00000024663	nansa	0.0015876	0.427941	0.526966	0.327728	0.0231848	0.0411333	0.0188289	0.000828295	-0.00144412	-0.00236057
ENSGACT00000025771	nap1l1	0.00107686	0.983455	0.352006	0.716486	0.0485325	-0.00910302	0.031569	0.00126718	0.00113699	-0.00154241
ENSGACT00000025773	nap1l1	0.000273069	0.888801	0.785685	0.728911	0.0254436	0.0331686	0.0405174	0.00109958	-0.000986358	-0.00167167
ENSGACT00000017238	napab	0.745167	0.0225763	0.00136996	0.802364	0.0352692	0.111677	0.00915418	-0.0050268	0.00184103	0.00154208
ENSGACT00000015702	narfl	0.0397118	0.0549688	0.006141	0.689962	-0.100479	0.144182	0.0748915	0.00322249	0.0024086	0.00419025
ENSGACT00000021375	NASP	0.00256472	0.155958	0.413461	0.580779	-0.00459799	0.113437	0.0162087	0.00203256	-0.00252023	-0.00114343
ENSGACT00000005182	ncapd3	0.00986836	0.239895	0.357852	0.451502	0.0163991	0.060093	-0.0391663	0.00138837	-0.00205765	0.00018717
ENSGACT00000021424	ncapg	0.00837904	0.318268	0.567561	0.241789	0.0526056	0.0240281	-0.0910271	0.000193113	-0.00122488	0.0023737
ENSGACT00000018020	ncaph	0.00871045	0.334393	0.81786	0.446321	0.0501309	0.0202587	-0.0718506	-0.00021993	-0.000540158	0.00187793
ENSGACT00000022207	NCBP1	4.75869e-05	0.580103	0.440215	0.847118	0.0232561	0.0154699	-0.0072222	8.12729e-05	0.000196738	0.00063453
ENSGACT00000019700	NCKAP5	0.00395327	0.354517	0.148903	0.428662	-0.293216	0.120255	0.26333	0.00653487	-0.00346222	-0.00689351
ENSGACT00000011901	ncl	0.199885	0.790906	0.00728007	0.924576	0.08971	-0.0301454	-0.0426651	-0.00328612	0.000800744	0.000897702
ENSGACT00000023858	ndst3	0.00531456	0.0872871	0.409511	0.575052	-0.0279774	-0.158154	-0.0730394	-0.000881809	-0.00596708	0.0013027
ENSGACT00000011256	ndufa10	0.00110314	0.145779	0.0938297	0.13499	0.0203052	-0.00533445	-0.00795224	0.000130866	0.00240898	3.41007e-05
ENSGACT00000009602	ndufa6	0.000308845	0.286414	0.799698	0.858908	0.0350858	0.0114979	-0.0152784	5.7756e-05	0.000509866	-0.000264495
ENSGACT00000022950	ndufa8	0.00365243	0.451301	0.34096	0.889203	0.0451568	-0.0048571	-0.0278545	-0.000811444	0.000576193	0.000419161
ENSGACT00000018212	ndufa9a	0.000986166	0.234124	0.7677	0.989766	0.0326622	0.0136488	-0.0198177	-0.000157318	9.91426e-05	-7.47687e-05
ENSGACT00000018947	ndufab1b	0.000473813	0.393943	0.84561	0.911152	0.0321007	0.0102041	-0.0101882	-7.83686e-05	0.000225711	-0.000302637
ENSGACT00000016160	ndufaf1	0.955739	0.163788	0.00142752	0.240919	0.0884284	-0.0900112	0.341694	-0.00911847	0.00473078	-0.00732127
ENSGACT00000026074	ndufaf5	0.00563862	0.618328	0.785169	0.775171	0.0389499	0.00713727	-0.0221824	-0.000786846	0.000819193	0.00105198
ENSGACT00000015772	ndufb10	0.000236441	0.211978	0.825498	0.926578	0.0253429	0.0435259	-0.00120089	0.000483773	-0.000433675	-0.000601558
ENSGACT00000003355	ndufb4	0.00384789	0.309215	0.907442	0.731002	0.0391717	-0.00314189	-0.0221089	-0.000234826	0.000790958	-0.000325881
ENSGACT00000013243	ndufb5	0.00101905	0.373892	0.836025	0.821921	0.0237484	0.020358	-0.00383971	0.000481534	-0.00029823	-0.000835336
ENSGACT00000022021	ndufv2	0.00627797	0.199287	0.443632	0.948929	0.0180868	0.0236743	-0.0152577	0.000373486	0.000362235	-9.50842e-05
ENSGACT00000010566	nedd1	0.00123558	0.653861	0.224407	0.626961	0.0532066	0.0397704	-0.0186272	-0.00105899	-0.000710835	0.00109985
ENSGACT00000000402	nek4	0.0238079	0.00642191	0.380243	0.602053	0.0096244	0.0748175	0.012852	-0.001613	0.00127494	0.00168684
ENSGACT00000004480	nelfb	7.35436e-05	0.166542	0.0635763	0.61496	0.0390399	0.0446204	0.00980151	-0.000335031	-0.000757712	-0.00135706
ENSGACT00000014059	NEMF	0.000190601	0.718573	0.221475	0.893234	0.0510675	0.00417174	-0.00873625	-0.00103692	0.000666268	0.000335327
ENSGACT00000002648	nfic	0.00337377	0.461247	0.716115	0.671441	-0.029857	-0.0295465	-0.0152283	0.000470449	-0.000367745	-0.00205987
ENSGACT00000022332	nfkb1	0.00333374	0.733031	0.61337	0.46965	-0.0878292	0.032131	-0.00844179	0.000140979	-0.000804209	0.00303033
ENSGACT00000010663	ngly1	0.000745901	0.621562	0.996834	0.577245	0.0520037	0.0162991	0.00606922	0.00132794	-0.00153626	-0.00261577
ENSGACT00000015035	nhsl1b	0.00602097	0.472766	0.569595	0.196802	0.0717546	0.123911	0.0842835	0.00421143	-0.0065416	-0.0106607
ENSGACT00000021573	nipsnap3a	0.0069388	0.932786	0.798866	0.454969	0.00709995	0.0571214	0.0391343	0.00179619	-0.0025636	-0.00222014
ENSGACT00000011322	nkd2a	0.280608	0.00619191	0.870587	0.863713	-0.0490871	-0.106759	0.125003	-0.000260215	0.00169402	-0.000100031
ENSGACT00000012202	nkl.4	0.000761871	0.114922	0.827275	0.410251	-0.0132873	-0.131399	-0.0562531	-0.00249017	0.00212742	0.00439511
ENSGACT00000027311	nle1	2.54437e-06	0.915802	0.735226	0.43273	0.0500404	-0.00669131	0.024343	-0.00021017	0.00098541	-0.00105102
ENSGACT00000013346	nmd3	1.33471e-05	0.405772	0.958133	0.577035	0.0330403	0.0101955	0.00974147	-0.000266708	0.00105453	-0.000200871
ENSGACT00000021575	noa1	0.00091585	0.481403	0.969515	0.768659	0.031361	0.0105845	-0.00267071	-0.000527698	0.00102176	0.000503762
ENSGACT00000009794	noc2l	5.39935e-05	0.336	0.847596	0.983919	0.0328137	0.0293764	-0.00577533	2.78858e-05	-0.000229582	-0.000174404
ENSGACT00000013686	noc3l	0.00147366	0.486386	0.458708	0.872888	0.0322809	0.027625	0.00302646	-6.58016e-05	-0.00039238	-0.000801733
ENSGACT00000005964	nod1	0.299245	0.0089171	0.759405	0.00536178	-0.0995978	0.152587	0.0756296	-0.00138579	-0.00584889	0.00774136
ENSGACT00000017225	nol10	0.382681	0.345813	0.00594826	0.876741	0.0911908	0.0275995	-0.126474	-0.00629495	-2.94136e-05	0.00218197
ENSGACT00000024525	nol11	4.1957e-05	0.797455	0.22165	0.737438	0.0351303	0.0307338	0.0165479	-0.000294939	-0.000991124	-0.000168845
ENSGACT00000009624	nol12	0.00660873	0.267095	0.427746	0.472354	0.0314402	0.00466757	-0.0051638	-0.000610225	0.0010473	-0.000458003
ENSGACT00000013639	nol6	2.92705e-05	0.752136	0.535256	0.446918	0.0140854	0.0409516	0.0470545	0.00148797	-0.001145	-0.00218213
ENSGACT00000014816	nol9	0.00927462	0.619367	0.989301	0.886733	0.0345356	-0.00446898	-0.0137795	0.000221953	-4.07751e-05	-0.000678924
ENSGACT00000021875	nop14	0.000353699	0.179128	0.905905	0.658203	0.0395367	0.0451129	-0.000879163	0.000781033	-0.000284697	-0.00189829
ENSGACT00000013666	nop2	0.00661268	0.897595	0.341779	0.81768	0.0534034	0.0162352	0.0311522	-0.000790736	0.00040242	-0.00130917
ENSGACT00000007644	nop53	2.0403e-05	0.451265	0.582483	0.833399	0.0373121	0.0149153	0.00442457	-0.000423957	0.000563152	-0.000160923
ENSGACT00000011674	nop56	0.000301242	0.541662	0.618664	0.805784	0.023951	0.0219963	0.0146923	-1.41204e-05	-1.64629e-05	-0.000719435
ENSGACT00000018229	nop58	0.000166935	0.630527	0.934651	0.854747	0.0299427	0.0188916	0.00309046	0.000406775	-0.000296397	-0.000803099
ENSGACT00000021258	notch1a	0.00254119	0.46063	0.54958	0.97319	-0.103898	-0.0246808	-0.117187	0.002077	-0.00127952	-0.000700288
ENSGACT00000023166	npdc1a	0.00100615	0.178651	0.17164	0.37411	-0.0365747	-0.00629596	0.0291644	-0.00296206	0.0025716	0.00270312
ENSGACT00000016445	npl	0.00532441	0.576438	0.553421	0.526848	0.0219023	0.00365382	0.0117224	-0.000503	0.00091398	-0.000276292
ENSGACT00000019050	npsn	0.498633	0.505837	0.00856728	0.655471	0.0346511	0.0206061	-0.0183262	-0.00414183	0.00191676	0.00217457
ENSGACT00000006540	nr1h5	0.000600469	0.655063	0.840387	0.177977	-0.0381614	-0.0178752	-0.041549	-0.00208605	0.00275226	0.00405344
ENSGACT00000014316	nr4a1	0.00769502	0.810655	0.671862	0.156021	-0.0762435	0.0282349	-0.128394	-0.00472516	-0.00049797	0.011117
ENSGACT00000004723	nrd1b	0.00281239	0.296602	0.482576	0.811766	0.00636746	0.0769145	0.0125565	0.00134024	-0.00141885	-0.000679552
ENSGACT00000021016	nsa2	0.00900507	0.670389	0.757353	0.904498	0.0219057	0.00728804	-0.000836184	-0.000255325	0.000398145	-7.22761e-05
ENSGACT00000006042	nsd2	0.00661346	0.780783	0.563937	0.695397	0.0876328	-0.0486901	-0.0790336	-0.000499068	0.00108213	0.00259337
ENSGACT00000004989	nsfb	0.0207434	0.000630247	0.589494	0.918175	-0.0670624	0.242551	0.077182	0.00160817	-0.000977159	-0.00149784
ENSGACT00000008021	nsun5	0.00265482	0.541793	0.936397	0.292497	0.0442224	0.00675072	0.0609722	-0.000464798	0.00321972	-0.00175871
ENSGACT00000022819	nt5c2l1	0.000100176	0.521822	0.266802	0.905219	-0.251869	-0.115737	0.085081	0.00352304	0.00119752	-0.0019132
ENSGACT00000007375	NT5M	0.000162322	0.243869	0.997439	0.792351	0.0331052	0.0422492	-0.0171942	-0.00013019	-0.000307884	0.000709375
ENSGACT00000009019	NUCB2	0.7818	0.242706	0.00514713	0.666775	0.0022935	0.191211	0.0851257	-0.00361359	-0.00345887	-0.000261023
ENSGACT00000003385	nudcd1	0.000278506	0.592441	0.705401	0.798082	0.0377844	0.0313246	-0.0116493	-0.000294434	-0.000427028	0.000626673
ENSGACT00000010077	nup160	0.00158249	0.747018	0.26394	0.886018	0.0556334	0.0355071	-0.00800614	-0.000897236	-0.000634185	0.000411061
ENSGACT00000021224	nup188	0.00175948	0.315666	0.894458	0.552524	0.0145358	0.0169375	0.0221694	-0.000134025	0.000964526	-0.000387396
ENSGACT00000018090	nup205	3.41201e-05	0.756573	0.226616	0.872215	0.078747	-0.00361762	-0.0154046	-0.00133391	0.000952036	0.000213421
ENSGACT00000010875	nup35	0.000614188	0.514343	0.847682	0.989738	0.035542	0.0208054	-0.00915725	6.79341e-05	0.000208186	-1.28631e-05
ENSGACT00000006465	NUP62	0.00133463	0.817805	0.849164	0.643359	0.0263206	0.0299975	0.0149133	0.000774681	-0.00125485	-0.0014965
ENSGACT00000016277	nup85	0.000933368	0.949881	0.447509	0.736615	0.0379213	0.0289472	0.00180665	-6.85982e-05	-0.00120835	-0.000143952
ENSGACT00000018367	nup93	6.73026e-05	0.894086	0.489993	0.984615	0.0601885	0.0047087	-0.00494055	-0.000504857	0.000136998	-0.000188864
ENSGACT00000016154	nusap1	0.00708258	0.201297	0.667012	0.308413	0.0458794	0.0181532	-0.0751023	-0.000332262	-0.00019639	0.00216258
ENSGACT00000001428	OGDH	4.20547e-06	0.715564	0.815976	0.533715	0.0469563	-0.00492417	0.00316271	-0.00031434	0.00137322	-0.000100652
ENSGACT00000013368	ola1	0.00786376	0.387801	0.156975	0.215556	0.0793709	0.0114486	-0.0637936	-0.00316789	0.0020385	0.00385053
ENSGACT00000004688	olfml2a	0.000199831	0.100116	0.158858	0.385093	-0.138182	0.0590525	0.0737946	-0.0079782	0.00628098	0.00715536
ENSGACT00000004690	olfml2a	0.00351531	0.870764	0.530334	0.77967	-0.0127287	-0.0351604	-0.0571366	-0.00167264	0.00101478	0.00189414
ENSGACT00000009568	osbpl3a	1.08294e-05	0.128246	0.421932	0.0801203	-0.0173777	0.0833936	0.0602009	0.00180831	-0.00247929	-0.00180274
ENSGACT00000003481	osgepl1	0.000929406	0.913576	0.576686	0.0565768	0.0419825	0.0133809	0.0879708	0.00185111	-0.00125676	-0.00619954
ENSGACT00000004626	osr2	5.09653e-05	0.462947	0.834544	0.337119	-0.106491	-0.0130807	0.00406656	-0.00179609	0.00500159	0.00109717
ENSGACT00000008403	ostf1	0.344144	0.484815	0.00640937	0.407892	0.0472561	-0.00862469	-0.0252058	-0.00254183	0.00179612	0.00124226
ENSGACT00000010735	OTUB2	0.000477671	0.469976	0.514704	0.723134	0.0305614	0.0293842	0.0123737	9.95439e-05	-0.000361113	-0.00118878
ENSGACT00000006677	otud6b	7.05741e-05	0.499334	0.86771	0.862458	0.0382946	0.0147416	0.00180415	-0.00042185	0.00075513	0.000168848
ENSGACT00000024893	ovol1a	0.0085536	0.674759	0.853993	0.463962	-0.171884	0.00723297	-0.0596014	0.00453369	-0.00886446	0.00137909
ENSGACT00000025447	oxa1l	0.000334914	0.855926	0.675805	0.933186	0.0293728	0.00918753	0.00954187	0.000242956	0.000317827	-0.000260428
ENSGACT00000012193	pa2g4b	0.00390362	0.338731	0.817114	0.578728	0.0252569	0.0191777	0.00054399	0.000474215	-0.00038458	-0.00147368
ENSGACT00000004695	pabpc1a	0.00317697	0.959933	0.170593	0.592406	0.0104031	0.0226506	0.0410774	0.00302616	-0.00209056	-0.00258659
ENSGACT00000002832	pabpn1	0.000726531	0.886388	0.502392	0.442017	0.031407	-0.0111018	0.0171874	0.00104707	0.000100718	-0.00187028
ENSGACT00000004527	pag1	0.00272226	0.0458905	0.905918	0.0884025	-0.0363262	-0.246431	0.0730421	-0.00406401	0.00924507	0.00225128
ENSGACT00000021959	pak1ip1	0.00671978	0.457004	0.921017	0.835237	0.00555884	0.0314663	0.0115976	0.000411223	-0.000569457	-0.000542644
ENSGACT00000001175	parp3	0.00582205	0.76977	0.21762	0.245698	0.0648761	-0.0722345	-0.0462415	-0.000482077	0.00369541	0.00109357
ENSGACT00000004519	parvaa	0.00422004	0.552622	0.563794	0.672346	-0.0633451	-0.190378	-0.173534	-0.00113276	0.00618503	0.00198632
ENSGACT00000005125	parvb	0.00984331	0.751728	0.671508	0.344966	-0.00268592	0.0828603	0.0902625	0.00346486	-0.00526626	-0.00310804
ENSGACT00000019071	paxip1	0.00391938	0.438516	0.960885	0.833266	0.014939	0.0356663	0.00692189	0.000520817	-0.000674837	-0.000812058
ENSGACT00000025971	pcdh18b	0.747257	0.00196195	0.0934031	0.833038	-0.0808221	-0.124859	0.280417	0.00262609	0.00254673	0.00432299
ENSGACT00000020161	PCDH9	0.00180864	0.166921	0.784746	0.59031	0.0482151	-0.320661	-0.217426	-0.00514676	0.00540288	0.00672624
ENSGACT00000026893	PCDHAC2	0.00330154	0.915492	0.627953	0.884299	-0.0829417	-0.0154793	-0.0211999	-0.0025145	0.00267484	0.00159989
ENSGACT00000022213	PCGF3	0.838977	0.966751	0.00453078	0.58806	0.18108	-0.0545419	-0.0726944	-0.0105883	0.00457964	0.00596489
ENSGACT00000010579	PCLAF	0.00743105	0.761479	0.800406	0.431573	0.0836901	0.000362427	-0.0314082	-0.000932821	-0.00133028	0.00327695
ENSGACT00000010661	pcsk5b	0.00696845	0.833128	0.607627	0.125386	0.166461	-0.0464126	-0.156843	-0.00597557	0.00549391	0.00931473
ENSGACT00000019876	pde8a	5.79643e-05	0.85576	0.385959	0.974979	-0.0891645	0.0170486	0.0417408	-0.000892986	-2.77209e-05	-0.00063233
ENSGACT00000027396	pdha1a	0.0038503	0.799492	0.792021	0.516176	0.0363174	-0.0181398	-0.014628	-0.000475877	0.00149286	0.000363317
ENSGACT00000001624	pdia5	0.00990254	0.472727	0.978999	0.939538	0.166388	-0.110744	-0.0914919	-0.000254432	0.00116147	-0.000749567
ENSGACT00000016624	pdp2	0.00655961	0.489721	0.31615	0.484377	0.0557355	-0.0212355	0.0880215	3.62838e-06	-0.000526411	-0.00329557
ENSGACT00000027224	pds5b	0.00638047	0.269596	0.497805	0.781261	0.00308358	0.0638492	0.00648245	0.00111048	-0.00123764	-0.000610929
ENSGACT00000006790	pdss1	0.000117968	0.350821	0.295083	0.925401	0.0247336	0.0240247	-0.00864304	0.000916417	-0.000259273	-0.000590793
ENSGACT00000016912	pdss2	0.00053437	0.863791	0.331524	0.451425	0.0605707	0.0141061	-0.0488532	-0.000158175	0.000650757	0.00342242
ENSGACT00000016522	pecr	0.00257843	0.293709	0.565138	0.951946	0.0741804	-0.00468024	-0.0614342	-0.000532251	-0.0002543	0.000405538
ENSGACT00000011182	pex11g	5.5873e-05	0.498542	0.902602	0.860714	0.037792	0.016736	0.0322922	-0.000256168	0.000960232	0.000100442
ENSGACT00000025218	pfdn2	6.28147e-06	0.785157	0.651187	0.195691	0.0148114	0.0143834	0.0220822	0.000883348	-0.000596607	-0.00166217
ENSGACT00000024662	pfdn6	0.0056715	0.571604	0.534555	0.921931	0.0473308	-0.00417063	-0.0288069	-0.000720955	0.00058571	0.000426812
ENSGACT00000008206	pfkla	0.00520062	0.674201	0.670952	0.502839	0.0134202	0.0219497	0.016048	0.000722608	-0.00146805	0.000149752
ENSGACT00000017635	pgm3	0.000877531	0.72624	0.933219	0.38868	0.0440138	-0.00668635	0.0150376	-0.000377988	0.00173067	-0.000883055
ENSGACT00000003923	pgs1	1.63581e-05	0.597519	0.508326	0.724595	0.0547661	0.0054768	-0.000677173	-0.000908275	0.00120026	0.000231252
ENSGACT00000012103	phb	0.00081115	0.42718	0.760598	0.744125	0.0436132	-0.00126125	-0.0170298	-0.000423884	0.000874648	-0.000168383
ENSGACT00000001854	PHB2	0.002841	0.272883	0.79109	0.723605	0.0288492	0.0116675	-0.00742535	-0.000402898	0.000860317	-9.69927e-05
ENSGACT00000027386	phldb2a	0.00344016	0.461618	0.403252	0.472894	-0.0669966	-0.00652823	-0.120897	-0.00153862	0.00355216	0.00494288
ENSGACT00000010348	phox2a	0.00812508	0.48578	0.197569	0.62676	-0.0154402	0.0101392	-0.122744	-0.0057881	0.00366269	0.00510132
ENSGACT00000025070	pi4k2a	0.00731717	0.324564	0.200866	0.467733	0.0153808	0.00412856	-0.00236297	0.000333706	0.00153501	-0.000176427
ENSGACT00000012969	pibf1	0.000434849	0.610008	0.207337	0.573359	-0.0984396	-0.00074275	-0.0137583	0.00321069	-0.00305093	-0.00119822
ENSGACT00000009721	pik3cd	0.613672	0.409863	0.00421785	0.413073	0.0465434	-0.00818183	-0.0176713	-0.00264675	0.00196691	0.000518087
ENSGACT00000020921	pik3r1	0.0630281	0.228701	0.00025942	0.719049	0.0494774	-0.0548396	0.00264859	-0.00495616	0.000737856	0.00211171
ENSGACT00000006881	pik3r3b	0.00726607	0.710711	0.69123	0.211842	0.00914981	-0.0986801	-0.198476	-0.007682	0.00892858	0.00984281
ENSGACT00000011654	pikfyve	0.00203934	0.275065	0.981843	0.910212	0.0179389	0.0355655	-0.00204726	-0.000128453	-3.42849e-05	0.000484509
ENSGACT00000005451	pim1	0.828752	0.945939	2.22199e-06	0.116154	0.132903	-0.0379196	-0.0801532	-0.00927105	0.00354955	0.0062028
ENSGACT00000014334	pinx1	0.000703525	0.215128	0.576465	0.918494	0.037124	0.0259414	-0.00988581	-0.000345293	0.000303895	-0.000327911
ENSGACT00000007291	pitpnaa	0.00170416	0.887147	0.386439	0.795262	0.0865361	-0.0372268	-0.00990461	-0.000178211	0.00244898	0.00264921
ENSGACT00000023279	pitrm1	0.000274347	0.340178	0.0232667	0.136114	0.00371541	0.0443662	0.00976336	0.00444031	-0.00362949	-0.00381588
ENSGACT00000003374	pleca	7.94629e-05	0.477464	0.74388	0.0976435	0.107838	-0.089243	-0.069856	-0.00215542	0.00391035	0.00186037
ENSGACT00000007215	plecb	0.000132314	0.733378	0.0135112	0.200369	0.0892842	-0.0341686	-0.0248136	-0.00284806	0.00278575	0.00098833
ENSGACT00000021866	PLK1	0.000478024	0.261659	0.197717	0.379301	0.0402926	0.0408766	-0.0677229	0.00115283	-0.00147422	0.00141842
ENSGACT00000016022	plp2	0.000881173	0.832003	0.117629	0.118432	0.186009	-0.0962704	-0.140557	-0.0054897	0.0042744	0.00630669
ENSGACT00000004551	plpp4	0.00425709	0.0803128	0.962012	0.955588	-0.0793853	-0.244285	0.0954619	-0.00155481	0.00231193	0.00167489
ENSGACT00000018467	pmpca	0.000711588	0.197033	0.814344	0.970495	0.0329992	0.032097	-0.016636	6.413e-05	-0.000343815	-0.000281072
ENSGACT00000023412	pmt	0.0257611	0.877717	0.00231492	0.0401819	-0.210921	0.166953	0.312949	0.0219481	-0.011479	-0.0226042
ENSGACT00000015973	pno1	0.000884949	0.10618	0.528404	0.89433	0.00686532	0.0569983	0.030213	1.62395e-05	-0.000553151	-0.000477764
ENSGACT00000005665	pnp4a	0.0333604	0.320825	0.606782	0.00779065	0.0897892	-0.186393	0.193082	0.00902747	-0.000277531	-0.0224635
ENSGACT00000004054	pnp6	0.00125878	0.167497	0.467061	0.067936	0.080475	-0.488935	-0.46372	-0.0076003	0.0191029	0.0112701
ENSGACT00000024618	polr1d	0.00355839	0.823738	0.935483	0.812309	0.0627132	-0.0152483	-0.00723201	0.000526872	0.000219351	-0.00142992
ENSGACT00000021266	polr1e	2.56978e-05	0.675577	0.604558	0.811671	0.0460076	0.00715873	-0.000422913	-0.000143684	0.000195598	-0.000696056
ENSGACT00000017562	polr2eb	0.00747533	0.181884	0.288256	0.798668	0.0300838	0.0178983	-0.00832777	-0.000418183	0.000214041	-0.000592108
ENSGACT00000009737	polr2f	0.00294263	0.291057	0.786454	0.857085	0.0210955	0.0388983	-0.00427033	0.000263783	-0.000756292	-0.00050328
ENSGACT00000023456	polr2gl	0.00378084	0.28005	0.49278	0.860437	0.0500198	0.00481304	-0.0265079	-0.000558496	0.000571688	-0.000358266
ENSGACT00000008875	polr2i	0.0002899	0.360933	0.909774	0.394295	0.0515629	-0.000473975	-0.0441009	-0.00104814	0.00148493	0.00191293
ENSGACT00000004341	polr2j	0.00437974	0.116468	0.874472	0.991688	0.035222	0.0170739	-0.0389105	3.4105e-05	1.54694e-05	0.000173241
ENSGACT00000003835	polr3e	0.00432495	0.165653	0.899193	0.731142	0.0166434	0.0353806	0.0107955	9.91838e-05	0.00030644	-0.00082756
ENSGACT00000010051	polr3h	5.76808e-05	0.81122	0.922287	0.460571	0.0129112	0.0104418	0.0285015	0.000591241	-0.00059648	-0.00114252
ENSGACT00000007736	pomt2	0.162302	0.87749	0.368285	0.00246713	-0.108749	0.252562	0.475324	0.0106502	-0.0169472	-0.024387
ENSGACT00000025593	ponzr1	0.000334914	0.11769	0.102335	0.889735	0.0407963	0.0539632	-0.00677833	-0.000976314	-0.000397451	0.000331713
ENSGACT00000011539	ppa1b	0.00807746	0.560158	0.979876	0.925207	0.0215129	0.0179052	0.00259234	-6.30253e-05	0.000356608	-0.000236864
ENSGACT00000018167	ppan	0.00203543	0.31784	0.955865	0.822345	0.0231866	0.0401952	0.00596686	0.000467065	-0.000447103	-0.00109593
ENSGACT00000019939	ppef1	0.126666	0.00557935	0.040495	0.443835	-0.0843257	-0.223208	-0.0433363	0.00782664	-0.00639249	0.00276434
ENSGACT00000021984	ppid	0.0014052	0.241991	0.819154	0.776227	0.0270616	0.0266279	-0.0080027	0.00038721	-0.000596974	-0.000970394
ENSGACT00000009513	ppie	0.00016407	0.497253	0.594665	0.963752	0.0320142	0.0249845	-0.00606035	0.000586456	-0.000231567	-0.000463149
ENSGACT00000006838	PPIG	0.000486917	0.280264	0.704345	0.958097	0.0453563	0.00400684	-0.0276873	-0.000345059	0.000359908	3.28191e-05
ENSGACT00000001957	ppil1	0.00430138	0.159251	0.666903	0.906928	0.0329932	0.0195169	-0.0279772	0.000235276	0.000494047	-0.00029335
ENSGACT00000021333	ppm1g	0.00662912	0.957501	0.244876	0.722006	0.0736549	-0.0167132	-0.0220075	-0.00211493	0.00167856	0.00143236
ENSGACT00000017944	ppp1caa	0.00863888	0.142952	0.901882	0.942189	0.0135487	0.0305402	0.00107675	-0.000211259	0.000384177	5.52795e-05
ENSGACT00000009812	ppp1cab	0.000471084	0.297244	0.369395	0.917396	0.013267	0.0314415	0.0077204	0.000636944	6.96589e-05	-0.000473248
ENSGACT00000013621	ppp1r13bb	0.00837025	0.553862	0.36251	0.0261432	-0.0198329	-0.0453927	-0.178754	-0.000712773	-0.00099012	0.00751127
ENSGACT00000012201	ppp2r1bb	0.0925268	0.439181	0.00362011	0.421887	-0.0411397	0.200156	0.0453564	-0.00259461	-0.00602088	-0.00295658
ENSGACT00000013213	ppp2r5a	0.000950919	0.510743	0.30779	0.345231	-0.0362846	-0.0804916	0.0358093	-0.00344833	0.00455022	0.00135371
ENSGACT00000003313	ppp6r3	0.00592835	0.981204	0.208962	0.960985	0.0123823	0.00367389	0.00649396	0.000850277	1.58457e-06	-0.000358883
ENSGACT00000023036	prc1b	0.0055542	0.750407	0.213778	0.247488	0.00922056	0.0472271	-0.0190253	0.00183761	-0.00258087	-6.43985e-05
ENSGACT00000004150	prdx3	0.00121783	0.76471	0.14656	0.500356	0.0373543	-0.020151	0.0446411	0.00357327	-0.00117795	-0.00392013
ENSGACT00000021528	PRDX6	0.47098	0.189927	0.00282677	0.155256	0.0311053	0.0131354	-0.0305822	-0.00361714	0.00217266	0.00289738
ENSGACT00000012407	prep	0.00149276	0.418042	0.734516	0.588269	0.0318769	0.00383386	-0.00553851	-0.00020162	0.00131085	-0.000127866
ENSGACT00000017975	prf1.9	0.0220263	0.23	0.762694	0.00838643	-0.108633	-0.0841911	0.0792824	-0.00124237	0.013136	-0.00399549
ENSGACT00000024979	prickle1b	0.00320415	0.609755	0.242598	0.402476	-0.06285	-0.0145817	-0.0455028	-0.0080524	0.00632523	0.00851191
ENSGACT00000020149	prim1	0.00146038	0.165575	0.274038	0.178825	-0.00673129	0.103447	0.0101019	0.00302545	-0.00377707	-0.00251462
ENSGACT00000008137	prim2	0.00192122	0.0572187	0.519424	0.464686	0.0288524	0.0424821	-0.0320625	0.0017504	-0.00204762	-0.001812
ENSGACT00000012461	prkd2	0.00961818	0.357438	0.73199	0.0709751	-0.0376671	-0.0994589	-0.0421733	-0.00893502	0.0116084	0.0109777
ENSGACT00000006534	prkrip1	0.00516034	0.0779666	0.348535	0.836218	0.0196654	0.0490705	-0.0383705	0.000962173	-0.00087575	6.06039e-05
ENSGACT00000018839	prmt5	0.000687812	0.819793	0.98876	0.542328	0.0252598	0.0496706	0.0335018	0.00134319	-0.00186378	-0.00229392
ENSGACT00000002906	prmt7	0.00487964	0.289672	0.619582	0.77713	0.053158	0.00327973	-0.0345455	0.000590566	0.000830331	-0.00105685
ENSGACT00000023795	prpf19	0.000212869	0.217402	0.974676	0.998673	0.0286345	0.0346119	-0.00652201	-5.95395e-05	5.34335e-05	7.13866e-05
ENSGACT00000020024	prpf38b	0.00966286	0.575309	0.905814	0.770097	0.0164951	0.0129989	0.005664	0.000270871	0.000100127	-0.000737864
ENSGACT00000016928	prpf39	0.00627289	0.208907	0.41905	0.988584	0.0201484	0.0251456	-0.00302044	-0.000404986	0.000138811	-7.47665e-06
ENSGACT00000020458	prpf4	0.00661798	0.559554	0.725856	0.77491	0.0648882	-0.0113682	-0.0218341	0.00176256	-0.00179396	-0.00215075
ENSGACT00000007818	prpf40a	0.00247043	0.927641	0.352894	0.905906	0.0236463	0.0174623	0.0262266	0.00152375	-0.0010758	-0.000651379
ENSGACT00000003420	prpf6	0.0096645	0.6053	0.0449229	0.484024	0.0704718	-0.00697416	-0.0151255	-0.0028408	0.00235422	0.00135221
ENSGACT00000020000	PRSS23	0.00696292	0.0231798	0.260348	0.540329	-0.190091	0.281382	0.026998	-0.00810687	0.00512482	0.00834725
ENSGACT00000008998	prxl2c	1.40805e-06	0.409765	0.378247	0.306901	0.0794429	-0.0107704	-0.0135168	-0.00172882	0.00257026	0.00068881
ENSGACT00000001743	psda	0.0883577	0.0097446	0.98959	0.0898139	-0.00481146	-0.0688095	0.328774	-0.000347883	0.00434883	-0.00486161
ENSGACT00000009591	psma4	0.00537645	0.770768	0.376422	0.97356	0.0788451	0.00955629	-0.025506	-0.00141061	0.000609663	0.000520166
ENSGACT00000000426	psma5	0.00439489	0.254899	0.474736	0.954901	0.0288211	0.0128204	-0.0261496	0.000624724	-2.51244e-05	-0.000444655
ENSGACT00000006697	psma6b	0.00242608	0.516927	0.706417	0.756381	0.030523	0.0182332	-0.002061	0.000819878	-0.000264191	-0.00137603
ENSGACT00000013122	psmb4	0.00848689	0.557259	0.112809	0.813207	0.0300701	-0.0167664	-0.0254276	0.00138054	0.000640431	-0.000736273
ENSGACT00000024261	psmb7	0.00097253	0.498569	0.794856	0.941304	0.0239523	0.0275742	-0.00379046	0.000455243	-0.00046072	-0.000434919
ENSGACT00000000170	psmb9a	0.103444	0.293624	0.894129	0.00611077	-0.0369436	0.229407	0.255508	0.0167313	-0.023746	-0.0292977
ENSGACT00000021347	psmc3	0.00190926	0.98398	0.283239	0.707673	0.0174829	0.0351632	0.0346368	0.00251251	-0.00176653	-0.00220573
ENSGACT00000018826	psmc3ip	0.00530601	0.285995	0.542922	0.753592	0.0152022	0.0386104	-0.0136677	0.000960912	-0.00113605	-0.000592812
ENSGACT00000016437	psmc4	0.00616826	0.251513	0.780709	0.894579	0.024211	0.0199722	-0.00764451	-0.000114267	0.000248772	-0.000376422
ENSGACT00000020049	psmd14	0.00288497	0.229967	0.962662	0.770803	0.0556607	-0.0118519	-0.0401778	-0.000218019	0.000903514	-0.000395652
ENSGACT00000000279	psmd2	0.00868477	0.176494	0.972332	0.178359	0.0546429	0.0421318	0.0327417	0.00174673	0.000728332	-0.00672898
ENSGACT00000000275	psmd2	0.00598726	0.68581	0.0400295	0.370716	-0.0359883	0.0423269	0.160257	0.00622498	-0.00267255	-0.00612711
ENSGACT00000019563	psmd3	0.0080746	0.494384	0.712271	0.583119	0.0187754	0.00541669	0.000870303	0.000422485	0.000280416	-0.00100928
ENSGACT00000023583	psmd5	0.00155618	0.100722	0.725877	0.954679	0.0445691	0.0263413	-0.0405042	0.000141999	0.000497291	-6.63524e-05
ENSGACT00000024900	ptcd3	0.000670781	0.758292	0.388776	0.601736	0.040672	0.00399506	0.0120521	0.00166665	-0.000249387	-0.00238423
ENSGACT00000021067	ptger4b	0.428943	0.0896442	0.00608745	0.497201	0.196521	0.0984499	-0.122104	-0.0124186	0.00745382	0.0065903
ENSGACT00000007631	ptp4a2a	0.00642815	0.407899	0.375038	0.678435	0.0512155	0.014463	-0.00308869	-0.0016672	0.00187525	0.000778692
ENSGACT00000020589	ptpn11a	0.00228478	0.778763	0.496117	0.861132	0.0317711	0.0198713	-0.00862586	-0.000337712	-0.00040323	0.000319963
ENSGACT00000025867	PTPRD	0.00680015	0.727596	0.313621	0.568729	-0.11145	0.0026214	0.0438459	0.000937793	0.00265325	-0.00104875
ENSGACT00000023674	pum3	0.00218515	0.4206	0.769619	0.966414	0.0395439	0.0256626	-0.0138909	1.19968e-05	-0.000235701	-0.000497103
ENSGACT00000002774	pus3	0.00491	0.673733	0.514062	0.568114	0.0183489	0.0251264	0.0273524	0.00126339	2.42002e-05	-0.00211672
ENSGACT00000019742	pwp2h	0.000179965	0.567339	0.609359	0.318949	0.0213082	0.0484681	0.0405234	0.0019891	-0.00139228	-0.00335214
ENSGACT00000011364	pxna	0.0021443	0.342605	0.768867	0.838418	0.21109	-0.184009	0.0527287	0.00179061	0.000395663	-0.00397961
ENSGACT00000014182	pym1	0.00956521	0.941126	0.715402	0.951188	0.038804	-0.00474173	-0.00709093	-0.000364942	0.0004134	-7.67553e-05
ENSGACT00000003799	qars	1.26243e-05	0.66232	0.271922	0.986123	0.0493102	0.0126192	-0.00709384	-0.00046444	-0.0001378	-0.000214655
ENSGACT00000013706	qtrt1	5.36487e-05	0.445988	0.29337	0.779484	0.0658602	0.0361644	0.0106904	-0.000531847	4.92773e-06	-0.00140144
ENSGACT00000009529	rab10	0.00757881	0.518662	0.87231	0.752581	0.0302316	0.00426828	-0.0103508	-0.000380637	0.00110761	0.000307696
ENSGACT00000017582	rab11al	0.00242517	0.198059	0.382844	0.979596	0.0343184	0.045254	-0.00189935	-0.000839133	0.000292928	0.000328882
ENSGACT00000015809	rab13	0.00136674	0.962045	0.0415637	0.757896	0.165943	-0.012759	-0.0534133	-0.00471364	0.00150681	0.00290528
ENSGACT00000005115	rab1ab	5.67011e-05	0.668166	0.0915196	0.215039	0.0639344	-0.019335	0.000939712	-0.00205773	0.00244719	0.000726652
ENSGACT00000022045	RAB31	1.03525e-05	0.45717	0.906689	0.239952	0.0606456	0.01897	0.0536358	4.57584e-06	0.00182865	-0.00247626
ENSGACT00000011471	rab5c	0.0038184	0.269641	0.468576	0.627043	0.0421248	-0.00163162	-0.0190643	0.000319568	-0.0011212	-0.00112547
ENSGACT00000004922	rab6ba	6.8734e-06	0.0477287	0.945105	0.356271	-0.0716758	-0.094797	-0.00845648	0.0021535	-0.00217596	-0.00466801
ENSGACT00000021998	rabepk	0.00892873	0.541824	0.357646	0.897843	0.0566568	0.0196628	-0.00847195	-0.000659353	8.01634e-05	-0.000971773
ENSGACT00000004096	rad54l	0.00901507	0.772207	0.0468395	0.135038	0.0367205	-0.0244222	-0.0582016	-0.000470839	0.00291872	0.00523354
ENSGACT00000013112	rae1	0.00262418	0.906677	0.839783	0.769159	0.0606426	-0.0194756	0.0001893	0.000343202	0.000742787	-0.00123763
ENSGACT00000008172	rap1ab	0.00570596	0.974222	0.64341	0.964136	0.0341819	0.00392624	0.00110164	0.000315343	-0.000122109	0.000440726
ENSGACT00000014574	rapgef3	1.81427e-05	0.203834	0.044801	0.920131	-0.0619647	-0.01449	-0.0725356	0.00118	0.000519233	0.000812895
ENSGACT00000006388	rapgef4	5.55286e-08	0.759247	0.880491	0.496722	0.155042	-0.0781003	0.00542901	-0.00162644	0.00387964	0.00154803
ENSGACT00000012380	rarga	0.440114	0.174079	0.00441028	0.460936	0.0648652	0.0599379	-0.0401286	-0.00494911	0.00160028	0.00334687
ENSGACT00000027568	rars	0.000695061	0.345205	0.528521	0.519166	0.0316198	0.0144794	0.00628562	0.000220074	0.0015264	-0.000704432
ENSGACT00000020774	RASSF10	0.000977431	0.417408	0.323411	0.867934	0.354647	-0.0172127	-0.184101	-0.00585068	0.00471146	0.00332124
ENSGACT00000019257	rbb4l	0.00218162	0.481028	0.0437373	0.447051	0.0028386	0.0724892	-0.0068958	0.00551143	-0.0040794	-0.00369653
ENSGACT00000011458	RBBP4	0.00444812	0.378814	0.971835	0.836425	0.0165538	0.0340101	-0.00488592	0.00034291	-0.000763049	-0.000318206
ENSGACT00000005319	rbbp5	0.0061614	0.21587	0.322519	0.639315	0.00878246	0.058597	-0.0205416	0.00117566	-0.00139524	3.87716e-05
ENSGACT00000012541	rbm19	0.000186393	0.105982	0.599753	0.732438	0.00661849	0.0946689	0.0213391	0.00115005	-0.00152407	-0.000673519
ENSGACT00000016730	rbm28	0.000192042	0.275157	0.222846	0.977461	0.0383723	0.0409273	0.00185883	-0.000571755	-0.000303984	-0.000236284
ENSGACT00000015456	rbm45	0.0057439	0.904358	0.0184419	0.216953	-0.0471386	0.105438	0.0591187	0.00596642	-0.00507909	-0.00381757
ENSGACT00000022823	rbmx	0.00706167	0.482889	0.516483	0.921411	0.028014	0.0120987	-0.00912234	-0.000588519	0.000468549	0.000342219
ENSGACT00000010177	rbx1	0.00578055	0.322672	0.606046	0.874757	0.0305277	0.00889751	-0.0163997	-0.000542972	0.000610645	0.000261787
ENSGACT00000018335	rc3h1b	0.00278591	0.724122	0.919876	0.897937	0.0118239	0.0209127	0.017171	0.000314311	-0.000277358	-0.000545075
ENSGACT00000003744	ren	0.0676344	0.00409709	0.429266	0.245569	-0.247426	0.266474	0.019773	0.00474279	0.00364798	-0.010657
ENSGACT00000008669	rer1	0.418747	0.894203	0.00919187	0.509484	-0.00166847	0.0312853	0.0773394	-0.00212062	-0.000300781	-0.00331701
ENSGACT00000010702	rexo4	0.00807638	0.995575	0.192948	0.297475	0.081855	-0.0158915	0.0638649	-0.000892065	0.00114473	-0.00432911
ENSGACT00000018789	rfc5	0.00432119	0.361457	0.241791	0.575738	0.0245585	0.0287717	-0.0116295	0.0026417	-0.00175613	-0.00268639
ENSGACT00000008083	rfx7a	0.0025803	0.820906	0.94406	0.0783708	-0.303909	0.115195	0.344122	0.00893053	-0.010072	-0.0182459
ENSGACT00000027236	rfxap	0.130792	0.859847	0.759881	0.00126992	-0.352443	0.546999	0.232364	0.0139462	-0.0307017	-0.0096851
ENSGACT00000003242	rgrb	0.00376852	0.374059	0.806977	0.915856	-0.0734087	0.0515072	0.0561176	0.000274578	-0.000782506	-0.000606308
ENSGACT00000021303	rgs13	0.00556098	0.289834	0.957826	0.400163	-0.0800923	0.0302967	-0.343846	-0.0062419	0.00573072	0.0124556
ENSGACT00000007593	rgs5a	0.00278985	0.0686622	0.377277	0.265827	-0.164833	0.0968913	0.155035	0.00200755	0.000658663	-0.00362244
ENSGACT00000024202	rhogc	0.00738695	0.0443991	0.0221089	0.757763	-0.147685	0.12887	0.226695	-0.00794341	0.00476667	0.00169094
ENSGACT00000006398	RIMS2	0.000399743	0.917007	0.513806	0.653362	-0.07625	-0.0801021	-0.0776125	-0.00464598	0.0034048	0.00567323
ENSGACT00000003291	riok1	0.000475045	0.424068	0.838029	0.669221	0.0371249	0.000616525	-0.014986	-0.000376082	0.00117719	0.000288086
ENSGACT00000021182	rnaseh2a	0.00964933	0.690635	0.248374	0.981755	0.0175694	0.0225841	-0.00817356	0.000808359	0.000301507	0.000405254
ENSGACT00000016847	rnf10	0.275599	0.0455248	0.00153803	0.305822	0.0578793	0.0605736	-0.0488988	-0.00410787	0.00114539	0.00312912
ENSGACT00000022468	rnf185	0.00197708	0.235375	0.289644	0.379761	0.0839364	-0.0112509	-0.0552382	-0.00243117	0.00278178	0.00176053
ENSGACT00000014913	RNPS1	0.00574176	0.279606	0.599946	0.976853	0.0414961	0.0317097	-0.0277182	-0.000386285	-0.000220455	0.000187499
ENSGACT00000007762	rp9	0.00937822	0.85784	0.287182	0.93009	0.0206426	-0.00465145	-0.00858645	0.000561043	0.000361198	-0.000181197
ENSGACT00000007863	rpe65b	0.00185795	0.67062	0.966851	0.0552168	0.00706051	-0.146882	-0.167712	-0.00560224	0.00596826	0.0107252
ENSGACT00000012802	rpf1	0.00342321	0.733543	0.343432	0.54052	0.0318604	-0.00117155	0.00512164	-0.000354129	0.000483334	-0.000838515
ENSGACT00000008702	rpf2	2.99997e-05	0.352401	0.37732	0.559919	0.0423481	0.00146957	-0.00646225	-0.000481632	0.000709933	-0.000501601
ENSGACT00000023158	rpl12	0.00403607	0.971067	0.109435	0.599737	0.00213364	0.0267056	0.0269596	0.0025748	-0.00163403	-0.00201791
ENSGACT00000020830	rpl13	0.00329159	0.462925	0.804148	0.799315	0.0147442	0.0199444	0.00962785	0.000128921	-7.07838e-05	-0.000654256
ENSGACT00000010947	rpl14	0.00948324	0.56497	0.115485	0.522289	0.00542257	0.0182412	0.00846758	0.00224371	-0.000966065	-0.00218455
ENSGACT00000004082	rpl21	0.00790425	0.510225	0.813649	0.907826	0.0148913	0.0154949	0.00336001	1.7074e-05	2.38106e-05	-0.000373524
ENSGACT00000005802	rpl22	0.00856285	0.649194	0.135286	0.541564	0.00633232	0.0140198	0.012791	0.00185106	-0.000452662	-0.00192996
ENSGACT00000016612	rpl22l1	0.000396627	0.501163	0.974783	0.936723	0.0326201	0.00968652	-0.00952311	0.000136253	2.75478e-05	-0.000389341
ENSGACT00000027334	rpl23a	0.00702163	0.429467	0.693936	0.802626	0.0200251	0.00813608	-0.00245476	-0.000169413	0.000337429	-0.000313357
ENSGACT00000004280	rpl24	0.00375924	0.341035	0.771874	0.866886	0.0222469	0.0106093	-0.00682869	-0.000321515	0.000506582	8.34715e-05
ENSGACT00000024425	rpl26	0.00188784	0.43004	0.731262	0.883702	0.0210514	0.0148303	-0.000278099	-8.69565e-06	1.91658e-05	-0.000438801
ENSGACT00000021270	rpl28	0.00790418	0.386006	0.489204	0.840243	0.0208641	0.0104807	-0.00214554	-0.000358582	0.000399616	-0.00015704
ENSGACT00000009359	rpl29	0.00532558	0.902925	0.235404	0.675071	0.0128815	0.00986528	0.0175702	0.00156425	-0.00046403	-0.00162094
ENSGACT00000019292	rpl3	0.000841088	0.73677	0.230624	0.545711	0.013377	0.0330693	0.0138076	0.00209711	-0.00165775	-0.00190362
ENSGACT00000004693	rpl35	0.00941558	0.458467	0.859208	0.857063	0.0180934	0.00903547	-0.00263213	-0.000138827	0.0003668	-0.000179583
ENSGACT00000006634	rpl4	0.000311308	0.815284	0.2663	0.368132	0.0411763	0.0811141	0.110236	0.00687987	-0.00750642	-0.00553307
ENSGACT00000006657	rpl4	0.000177758	0.985876	0.271941	0.425417	0.0198991	0.025674	0.056566	0.00268188	-0.00185904	-0.00313555
ENSGACT00000005589	RPL5	0.00542652	0.437998	0.707827	0.932961	0.0200232	0.01243	-0.00335678	-0.000131328	0.00014882	-0.000224673
ENSGACT00000021114	RPL7A	0.00727223	0.674896	0.0795892	0.498644	0.0119884	0.00405888	0.0137992	0.00298193	-0.00086781	-0.00292198
ENSGACT00000005586	rpl7l1	0.000207143	0.88941	0.039842	0.260626	-0.0119982	0.0675489	0.0860919	0.00497565	-0.00274194	-0.00509162
ENSGACT00000002668	rpl8	0.00698374	0.6127	0.565486	0.946353	0.0192723	0.0125635	0.00285381	-0.000221561	0.000137228	-0.000203117
ENSGACT00000011328	rplp0	0.00160266	0.897518	0.579797	0.768707	0.0166322	0.0149392	0.0184371	0.000774375	-0.000312696	-0.00105018
ENSGACT00000005262	rplp1	0.00224795	0.645507	0.101638	0.655091	0.00215032	0.0291237	0.0160781	0.0018627	-0.000780752	-0.00155081
ENSGACT00000020485	rplp2l	0.00111407	0.338476	0.922465	0.841367	0.0246751	0.00962205	-0.00803582	0.000144926	0.000156494	-0.000472279
ENSGACT00000006387	rprd1a	0.939128	0.0127579	0.515993	0.00695858	-0.142133	-0.00445647	0.522843	0.0146286	-0.0158812	-0.0257775
ENSGACT00000006535	rps10	0.00105639	0.733707	0.363302	0.623525	0.00996452	0.0257883	0.0182611	0.00123986	-0.000765225	-0.00140443
ENSGACT00000014484	rps12	0.00820964	0.508623	0.645654	0.833908	0.0245411	0.00358156	-0.00688387	-0.000298242	0.000447437	-0.000156996
ENSGACT00000008935	rps13	0.000289421	0.661486	0.375086	0.980718	0.033096	0.010187	-0.00389038	-0.000505855	0.000212694	0.00012495
ENSGACT00000010616	RPS17	0.000598153	0.896319	0.306985	0.710747	0.038661	-0.00802694	0.0286361	0.00197673	-0.000737626	-0.00210644
ENSGACT00000012997	rps18	0.00979679	0.327463	0.829299	0.921398	0.0178696	0.0147874	-0.00476516	-6.85807e-05	0.000170916	-0.000250937
ENSGACT00000026272	rps19bp1	0.0066315	0.224227	0.499072	0.421471	0.043785	-0.00640745	-0.0241017	-0.00103493	0.00168504	0.000218739
ENSGACT00000002538	RPS20	0.00382341	0.253156	0.597924	0.933104	0.0241013	0.00437871	-0.0193613	0.000242824	0.000193789	-0.000216054
ENSGACT00000005137	rps23	0.0040088	0.45777	0.833485	0.780205	0.0208934	0.00739522	-0.00220824	-5.39816e-05	0.000299401	-0.000412901
ENSGACT00000011559	rps24	0.00870728	0.728425	0.123132	0.593803	0.00202644	0.0214359	0.0151995	0.00199682	-0.000852921	-0.00184519
ENSGACT00000009065	rps25	0.0016459	0.666483	0.668679	0.488132	0.0188462	0.0083586	0.0112011	0.000740385	-0.00017378	-0.00141773
ENSGACT00000009073	rps25	0.00392759	0.723022	0.815357	0.138512	-0.0105712	0.103552	0.0852791	0.0024946	-0.00406739	-0.00411083
ENSGACT00000000955	rps26	0.00894127	0.522521	0.501711	0.973593	0.018513	0.0140632	0.000407012	-0.000289606	0.000140474	-8.40785e-05
ENSGACT00000015313	rps27a	0.00849475	0.871996	0.0450192	0.558828	-0.00396272	0.017823	0.0283617	0.00282156	-0.000691906	-0.00242211
ENSGACT00000020572	rps28	0.00772391	0.695258	0.20526	0.727804	0.00249415	0.026488	0.0130629	0.00144078	-0.000743844	-0.00122701
ENSGACT00000020574	rps28	0.699403	0.695527	0.00156189	0.343278	0.040676	-0.0211601	-0.00859379	-0.00340887	0.00213509	0.00189766
ENSGACT00000024824	rps4x	0.00239879	0.862337	0.302426	0.616989	0.010387	0.0224637	0.0177825	0.00155064	-0.00104887	-0.00158327
ENSGACT00000003762	rps5	0.00820782	0.591977	0.402602	0.811485	0.0163048	0.0155164	-0.00340512	0.00107101	-0.000626306	-0.00101337
ENSGACT00000023657	rps6	0.00221444	0.415365	0.992657	0.862824	0.015401	0.0205128	0.0046695	0.000222996	-0.000112125	-0.000556915
ENSGACT00000021819	rps8a	0.0030078	0.372322	0.982191	0.835912	0.0201326	0.0102693	-0.00385174	-8.09106e-05	0.000403334	-0.000202684
ENSGACT00000015145	rps9	0.00703861	0.47886	0.771189	0.863315	0.0170444	0.0155081	0.00273865	3.15412e-05	1.35369e-05	-0.000498609
ENSGACT00000017500	rpz6	0.0446986	0.00369397	0.100827	0.889058	0.15999	-0.10338	-0.464706	-0.00413185	-0.00291203	0.000409893
ENSGACT00000001872	rrp1	0.00103987	0.763103	0.531905	0.7054	0.0403522	0.00500559	0.00509391	-4.41985e-05	2.9598e-05	-0.0011492
ENSGACT00000018627	rrp15	0.0019643	0.258747	0.654042	0.823536	0.034314	0.0534575	-0.00368084	0.000358447	-0.00104303	-0.00111703
ENSGACT00000025964	RRP36	0.00510749	0.316801	0.513747	0.485844	0.0341997	0.0128647	0.00593404	-0.000653578	0.00130237	-0.000664658
ENSGACT00000009581	rrp7a	5.50316e-05	0.481023	0.760993	0.820172	0.0268867	0.0431406	0.00798418	0.000794737	-0.000931068	-0.000862715
ENSGACT00000015019	rrp8	2.02639e-05	0.599585	0.0871041	0.323807	0.0708283	-0.0209493	-0.0117786	-0.00148859	0.00170261	-0.000251231
ENSGACT00000013790	rrp9	0.0033082	0.602995	0.686886	0.353959	0.0459065	-0.0196766	0.00688342	0.000468613	-0.000100354	-0.00231015
ENSGACT00000003897	rrs1	0.000126075	0.583254	0.401533	0.828123	0.021233	0.062597	0.0312716	0.00163463	-0.001248	-0.00128949
ENSGACT00000005929	rsl1d1	2.9496e-05	0.440184	0.696261	0.847099	0.0346822	0.0262167	0.00590115	0.000450546	0.000169008	-0.000757726
ENSGACT00000008042	rsl24d1	0.000217756	0.972234	0.412792	0.70098	0.0477936	-0.014059	-0.00815516	-0.000917478	0.00104701	0.000448429
ENSGACT00000010859	rsrc2	0.119427	0.715222	0.0042241	0.881001	0.0149961	0.0446291	-0.00896419	-0.00276317	-0.00154672	-0.000674509
ENSGACT00000000758	rtcb	0.00736016	0.21485	0.845224	0.524248	0.02633	0.0326731	0.00366426	0.000725972	0.000282949	-0.00206416
ENSGACT00000014058	rtkn2a	0.229026	0.847554	0.94066	0.00154791	-0.154898	0.298908	-0.123113	0.00722321	-0.0215907	0.00579758
ENSGACT00000017601	rtn4ip1	0.00590712	0.134926	0.381754	0.757974	0.0142928	0.0142054	-0.0110313	0.000319589	0.000528592	-0.000319368
ENSGACT00000018637	rtraf	0.00169253	0.631299	0.858774	0.45417	0.00977695	0.0528818	0.0167103	0.00117753	-0.00191017	-0.00128942
ENSGACT00000006720	runx1t1	0.637098	0.157906	0.00408357	0.195963	-0.123682	-0.06217	-0.0675997	0.00932285	-0.0061001	0.00754436
ENSGACT00000001016	ruvbl1	0.000408275	0.322479	0.605754	0.976735	0.0265862	0.0329336	-0.00627268	0.000509829	-0.000122616	-0.000361468
ENSGACT00000005899	rwdd1	0.00821109	0.335907	0.74235	0.55311	0.038413	-0.00221141	-0.0357285	-0.000731827	0.00161533	0.00123709
ENSGACT00000024090	rxraa	0.754641	0.491206	0.00964395	0.807581	-0.15498	0.0349379	-0.158831	0.00665962	0.00441936	0.00510069
ENSGACT00000026555	S100P	5.01621e-08	0.448469	0.583054	0.983235	0.123724	0.115951	0.170633	0.00211803	-5.83993e-05	-0.00114955
ENSGACT00000009119	samm50	0.000230993	0.986629	0.570515	0.935452	0.0495806	-0.000248648	0.0137995	-0.000218526	-1.8879e-05	-0.000576338
ENSGACT00000025600	samm50l	3.07803e-05	0.294802	0.980706	0.879141	0.0579195	-0.0201424	-0.0350823	-0.000147874	0.000536293	-8.11052e-05
ENSGACT00000018632	sap18	0.00143314	0.33205	0.802918	0.960936	0.0298484	0.0155251	-0.0121517	-6.6963e-05	7.20128e-05	-0.000270883
ENSGACT00000007707	sars2	0.00391596	0.103781	0.321451	0.128286	0.00176523	0.0605226	0.0608449	0.000451318	-0.000432609	-0.00283422
ENSGACT00000022436	SART1	0.00405714	0.371406	0.952098	0.850433	0.013039	0.0337541	0.00661451	0.00037111	-0.00055007	-0.000666845
ENSGACT00000011628	sart3	0.00913944	0.114774	0.458389	0.427752	0.0109211	0.0956411	0.0117238	0.000766725	-0.00245684	-0.00167452
ENSGACT00000011284	scdb	7.45767e-05	0.131073	0.26907	0.213899	-0.00335094	-0.0253504	-0.310537	-0.00706325	0.00452523	0.00966983
ENSGACT00000007229	scn1laa	0.000321115	0.391801	0.135917	0.547938	-0.0623181	-0.0196701	0.00588003	-0.00399544	-0.000206311	0.00401312
ENSGACT00000012066	scn3b	0.00837812	0.574287	0.147075	0.121243	-0.238437	0.156813	0.210215	0.00705371	-0.00630578	-0.00778448
ENSGACT00000007724	sdha	0.00013883	0.36639	0.105419	0.494886	0.0761715	-0.0242327	-0.0426791	-0.00176599	0.0016548	0.000831644
ENSGACT00000011934	sec61b	0.0024213	0.542888	0.649792	0.778548	0.0409654	0.00714168	-0.0055165	-0.000602045	0.00095976	-0.000136882
ENSGACT00000004878	seh1l	0.000155428	0.4197	0.650236	0.691313	0.0461044	0.0200819	-0.0205189	-0.000928056	0.000650176	0.00130684
ENSGACT00000018292	selenot1a	0.00533654	0.919079	0.528004	0.523841	0.0540985	-0.0284336	0.0882751	0.00191678	0.000836985	-0.00396968
ENSGACT00000008987	sem1	0.00180343	0.216339	0.540107	0.87642	0.0181563	0.024921	-0.00578229	0.000497797	7.60459e-05	-0.000573903
ENSGACT00000016824	sema3ab	0.00913462	0.841329	0.494912	0.60961	-0.128715	-0.0193003	-0.19763	0.00128074	-0.0018312	0.00605525
ENSGACT00000027469	sept8a	4.22795e-05	0.3607	0.0805005	0.188763	0.081504	-0.00816834	-0.0199575	-0.00297621	0.00297671	0.00230326
ENSGACT00000019162	serbp1a	0.00578723	0.428957	0.308873	0.302246	0.00370047	0.0387665	0.0217888	0.00231272	-0.00160374	-0.0029703
ENSGACT00000002476	serpinf1	0.00269778	0.541539	0.723134	0.208141	0.00449198	-0.113345	-0.027085	-0.0019057	0.0038463	0.000715142
ENSGACT00000013018	setbp1	0.00895988	0.611602	0.472716	0.449092	-0.0386976	-0.0925453	0.0457251	-0.00298174	0.00461407	0.000643626
ENSGACT00000015054	setd5	0.481612	0.807399	0.906775	0.0030127	0.199351	-0.359228	-0.356318	-0.0147395	0.0192729	0.0243784
ENSGACT00000015779	sf3a1	0.00244722	0.799027	0.856069	0.970119	0.0248379	0.0114074	-0.00346526	0.000281234	-0.000236422	-0.000317029
ENSGACT00000010527	sf3a3	0.00640017	0.247474	0.613708	0.725537	0.0349575	0.00618636	-0.0215329	-0.000755374	0.001035	0.000415994
ENSGACT00000006377	sf3b6	0.00311477	0.212095	0.367852	0.920529	0.0290034	0.0153194	-0.0114558	-0.000552307	0.000402619	4.35158e-05
ENSGACT00000027571	sgcd	0.530127	0.134994	0.00952566	0.661462	0.00935903	-0.207245	-0.0503958	0.00707974	0.000566603	-0.00419269
ENSGACT00000004289	sgta	0.00132799	0.272243	0.421765	0.142574	0.013115	0.0281783	0.0294308	0.00173005	-0.000235749	-0.00336366
ENSGACT00000024555	sh2d1ab	8.40701e-08	0.792009	0.180975	0.441	-0.0681103	-0.0232595	0.0456765	-0.00117671	0.00135019	-0.00134892
ENSGACT00000011839	sh3bgrl3	0.00213611	0.222177	0.00637461	0.536437	0.0651297	0.0164342	-0.00221611	-0.00277299	0.0018755	0.000761202
ENSGACT00000023611	sharpin	0.00787865	0.25984	0.99301	0.413762	-0.00147666	0.0482779	0.0292095	0.000871033	-0.000970278	-0.00167727
ENSGACT00000010345	shmt1	7.84323e-06	0.708264	0.626307	0.972644	0.0962185	-0.00933727	-0.030525	-0.000615843	0.000462341	-6.4656e-05
ENSGACT00000020889	si:ch211-127d4.3	0.00533058	0.795127	0.434143	0.834401	-0.108921	-0.0533317	0.057744	-0.000353622	-0.00170155	-0.00451609
ENSGACT00000018601	si:ch211-14a17.11	0.00292292	0.431744	0.725848	0.579637	0.0537962	-0.01492	-0.0396961	-0.000673717	0.00194156	0.000869548
ENSGACT00000008263	si:ch211-162e15.3	0.0073749	0.284181	0.777925	0.94402	0.0239214	0.0154946	-0.0160859	0.000226248	0.00012227	-0.000341602
ENSGACT00000018578	si:ch211-165b10.3	0.00417739	0.328919	0.296366	0.595856	-0.0264434	-0.0144864	-0.224028	-0.00787164	0.00685777	0.00690523
ENSGACT00000012672	si:ch211-166a6.5	0.00185989	0.343255	0.147898	0.911469	0.0541537	-0.00810664	-0.0715889	0.000873772	0.00061572	0.00102065
ENSGACT00000007876	si:ch211-176g6.2	0.0040522	0.78807	0.417972	0.856054	-0.0749567	0.0133201	-0.0554249	0.000484328	0.000116166	0.00166805
ENSGACT00000002975	si:ch211-196f5.2	0.00102262	0.81477	0.589802	0.233543	0.0840762	-0.0556852	0.0995828	-0.000126334	0.00556858	-0.00255089
ENSGACT00000013711	si:ch211-207i20.2	0.00981044	0.32117	0.478085	0.683099	0.0206554	0.0288628	0.00565521	-0.000880633	0.000324477	0.00115197
ENSGACT00000014433	si:ch211-210c8.6	0.000546818	0.437034	0.80806	0.687069	0.0506881	0.0157118	-0.0414613	-0.000542867	-6.4488e-06	0.00119156
ENSGACT00000001094	si:ch211-212k18.9	3.66065e-05	0.857431	0.47997	0.018547	0.417278	-0.311382	-0.185933	-0.011878	0.0188904	0.00762227
ENSGACT00000000635	si:ch211-215a10.4	0.00143911	0.279466	0.32969	0.869316	0.0537939	0.0388887	-0.0178751	-0.00143115	0.0007381	0.00108067
ENSGACT00000023341	si:ch211-217k17.7	0.000445895	0.508812	0.833508	0.885856	0.0451638	0.0348846	-0.00719468	0.000379809	-0.00080691	-0.000935848
ENSGACT00000003788	si:ch211-218h8.3	0.00687518	0.488491	0.333935	0.911685	-0.0205756	-0.0134044	0.0170677	-0.00104674	0.000586714	0.000624448
ENSGACT00000026247	si:ch211-244b2.1	0.00976783	0.380423	0.33067	0.0839171	0.015623	-0.0678882	-0.183899	-0.0122128	0.0134475	0.0132075
ENSGACT00000026242	si:ch211-244b2.4	0.000414204	0.756217	0.960895	0.381415	-0.0444267	-0.0231682	-0.140529	-0.00153154	-0.000275452	0.00466422
ENSGACT00000019089	si:ch211-262e15.1	0.857933	0.321217	0.0082625	0.269454	0.0876667	-0.0625399	0.0554215	-0.00827981	0.00648994	0.00458476
ENSGACT00000013549	si:ch211-266g18.9	0.000238482	0.450121	0.477203	0.781635	0.0718375	-0.00964842	-0.0345707	-0.00107589	0.00124317	0.000414596
ENSGACT00000017893	si:ch211-51c14.1	0.00906669	0.179977	0.525954	0.900157	-0.0383274	0.0390548	0.00201267	-0.000871421	0.000785156	0.000462898
ENSGACT00000001394	si:ch211-87m7.2	0.498143	0.495593	0.00422128	0.201825	-0.3697	0.336802	0.162427	0.0165617	-0.012391	-0.0105156
ENSGACT00000005045	si:ch73-14h10.2	0.00199406	0.451353	0.994911	0.884999	0.0286323	0.0108356	-0.00885541	0.000187658	1.68699e-06	-0.000579126
ENSGACT00000025196	si:ch73-263o4.3	0.866349	0.00211712	0.469665	0.346898	-0.0740589	0.181985	-0.0282147	-1.10505e-05	-0.000588963	0.00344249
ENSGACT00000017488	si:ch73-63e15.2	0.00669929	0.549488	0.188749	0.944816	0.0471403	0.0693795	0.0273522	-0.00129592	-0.000724317	0.000139852
ENSGACT00000008065	si:dkey-103j14.5	0.00388821	0.782114	0.164655	0.918859	0.0474518	-0.0112702	-0.0210604	0.00225735	0.00019202	-0.00114371
ENSGACT00000009033	si:dkey-10o6.2	0.00849176	0.791043	0.236923	0.979499	0.0415023	0.0192878	0.0234684	-0.000951917	0.000179796	-0.000227476
ENSGACT00000015188	si:dkey-119f1.1	0.0286233	0.79919	0.245027	0.00904398	0.0643759	-0.14974	-0.120389	-0.00864818	0.0100536	0.00974763
ENSGACT00000015004	si:dkey-156n14.3	0.622956	0.360126	0.00481167	0.983033	0.0138083	0.0252935	0.0263517	-0.00164213	0.000202183	0.000217742
ENSGACT00000018728	si:dkey-159f12.2	0.00914762	0.931312	0.209588	0.514621	0.00408575	0.0208981	0.0288496	0.00230964	-0.00146726	-0.00236623
ENSGACT00000009621	si:dkey-15f17.8	0.00053146	0.528951	0.50552	0.800908	0.0495856	0.00348841	-0.0160865	0.00101362	7.77038e-05	-0.00134133
ENSGACT00000003960	si:dkey-17e16.10	0.00249226	0.606525	0.881457	0.868873	0.0314135	0.0191142	0.00849037	-0.000484881	0.00074978	0.00106267
ENSGACT00000007681	si:dkey-20d21.12	0.522596	0.00903988	0.254518	0.86453	0.154047	0.162164	-0.266928	-0.00648295	0.00427621	0.0034815
ENSGACT00000001933	si:dkey-251i10.3	0.00925806	0.0981971	0.277909	0.978295	0.0779465	0.0388627	-0.0576169	-0.00112033	7.49089e-05	-0.000472825
ENSGACT00000010270	si:dkey-262k9.4	0.00126368	0.816327	0.675794	0.496887	0.0407072	-0.0130015	-0.0066929	-0.000977947	0.00153459	0.000735751
ENSGACT00000013409	si:dkey-30h22.11	0.000117637	0.715628	0.466196	0.744675	0.0243946	0.00260583	0.0121037	-0.000398217	0.000508228	-0.000125521
ENSGACT00000009284	si:dkey-42i9.6	0.59462	0.603634	0.00961027	0.321552	-0.0840972	0.061009	0.0176252	0.00693675	-0.00459799	-0.00494132
ENSGACT00000024835	si:dkey-44g23.5	3.70464e-05	0.214072	0.000380345	0.246374	0.000624118	0.0402905	0.00564474	0.00900759	-0.00346912	-0.00669664
ENSGACT00000019790	si:dkey-78a14.4	0.000791105	0.205176	0.892184	0.128747	-0.0399239	-0.0559281	-0.19343	-0.00560904	0.00886841	0.0083692
ENSGACT00000015166	si:dkey-78k11.9	0.510757	0.357575	0.14521	0.000174206	0.110326	-0.186667	-0.0759367	-0.010394	0.0167678	0.0066541
ENSGACT00000010607	sipa1l1	0.614062	0.1647	0.473422	0.00297015	-0.300447	0.21967	0.578025	0.016015	-0.018154	-0.0237985
ENSGACT00000005178	skap1	0.000151671	0.0878829	0.479777	0.694513	-0.0635994	0.0463607	0.000815008	-0.000653676	0.000908401	-0.00092903
ENSGACT00000024524	skp2	0.000619143	0.427365	0.607323	0.618381	0.0461552	0.0410332	-0.0359931	0.0014086	-0.00220598	-0.000541963
ENSGACT00000024517	SLC1A3	1.69699e-09	0.675768	0.501143	0.472812	0.38312	-0.131455	-0.21212	-0.00523207	0.00456456	0.00690137
ENSGACT00000022789	slc20a1b	0.0813429	0.683084	0.00225439	0.489405	0.0437582	0.0349566	-0.0171819	-0.00173458	-0.000943551	0.000767329
ENSGACT00000001462	slc25a11	0.00338966	0.53063	0.149924	0.830481	0.046084	-0.0216206	-0.0262013	0.00237644	-0.000594178	-0.00170845
ENSGACT00000020386	SLC25A12	0.00451989	0.45966	0.37209	0.530015	0.0550068	-0.0132952	-0.0253061	-0.0012656	0.00168699	0.000324133
ENSGACT00000001538	slc25a20	5.96109e-06	0.102665	0.827242	0.709383	0.0859528	-0.02427	-0.0464603	0.000273813	-1.44269e-05	-0.0013579
ENSGACT00000017920	slc30a7	4.17181e-05	0.279262	0.336168	0.640333	0.0464373	0.0233839	0.00960968	-0.000641559	0.00074814	-0.000762059
ENSGACT00000012834	slc35b1	0.00153979	0.38407	0.486714	0.904632	0.0250621	0.0282365	0.0120312	-0.000346381	0.000224439	-0.000399749
ENSGACT00000004737	slc35g2b	0.00779756	0.986528	0.284673	0.0652599	-0.106342	-0.243573	0.0163096	-0.00197291	0.0133301	-4.12671e-05
ENSGACT00000027307	slc43a2b	0.302049	0.87963	0.00393522	0.346532	0.0696577	-0.0610185	0.0993861	-0.0105904	0.00743519	-0.00327205
ENSGACT00000027318	slc47a1	0.00997722	0.0554649	0.0391789	0.550214	-0.351016	0.00766675	0.315209	0.00999173	-0.00666322	-0.0064112
ENSGACT00000012741	slc4a1a	0.609403	0.866001	0.00881223	0.015047	-0.216134	0.193764	0.210725	0.0149728	-0.0123531	-0.01521
ENSGACT00000012591	slc8b1	0.00393824	0.219467	0.761819	0.441661	0.0394065	-0.246088	-0.342612	-0.00379604	0.00522484	0.00856967
ENSGACT00000001093	slx1b	0.00036714	0.49515	0.7376	0.600805	0.0599248	-0.00201523	-0.0471508	-0.00105647	0.000939656	0.00161321
ENSGACT00000022796	smad1	0.008859	0.0355993	0.661483	0.331659	0.00767415	-0.215658	-0.105773	-0.00230743	0.00283994	0.00691693
ENSGACT00000005225	SMAP1	0.0852418	0.297759	0.566453	0.00849453	0.0681247	-0.269329	-0.0272004	-0.00471719	0.0101503	0.0011159
ENSGACT00000022818	SMARCA5	0.00463779	0.497967	0.506197	0.846588	0.0238553	0.0373124	0.00261458	6.42822e-05	-0.000845077	-0.0005786
ENSGACT00000009285	smarcd2	0.981811	0.611189	0.00219408	0.38455	0.0702258	-0.048724	-0.0221915	-0.00445217	0.00220465	0.00286482
ENSGACT00000026601	smfn	0.00125525	0.419854	0.541601	0.982427	0.0494647	0.0203648	-0.023388	-0.000633636	0.000240896	0.00032546
ENSGACT00000027646	smg8	0.00145909	0.254164	0.189327	0.268401	-0.0246414	0.0504052	0.101016	0.00213242	-0.000389184	-0.00295509
ENSGACT00000010020	smg9	0.00140523	0.202906	0.195896	0.386519	0.0222903	-0.00294826	-0.0142834	0.000228318	0.00135268	-0.000153416
ENSGACT00000009443	smim15	0.00657104	0.118231	0.282641	0.367044	0.0321846	0.0241235	-0.0228963	-0.00141463	0.000963817	0.00170655
ENSGACT00000012564	smndc1	0.0056131	0.538881	0.592233	0.816356	0.0207435	0.00712032	-0.00385533	0.000248812	0.000476957	-0.000377753
ENSGACT00000027190	smyd4	0.00328807	0.179723	0.56075	0.726764	0.0664759	0.0528291	-0.0656884	-0.000792059	-0.000635558	0.00134298
ENSGACT00000023739	snai2	9.83079e-05	0.980159	0.564058	0.871446	-0.0876657	-0.0183473	-0.00921857	-8.70084e-05	0.00155497	0.000847879
ENSGACT00000015226	snrnp200	0.00149395	0.445189	0.923768	0.677014	0.015543	0.0160894	0.00958495	0.000229289	0.000148992	-0.000751548
ENSGACT00000007533	snrnp40	4.10487e-05	0.36678	0.981454	0.831703	0.0339322	0.0251105	-0.00369886	0.000454587	-0.000493111	-0.000854379
ENSGACT00000018643	snrpa1	0.000996155	0.338865	0.447045	0.739505	0.0181535	0.0215109	0.000784835	0.000797001	-0.00010091	-0.00101877
ENSGACT00000008883	snrpd2	0.00561966	0.210676	0.467126	0.754131	0.0208493	0.0132986	-0.0147101	4.64741e-05	0.0009673	0.00012988
ENSGACT00000023208	snrpd3l	0.00224484	0.47122	0.883514	0.771653	0.0217396	0.021454	0.00333252	0.000480665	-0.000220132	-0.00100605
ENSGACT00000014483	snrpe	0.00488647	0.27521	0.962474	0.755552	0.0231201	0.0164885	-0.00564736	0.000201875	0.000211758	-0.000767818
ENSGACT00000026548	snrpf	0.00335026	0.252023	0.756499	0.971106	0.0328046	0.0169462	-0.0261284	4.3996e-05	0.000374015	0.000104186
ENSGACT00000027074	snx12	0.00090459	0.344316	0.322544	0.630634	0.0395184	0.00212178	-0.0187998	-0.00102617	0.00104061	0.000688321
ENSGACT00000009733	snx1a	0.00109842	0.683576	0.672978	0.224723	0.0740615	-0.044013	-0.0447506	-0.00175073	0.00286419	0.00149933
ENSGACT00000002444	snx2	0.000112551	0.921741	0.761334	0.976041	0.0886423	0.0126642	0.0157361	-0.00056866	0.000563193	-0.000116325
ENSGACT00000000659	snx21	0.546002	0.803783	0.00130036	0.205986	-0.337763	0.248052	0.0840865	0.0147981	-0.0115381	0.000564109
ENSGACT00000026020	snx25	0.000667031	0.708417	0.195972	0.0847638	0.0054416	0.0427795	0.0585751	0.000762678	-0.00160498	-0.00258404
ENSGACT00000011810	snx3	3.39064e-06	0.683605	0.178836	0.923802	0.0673277	-0.0103027	-0.016339	-0.000798684	0.000337022	-0.00019873
ENSGACT00000005454	snx6	0.00010817	0.460724	0.532849	0.436826	0.0375846	0.0414503	0.0401357	0.000329713	-0.000180085	-0.00228166
ENSGACT00000016661	spag9a	0.00908114	0.23404	0.663381	0.508128	0.0489397	-0.0562862	0.0373282	-0.000586319	0.00137696	-0.000741066
ENSGACT00000005882	spast	0.00802283	0.561153	0.149665	0.829413	0.0314649	0.0174196	0.00473011	-0.000495118	-9.52628e-05	-0.000739699
ENSGACT00000000398	spcs1	0.00279923	0.245008	0.571948	0.283176	0.0397309	-0.00662197	-0.0234054	-0.00120149	0.00186534	0.000910417
ENSGACT00000010713	spg11	0.000495188	0.911792	0.0657126	0.49022	0.0850507	0.0112324	-0.0226459	-0.00232102	5.87052e-06	0.00220654
ENSGACT00000004193	spice1	0.000473596	0.696051	0.542243	0.444063	0.0139974	0.0292529	0.0698089	0.00128464	-0.000105182	-0.00253267
ENSGACT00000008448	spint1a	0.0038659	0.491872	0.117914	0.509436	-0.0253273	0.00695311	0.0186342	-0.00171924	0.00175797	-2.40463e-05
ENSGACT00000009736	spopla	0.467567	0.00659986	0.0351593	0.362861	-0.0924383	0.0529237	0.168023	0.0043924	-0.00384671	-0.00149026
ENSGACT00000010002	spsb1	0.328599	0.00191014	0.626768	0.280979	-0.205151	0.302591	0.628234	0.00306323	-0.00408986	-0.010775
ENSGACT00000014883	spty2d1	0.420436	0.434549	0.00299146	0.906435	0.0227632	0.0456263	0.0254927	-0.00184274	-0.000284692	-0.000800605
ENSGACT00000021509	sqstm1	0.000174077	0.692049	0.35046	0.990335	-0.0635461	-0.0407378	0.0227879	-0.00158934	0.000486968	0.0001899
ENSGACT00000008409	srp14	0.538	0.276247	0.00323628	0.00678953	0.109368	-0.0385785	-0.0900148	-0.00826883	0.00699783	0.00769577
ENSGACT00000001414	srp19	0.00342624	0.23009	0.777065	0.966938	0.0289291	0.014379	-0.0221546	9.60067e-05	0.000268654	-7.72325e-05
ENSGACT00000025505	srp68	0.957378	0.545333	0.0024164	0.640019	0.243278	0.0100186	-0.210293	-0.0143001	0.0026504	0.00757878
ENSGACT00000022151	srp72	0.000923236	0.204524	0.808585	0.909646	0.0229188	0.0247366	-0.00473137	-0.000407933	0.000467545	0.000407041
ENSGACT00000008682	srpra	0.746968	0.742434	0.00542475	0.74724	0.020562	0.0517484	0.0148193	-0.001573	-0.00151965	-0.000583723
ENSGACT00000008096	srsf6a	0.00301634	0.346889	0.777178	0.471777	0.00408593	0.0685706	0.0490791	0.000993303	-0.00141823	-0.00231359
ENSGACT00000001700	ssr2	0.000461802	0.359092	0.610036	0.941738	0.0273986	0.0205158	0.00115221	-0.000415532	0.000397001	8.45306e-05
ENSGACT00000001412	ssu72	0.00361968	0.308722	0.823058	0.711509	0.0363352	0.00716802	-0.0337867	-0.000540278	0.000939331	0.00108551
ENSGACT00000010202	st13	0.00437264	0.803872	0.124347	0.4752	0.0420449	-0.0196157	-0.0217437	-0.00115553	0.00107301	0.000692589
ENSGACT00000021168	st6galnac6	0.7021	0.28419	0.000112148	0.441046	0.0471185	-0.00723882	0.0174309	-0.0039323	0.00196768	0.00178284
ENSGACT00000005255	stab1	0.000367263	0.702429	0.558504	0.927992	-0.0529421	-0.00076988	-0.0580235	-0.00153513	0.00081997	0.00132553
ENSGACT00000003520	stat1b	0.00199409	0.591337	0.0876573	0.185505	0.125475	-0.280848	-0.303906	-0.0115566	0.00961847	0.0114564
ENSGACT00000000913	stat2	0.00608654	0.854542	0.167094	0.957891	-0.0356444	0.022465	-0.00769999	-0.00242829	0.000653933	0.00094981
ENSGACT00000003533	stat4	0.971461	0.160148	0.00158357	0.356353	0.0363369	0.00946037	-0.0110172	-0.00310938	0.00217402	0.00118983
ENSGACT00000026840	stip1	0.00346869	0.568099	0.369198	0.408995	0.0296666	-0.00178828	0.00311929	-9.3705e-05	0.000212035	-0.00118576
ENSGACT00000020110	stk11	0.229511	0.878335	5.61235e-05	0.280407	0.127905	-0.0575719	-0.109091	-0.009795	0.00446584	0.00586387
ENSGACT00000013349	stxbp2	0.14982	0.715885	0.00947402	0.322211	0.0257044	0.0796919	0.00782165	-0.00939023	-0.00575506	0.00735407
ENSGACT00000027154	SUMF2	1.13826e-06	0.336219	0.950032	0.418326	0.0899707	0.0123228	-0.0664591	-0.00133676	0.00121831	0.00270752
ENSGACT00000026790	supt4h1	0.00947358	0.149229	0.407264	0.856517	0.0315527	0.0185073	-0.0404694	9.47982e-05	0.00106969	0.000631015
ENSGACT00000022035	surf2	0.00291707	0.36483	0.394685	0.979604	0.0309994	0.0296684	-0.00023271	-0.000427117	1.95115e-06	-0.000259091
ENSGACT00000025378	svep1	0.00294144	0.803621	0.562306	0.784362	-0.0347705	-0.0273173	0.00997553	0.000139558	0.000838524	-0.000217652
ENSGACT00000012898	swap70b	0.000384198	0.783974	0.144348	0.932227	0.0844856	-0.00200624	0.0242935	-0.00200465	0.000944783	0.000542114
ENSGACT00000012905	swap70b	7.01131e-05	0.693504	0.105109	0.97652	0.0677083	0.0219827	0.00528642	-0.00149062	0.000386531	0.000323583
ENSGACT00000003605	sympk	0.0030461	0.563128	0.102043	0.254269	0.0202435	0.0202385	0.0393434	0.00620651	-0.00442609	-0.00652833
ENSGACT00000026496	syt1a	0.00130328	0.930308	0.609942	0.559599	-0.220478	0.0891867	0.134511	0.0040798	-0.00299304	-0.00648007
ENSGACT00000008531	taf10	0.0020238	0.152071	0.722627	0.59423	0.0311387	0.00454623	-0.0209104	-0.000250253	0.00119641	0.000105541
ENSGACT00000005847	taf3	0.0098956	0.728054	0.559404	0.932244	0.0323596	0.00276046	-0.00806251	-0.000479466	0.000442546	3.31143e-05
ENSGACT00000010082	taok2b	0.48363	0.483889	0.636413	0.00420819	-0.0753101	0.122656	0.00506263	0.00321727	-0.00871568	0.00205304
ENSGACT00000006639	tars	3.64497e-06	0.988178	0.112553	0.344031	0.0255193	0.0456177	0.0869194	0.00425189	-0.00236076	-0.00463239
ENSGACT00000012612	tatdn1	0.00739974	0.177551	0.58481	0.975513	0.0613801	-0.0336049	-0.047531	-0.000354659	0.000182607	-0.000143064
ENSGACT00000013529	tbc1d2b	0.270412	0.242805	0.00044522	0.391029	0.0256	0.0555588	-0.0250574	-0.00391072	0.000351404	0.00251346
ENSGACT00000014123	tbcd	0.000980428	0.9154	0.91809	0.978176	-0.0731956	-0.00538795	0.0187192	-0.000107796	0.00054486	9.20869e-05
ENSGACT00000015906	tbl3	0.0003613	0.804604	0.974198	0.595291	0.0251333	0.0388189	0.0188084	0.00099831	-0.00152758	-0.00155861
ENSGACT00000011784	tbrg4	0.0061337	0.66972	0.312227	0.716085	0.0435099	0.00891396	0.00571369	-0.000675895	0.000610432	-0.00090566
ENSGACT00000021088	tcf25	0.00245437	0.454195	0.838484	0.980163	0.03149	0.00438433	-0.0190015	0.000156954	4.73194e-05	-0.000203687
ENSGACT00000011319	tcn2	0.000855952	0.728173	0.464356	0.690512	0.0399252	-0.00134529	-0.000673593	-0.000677896	0.000937336	-0.000114913
ENSGACT00000012165	tcp1	0.00273984	0.487883	0.280197	0.945549	0.031659	0.0119827	-0.00748399	-0.00070279	0.00037725	0.0002241
ENSGACT00000020170	tdrd3	0.000701039	0.935727	0.143345	0.44378	0.00528721	0.0191465	0.0507143	0.00247757	-0.00147662	-0.00252124
ENSGACT00000006815	tead3b	0.804851	0.00322731	0.41593	0.915798	0.00200165	-0.064725	0.33833	-0.00158925	-0.00237367	0.000451875
ENSGACT00000020393	tfam	0.0827145	0.00113239	0.153831	0.623514	-0.00330047	0.229157	0.00493388	-0.000482083	-0.00306925	-0.00106818
ENSGACT00000007900	tfap2c	0.00858853	0.0201856	0.152714	0.730519	0.00918794	-0.397563	-0.219061	0.000973413	0.00423014	0.00499303
ENSGACT00000009154	tfb1m	0.00841964	0.977281	0.539982	0.579514	0.0329245	0.033922	0.0179813	0.000723726	-0.0021996	-0.00163607
ENSGACT00000021461	tfb2m	0.00203281	0.792111	0.320092	0.961553	0.0344552	0.0109865	0.00851439	-0.000692958	0.000345339	3.18728e-06
ENSGACT00000012698	tfip11	0.00217633	0.504373	0.775221	0.741186	0.0242697	0.0186655	0.00378168	0.000253968	-0.000262531	-0.000994846
ENSGACT00000012208	thoc7	5.78583e-05	0.139336	0.777305	0.681217	0.0408038	0.0129532	-0.0178067	-0.000162313	0.00106141	-9.292e-05
ENSGACT00000004278	thop1	0.000244837	0.493218	0.538918	0.924596	0.0266944	0.0142769	-0.00583314	0.000467667	4.77374e-05	-0.000453518
ENSGACT00000018196	thrap3a	0.122631	0.40635	0.00118509	0.682333	0.015661	0.0234127	0.00806955	-0.00418513	0.00182938	0.00163543
ENSGACT00000026829	TIMM22	0.000368819	0.218447	0.300447	0.622059	0.0692557	0.0065755	-0.0262679	0.000165047	-0.00117566	-0.00187287
ENSGACT00000000624	timm29	0.000461578	0.291126	0.147447	0.76047	0.0195409	0.0459316	-0.0237127	0.00167622	-0.0013164	-0.000339569
ENSGACT00000013652	timm44	0.25378	0.632664	0.00629579	0.336365	0.0696235	-0.0701198	-0.0508434	-0.00516296	0.0023623	0.00394162
ENSGACT00000023143	timm8a	0.000790174	0.515486	0.892722	0.538202	0.0396758	-0.00198396	-0.00665017	-0.000608682	0.00147896	8.26983e-05
ENSGACT00000018537	timmdc1	0.000443756	0.235963	0.861195	0.646283	0.036888	0.0254187	-0.00791781	0.000777022	-0.000382122	-0.00165147
ENSGACT00000025346	TIMP3	0.499351	0.521113	0.00614687	0.213338	0.0475726	-0.0791843	0.245675	-0.00954459	0.00776987	-0.00530504
ENSGACT00000022384	TLE3	0.0858424	0.00905776	0.245122	0.494736	0.022632	-0.197174	-0.31183	0.00600326	-0.00629865	-0.000114225
ENSGACT00000021683	tln2a	0.163622	0.260248	0.00570232	0.929301	-0.00744841	-0.167693	0.0293117	0.00977692	-0.00113768	-0.00330325
ENSGACT00000014130	tln2b	0.00158972	0.129943	0.98314	0.312003	-0.308142	0.243407	0.208056	0.00367746	-0.00161526	-0.0106244
ENSGACT00000014706	tmc6a	0.264489	0.245823	0.00276789	0.731723	0.0231046	0.0643476	0.0638353	-0.00229037	0.0001183	-0.00147021
ENSGACT00000027502	tmem120a	0.00189043	0.0327668	0.375197	0.147047	0.0836531	-0.02567	-0.076572	-0.00235078	0.00336746	0.001775
ENSGACT00000026864	TMEM164	0.635521	0.860381	0.430586	0.00441379	0.191446	-0.285396	-0.246701	-0.0155556	0.0202702	0.0187015
ENSGACT00000018918	tmem165	0.00946741	0.428134	0.836672	0.844578	0.00414586	0.0602844	0.0272185	0.000809985	-0.00102481	-0.000941769
ENSGACT00000017515	tmem176l.1	0.00271244	0.657692	0.603373	0.953541	0.0265554	0.0108328	-0.000356358	-0.000374142	0.000330955	2.80777e-05
ENSGACT00000015655	tmem189	0.0029886	0.492053	0.367978	0.170104	-0.0017624	0.00746055	0.0561292	0.00080009	0.000399436	-0.00171457
ENSGACT00000025100	tmem209	0.000582429	0.598799	0.928679	0.965144	0.0221799	0.027595	0.0072275	0.000161124	-0.000320576	-0.00031055
ENSGACT00000026392	tmem256	0.02115	0.972386	0.0076586	0.348579	-0.0679292	0.0608142	0.121835	0.00818611	-0.00405907	-0.00668874
ENSGACT00000007169	tmem258	0.00385652	0.924844	0.163708	0.655093	0.0739268	-0.0189946	-0.0216386	-0.00216467	0.001818	0.00124072
ENSGACT00000015693	tmem263	0.0506658	0.879799	0.00100024	0.177418	-0.10943	0.112097	0.089881	0.0106582	-0.00696047	-0.00726612
ENSGACT00000009131	tmem30aa	0.00614741	0.571974	0.0199111	0.488325	-0.0761988	-0.0308331	0.186248	-0.00394026	-1.35454e-05	-0.006787
ENSGACT00000015912	tmx1	0.111955	0.726916	0.00540765	0.427197	0.0572666	-0.0220968	0.0145819	-0.00299428	0.00228738	0.000567669
ENSGACT00000017961	tnfaip8l2b	0.002632	0.199711	0.395965	0.148962	0.134095	-0.0105439	-0.138375	-0.00413004	0.00365623	0.0056218
ENSGACT00000013502	tnfrsf1a	0.569101	0.420637	0.00717626	0.360061	0.0935983	0.139932	-0.0502929	-0.00764772	-0.000403482	0.00589762
ENSGACT00000013628	tnfsf14	0.0056112	0.501953	0.24024	0.783043	-0.137552	0.0935682	0.00799125	0.00142917	-0.000852944	0.00158729
ENSGACT00000024343	tnip1	0.000566826	0.748131	0.0728851	0.739291	-0.014058	-0.00137474	0.00119122	-0.00138211	0.000593703	0.000920212
ENSGACT00000003288	tns1b	0.000287685	0.542335	0.981279	0.85189	-0.0663165	-0.0819254	-0.0866748	-0.000523012	-0.000296918	0.00213296
ENSGACT00000017351	TNS3	0.000928509	0.0403331	0.994846	0.951057	-0.237841	0.263909	0.0187685	0.00075473	-0.00171242	-0.000396407
ENSGACT00000004488	tomm40	0.00433199	0.681738	0.974583	0.80513	0.0359077	0.0155981	0.000319504	0.000535813	-0.000276743	-0.00133769
ENSGACT00000008075	tox2	0.00175953	0.413059	0.764636	0.641879	-0.117944	0.0551585	0.06554	0.00116295	-0.00232688	0.000340612
ENSGACT00000025031	tox4b	0.975456	0.00639406	0.643665	0.069984	-0.0827056	0.232324	0.0562746	-0.00661192	0.00348845	0.0136637
ENSGACT00000010671	tp53bp2a	0.00399464	0.457086	0.996231	0.660013	-0.121495	0.0642306	0.071444	0.000486419	0.000864222	-0.00229087
ENSGACT00000014965	tpm4a	0.00457763	0.820383	0.466469	0.919378	-0.168578	0.0418941	-0.0152162	-0.00547628	0.00431083	0.00232182
ENSGACT00000010858	tpra1	0.0162279	0.00842261	0.123771	0.289971	0.0164096	-0.113701	0.029572	-0.00346408	0.00346804	0.00251668
ENSGACT00000009132	tpt1	0.00336704	0.503584	0.736946	0.826962	0.0200373	0.00965586	0.000476051	-0.000108516	0.000257905	-0.000354417
ENSGACT00000027288	tpte	0.00468522	0.309498	0.662244	0.614014	0.0512094	0.00276201	-0.0373839	-0.00123529	0.00152511	0.00128767
ENSGACT00000020986	tradd	0.0968417	0.791086	0.00271105	0.132078	0.0715591	-0.0330432	-0.0334047	-0.00346931	0.00285709	0.00212719
ENSGACT00000011048	trappc6bl	0.638164	0.00254878	0.688084	0.987379	-0.0256781	0.208039	-0.0441746	-0.000698454	-0.0003249	0.000347926
ENSGACT00000002770	trappc8	0.00186697	0.488432	0.784141	0.920822	0.0181685	0.0269726	0.00706237	0.000387153	-0.00014063	-0.000555438
ENSGACT00000020687	trim66	0.00876866	0.536747	0.782722	0.964526	-0.209586	0.1045	0.0927327	-5.11356e-05	0.000558718	0.00182489
ENSGACT00000008584	triob	0.0065884	0.0137515	0.776463	0.948479	-0.00735171	-0.182551	-0.0318776	-0.000179978	0.000598387	0.00127278
ENSGACT00000000292	trmt1	0.000223167	0.614472	0.759464	0.666513	0.0378337	0.00447117	0.00481958	-0.00022948	0.00132189	-1.5399e-05
ENSGACT00000008058	trmt11	0.00696664	0.267686	0.433512	0.350715	0.0223637	0.0597996	-0.0074041	0.000621902	-0.00230444	-0.00112577
ENSGACT00000022452	trmt112	0.000492815	0.346428	0.631611	0.736164	0.0280934	0.0198383	-0.00470635	0.00078263	-0.000309472	-0.00118507
ENSGACT00000017180	trmt2a	0.00344234	0.429369	0.343566	0.334247	0.121754	0.0237282	-0.144773	0.00554099	-0.00833482	-4.16016e-05
ENSGACT00000016525	trmt6	0.00212807	0.361775	0.856452	0.693613	0.0217226	0.0357146	0.0256563	9.68339e-05	0.000422207	-0.00108344
ENSGACT00000017034	trmt61b	0.00265505	0.77991	0.244846	0.53301	0.010323	0.050894	0.031595	0.00233777	-0.0028006	2.25714e-05
ENSGACT00000022402	trpt1	0.00770001	0.788998	0.0528931	0.942439	-0.00231233	0.0458224	0.00545594	0.00246087	-0.000662501	0.000333341
ENSGACT00000000309	tsn	0.00315253	0.233537	0.879743	0.917651	0.0253069	0.0193486	-0.0122926	-6.13631e-05	0.000471255	-4.34293e-05
ENSGACT00000014372	tsr1	8.95778e-05	0.429656	0.719211	0.792782	0.0219349	0.02709	0.0112264	0.000524718	-0.0001267	-0.000874769
ENSGACT00000011855	tsr3	3.57163e-05	0.269203	0.500233	0.882591	0.0536156	0.00524068	-0.0310292	0.000839353	-0.000193241	-0.000897434
ENSGACT00000027707	ttc1	0.00648823	0.0620721	0.65185	0.95399	0.0443531	0.0116036	-0.0418622	-0.000161374	2.36917e-05	-0.000396509
ENSGACT00000002950	ttc27	0.00623191	0.624479	0.0854958	0.846108	0.0901604	-0.0832882	-0.034053	0.00588527	-0.000398269	-0.00372844
ENSGACT00000012843	ttc32	0.893167	0.00363915	0.780174	0.46503	-0.060111	0.10952	0.0645144	-0.000655591	0.00294462	2.00685e-05
ENSGACT00000017600	TTC39C	0.00140245	0.26859	0.533862	0.893888	0.0339761	0.0339477	0.00964137	-0.000815396	0.000811666	0.000303242
ENSGACT00000006941	ttk	0.00182378	0.923482	0.0887147	0.641566	0.0330635	0.0339067	-0.0288142	0.0018905	-0.000636298	0.00257694
ENSGACT00000008510	tuba8l3	0.00174823	0.40931	0.370494	0.990788	0.0175576	0.0344216	-0.0057453	0.000636876	-0.000133606	9.89703e-05
ENSGACT00000004595	tubb2b	0.00676804	0.388199	0.822729	0.8665	0.0125072	0.0288326	-0.00131508	0.000491119	-0.000586081	-0.000553472
ENSGACT00000023103	tubgcp4	0.00602694	0.839339	0.326688	0.341213	0.0369815	0.045949	0.00422844	-0.000466441	-0.00190833	0.000959866
ENSGACT00000000829	txnl1	0.000526076	0.605064	0.507187	0.513939	0.0182815	0.0276423	0.0156538	0.00135392	-0.000893604	-0.00192073
ENSGACT00000005025	uba5	0.00255899	0.596326	0.730739	0.684052	0.0374057	0.00990024	-0.0288593	-0.000493006	0.000789743	0.00145427
ENSGACT00000010662	uba52	0.00628611	0.441583	0.440861	0.921112	0.0230056	0.00903852	-0.00565163	-0.000391386	0.000310428	-4.36696e-05
ENSGACT00000013968	uba7	0.0074592	0.615824	0.0594824	0.485938	0.00535078	0.016299	0.000867956	0.00282522	-0.00199025	-0.00203872
ENSGACT00000026771	ube2g1a	0.41593	0.530108	0.00157014	0.768057	0.171622	-0.0559833	0.146124	-0.0101579	0.00407243	-0.000418909
ENSGACT00000026097	ube2h	0.411154	0.265281	0.00689466	0.896502	0.02344	0.087206	0.0290979	-0.00210695	-0.00111465	-0.000846095
ENSGACT00000014166	ube2s	0.00452701	0.217558	0.134691	0.175005	-0.00236678	0.0630688	-0.0193097	0.00155836	-0.00214576	0.000135018
ENSGACT00000023737	ube2v2	0.00648159	0.168157	0.997978	0.900994	0.0168112	0.0153007	-0.00910552	1.8663e-05	0.000186406	-0.000250516
ENSGACT00000012710	ubtf	0.17929	0.54011	0.00452521	0.864963	0.0178565	0.0215559	-0.00391112	-0.00324183	0.0012222	0.000688856
ENSGACT00000019077	ubxn6	0.00880875	0.603167	0.344395	0.851318	0.0201347	0.0206559	0.00811142	-0.000118762	-0.000321815	-0.000657392
ENSGACT00000002431	uchl3	0.00259602	0.364047	0.819108	0.931128	0.0267862	0.024732	-0.000232506	-0.000203126	0.000368711	-0.000201463
ENSGACT00000005127	uck2a	0.710184	0.148758	0.00347496	0.898683	0.0510835	0.121138	0.0369101	-0.00585351	0.00176745	1.43708e-05
ENSGACT00000001768	uckl1b	0.00536704	0.875912	0.412874	0.841153	-0.0557211	0.0136984	-0.105615	-0.00318004	-3.16933e-05	0.00322495
ENSGACT00000026955	ucp2	0.0500643	0.0534551	0.000904588	0.0215081	0.0812294	-0.0495417	-0.0149678	-0.0209396	0.0121248	0.019084
ENSGACT00000005239	ufd1l	0.000530585	0.179669	0.670377	0.877612	0.0340639	0.0107306	-0.0166724	-7.62759e-05	8.18073e-05	-0.000464383
ENSGACT00000021390	ugdh	3.82304e-05	0.0908604	0.203378	0.33538	0.0436614	0.0160175	0.00153256	-0.00163602	0.00186797	0.00103708
ENSGACT00000015273	unc45a	0.00446424	0.743303	0.431694	0.719076	0.0527102	-0.0151327	-0.0177961	-0.000968764	0.0012031	0.000135807
ENSGACT00000012808	uqcrc1	0.00173237	0.444934	0.088825	0.240856	-0.00505068	0.0625272	0.0581942	0.00438957	-0.00156231	-0.00542287
ENSGACT00000015292	uqcrc2a	8.54946e-05	0.577447	0.254302	0.97173	0.0624867	0.00228521	-0.0218056	-0.000879911	0.000357907	8.44158e-05
ENSGACT00000012766	uqcrc2b	0.00643312	0.908375	0.136136	0.655396	0.00244131	0.0174856	0.0753022	0.00346816	-0.00128575	-0.00318867
ENSGACT00000015523	urb1	0.00731812	0.11396	0.437979	0.218125	-0.0156399	0.099661	0.0775872	0.00114354	-0.00201297	-0.00309843
ENSGACT00000021391	urb2	2.17589e-06	0.797026	0.513047	0.762876	0.0570317	-0.0253585	0.00532399	0.000700074	0.000252589	-0.000967955
ENSGACT00000004274	usb1	0.00136017	0.683113	0.479459	0.685074	0.0522804	0.0171885	-0.0194549	-0.00124443	0.000597114	0.00159719
ENSGACT00000020873	usp10	0.0759356	0.0360786	3.54963e-06	0.326841	0.081145	0.0540242	0.0220421	-0.00682223	0.00360917	0.00275716
ENSGACT00000014620	usp36	0.00754052	0.871477	0.473441	0.617602	0.0221886	0.00486976	0.0103539	6.388e-05	-0.00017268	-0.00106849
ENSGACT00000001133	usp4	0.000592139	0.625775	0.230453	0.182312	0.0366149	0.0313417	0.0418795	0.000479513	-0.000870787	-0.00332905
ENSGACT00000005762	utp15	0.00212332	0.514859	0.58448	0.667729	0.0295273	0.0227853	0.0150754	-4.44571e-05	0.000181545	-0.00120692
ENSGACT00000003914	utp23	0.000812602	0.313765	0.469083	0.519238	0.0277737	0.0307867	0.00203894	0.00161902	-0.000821186	-0.0023658
ENSGACT00000009867	utp3	0.000299377	0.509862	0.758832	0.704108	0.039347	0.0264286	0.00117344	0.000521337	-0.000804037	-0.00148539
ENSGACT00000018585	utp4	0.00225692	0.176264	0.779441	0.249916	0.0746302	0.0329098	0.0858354	-0.00378467	0.00809481	0.00166887
ENSGACT00000012703	vars	1.96163e-05	0.269766	0.347705	0.564483	0.014226	0.0428254	0.0147734	0.00130099	-0.000875271	-0.0014899
ENSGACT00000002540	vbp1	0.00255145	0.499324	0.344585	0.83438	0.0359273	0.00531206	-0.00862437	-0.00070653	0.00065521	3.79196e-05
ENSGACT00000012794	vcp	0.00347759	0.997841	0.410891	0.605796	0.0117533	0.00742827	0.0237319	0.00111734	-0.00054767	-0.00146311
ENSGACT00000011868	vdac2	0.000124708	0.143707	0.740843	0.805132	0.0449505	0.0101808	-0.0229522	-0.000356546	0.000680913	-0.000184075
ENSGACT00000022721	viml	0.000182187	0.597918	0.530562	0.918714	-0.196724	0.130512	0.0881566	-0.000271193	-0.0021886	-0.00101668
ENSGACT00000014131	vps26b	0.00881815	0.167854	0.481594	0.354392	0.0136514	-0.022801	-0.20408	-0.00109463	-0.00365788	0.00295691
ENSGACT00000002778	vps4a	0.566542	0.383427	0.223278	0.00235787	0.0763385	-0.114999	0.0331882	-0.0061729	0.0126932	0.000161061
ENSGACT00000026850	vps51	0.524417	0.409013	0.000720643	0.929236	0.0413034	0.0261248	-0.0236121	-0.00344813	0.000669402	0.000755031
ENSGACT00000017366	vrk1	0.00124983	0.122832	0.573223	0.557475	0.0264757	0.071001	-0.0353096	0.00125398	-0.00201902	-0.000265878
ENSGACT00000016567	vsig8b	0.00902537	0.4231	0.74318	0.958435	-0.055068	-0.00423122	0.0347266	-3.50614e-05	0.000372297	0.000646608
ENSGACT00000012468	WARS	0.00134774	0.341095	0.700275	0.741853	0.034706	0.031601	-0.0171333	0.00118453	-0.00133291	-0.00131134
ENSGACT00000024934	waslb	0.00815848	0.736958	0.0370597	0.233457	-0.42192	0.284082	0.0806275	0.0146122	-0.0137715	-0.0100035
ENSGACT00000022918	wdhd1	0.00154005	0.352315	0.314622	0.599861	0.0310383	0.04925	-0.0441962	0.00137442	-0.00169057	0.000404404
ENSGACT00000017689	wdr18	0.00649662	0.659418	0.609619	0.236648	0.0443064	-0.000546869	0.0443438	0.00278004	-0.000848233	-0.00584846
ENSGACT00000020436	wdr36	8.96464e-06	0.331845	0.462247	0.871775	0.03187	0.0346364	0.0209257	-0.000205258	-3.2098e-06	-0.000626572
ENSGACT00000017029	wdr43	7.57564e-05	0.918302	0.924879	0.583912	0.0245564	0.0158929	0.022478	0.000538465	-0.000483163	-0.00135187
ENSGACT00000024085	wdr5	0.00255796	0.538899	0.99773	0.799192	0.0220766	0.011757	0.00219787	0.000114658	0.000217155	-0.000578218
ENSGACT00000000478	wdr55	0.000819879	0.650352	0.835866	0.833773	0.0307165	0.0802057	0.0347135	0.00120986	-0.00188072	-0.00100129
ENSGACT00000009817	wdr61	9.27266e-05	0.380604	0.260766	0.883276	0.0559535	0.0494446	-0.00801956	-0.000879084	-0.0004844	0.000481781
ENSGACT00000006450	wdr74	0.00059395	0.682822	0.338269	0.67534	0.015824	0.0494539	0.0229741	0.00197555	-0.00146344	-0.00190837
ENSGACT00000001636	wdr82	0.0028142	0.489828	0.51913	0.727392	0.0166126	0.0300193	-0.00438348	0.00108337	-0.001131	-0.00091998
ENSGACT00000026235	wdr83os	0.00908271	0.793629	0.908484	0.836465	0.0356812	0.0111706	-0.0228935	6.08426e-05	-0.000665146	0.000276101
ENSGACT00000015901	wdr92	0.00262118	0.336879	0.714668	0.0890499	0.00679284	0.0709777	0.0270565	0.00283519	-0.00372645	-0.00408755
ENSGACT00000015968	wdr92	0.000164963	0.52304	0.564182	0.849097	0.0874406	-0.0218736	-0.0593832	-0.0010213	0.000613588	0.00114209
ENSGACT00000008715	wrap73	0.00479725	0.398874	0.754471	0.982621	0.0219168	0.032449	-0.000865314	0.000235637	0.000156822	-0.000186699
ENSGACT00000011601	wscd2	0.00424326	0.486036	0.847591	0.328036	-0.0611384	-0.114603	-0.172896	-0.00181611	-0.00032571	0.00944278
ENSGACT00000013227	xab2	0.00064281	0.53187	0.950471	0.880301	0.0228426	0.0328105	0.0142046	0.000397772	-0.000305875	-0.000800424
ENSGACT00000010225	xpnpep3	1.54753e-05	0.423105	0.305483	0.870041	0.0400422	0.0273924	0.0216118	-0.000596481	0.000349881	-0.000427384
ENSGACT00000000759	xpot	0.000113369	0.458708	0.363169	0.758243	0.0373032	0.0151516	0.00553884	-0.00049167	0.000487275	-0.000490459
ENSGACT00000018094	xrcc3	0.199625	0.00253083	0.136409	0.0444281	0.00304716	0.0761865	-0.0841273	-0.00936039	0.0106237	0.00852819
ENSGACT00000011336	yars	2.12192e-05	0.545476	0.399913	0.21496	0.0325749	0.0225153	0.0205219	0.00243075	-0.00194243	-0.00342683
ENSGACT00000004925	yars2	0.000953626	0.903952	0.841015	0.391151	0.0446719	0.0954486	0.0162477	0.0026729	-0.00511443	-0.00214209
ENSGACT00000027451	yipf5	0.763589	0.557602	0.00878083	0.29911	0.0702214	0.00827428	0.0425648	-0.000817503	-0.00487151	-0.00646048
ENSGACT00000026787	ywhag1	5.27051e-05	0.312272	0.436149	0.130507	-0.148244	-0.0902671	0.187104	-0.00346484	0.00736418	-0.00263793
ENSGACT00000010195	zap70	0.00038277	0.955392	0.151444	0.927579	-0.10482	0.0576511	0.0274765	-0.00229777	-0.00171451	-0.000103513
ENSGACT00000018236	zbtb1	0.00102002	0.12458	0.0599134	0.331883	-0.349719	0.445694	0.345296	-0.000297215	-0.0123312	-0.00527288
ENSGACT00000015436	zc3h15	0.00245606	0.780181	0.16585	0.28561	0.0138881	0.0188498	0.0421521	0.00375548	-0.0021285	-0.00454955
ENSGACT00000018573	zc3h7a	0.00180748	0.239005	0.355809	0.955725	0.0435488	0.00949778	0.11473	0.0015088	2.57312e-05	0.00140444
ENSGACT00000001256	zcchc4	0.00292091	0.409181	0.862846	0.332039	0.0212957	0.0307407	0.0277552	0.000668345	-7.91263e-05	-0.00242605
ENSGACT00000025780	zdhhc17	0.000703512	0.135945	0.0926173	0.608824	-0.0734706	-0.0476675	0.073692	-0.00658856	0.00406754	0.00478071
ENSGACT00000004945	zdhhc3a	0.00404905	0.549968	0.93244	0.28476	0.00869289	0.0386242	0.0270154	0.00131408	-0.001407	-0.00238843
ENSGACT00000023367	zeb1a	0.00921319	0.889163	0.276973	0.603144	-0.0438843	-0.0448883	-0.0144275	-0.0053896	0.00569763	0.00210136
ENSGACT00000021954	zgc:101723	0.0071266	0.373649	0.0469209	0.170459	-0.0161231	0.0668446	0.01756	0.0042358	-0.00362719	-0.0036932
ENSGACT00000025502	zgc:103586	0.00703339	0.197817	0.836306	0.771215	-0.261283	0.106938	0.257858	0.00234619	-0.00531984	-0.00345607
ENSGACT00000013984	zgc:103625	0.00205426	0.565891	0.496418	0.251216	0.012947	0.0158705	0.0384985	6.47331e-05	0.00028439	-0.0014723
ENSGACT00000023415	zgc:112160	0.135704	0.902469	0.00160496	0.0951516	0.40728	0.053535	-0.305503	-0.0158873	-0.00591963	0.0163367
ENSGACT00000011891	zgc:112185	0.000550426	0.2842	0.973721	0.317094	0.0620768	0.0131446	-0.0605157	-0.00145589	0.00157032	0.00291606
ENSGACT00000019817	zgc:113142	0.00652415	0.426274	0.497371	0.0113112	-0.0550395	-0.474997	0.175214	-0.00707341	0.0203195	-0.00327213
ENSGACT00000007713	zgc:152830	0.00484058	0.856201	0.105241	0.944232	0.0450913	-0.0245539	-0.0244801	0.00216022	0.000569008	-0.00057748
ENSGACT00000008941	zgc:152951	0.441462	0.0692529	0.00104526	0.753165	-0.00573451	0.149085	0.0410291	-0.00416584	-0.0010275	0.00123143
ENSGACT00000015289	zgc:153343	0.00207491	0.374458	0.207408	0.212385	0.242752	-0.0139243	-0.080892	-0.00292499	-0.00714219	0.00480704
ENSGACT00000011260	zgc:153372	0.450404	0.00106149	0.00598664	0.850186	0.0307921	0.301762	-0.00585618	-0.00659952	0.000424683	0.00272173
ENSGACT00000018289	zgc:154077	0.000230219	0.358346	0.470011	0.510964	0.0162116	0.0220057	0.0295651	-8.13326e-05	0.000211683	-0.000930139
ENSGACT00000011407	zgc:158263	0.00881279	0.667787	0.240798	0.628978	-0.177174	0.0917152	-0.0439727	0.00210269	-0.000884807	0.00524857
ENSGACT00000005463	zgc:162255	0.0018954	0.297133	0.823005	0.958328	0.0270079	0.0224713	-0.00950998	-0.000332835	0.000352451	0.000292557
ENSGACT00000002782	zgc:171480	0.0061802	0.84219	0.534176	0.697164	0.0290011	-0.000682653	0.00829403	-0.000450366	0.000700173	-0.000367893
ENSGACT00000004069	zgc:171566	0.00312659	0.36528	0.719915	0.75963	-0.118473	0.00429243	0.110468	-0.00161654	0.00268072	-0.000124238
ENSGACT00000016534	zgc:171772	0.00193271	0.428003	0.892032	0.804041	0.0187601	0.0111027	0.000110656	8.17118e-05	0.000301435	-0.000389487
ENSGACT00000008849	zgc:56106	0.00962443	0.430096	0.858029	0.533098	0.085888	-0.092848	0.0279011	-0.00174469	0.00418472	0.00195343
ENSGACT00000019297	zgc:56556	0.454745	0.000759964	0.0170847	0.456219	-0.129857	0.272451	-0.182002	0.00784038	-0.00586449	-0.000978545
ENSGACT00000026520	zgc:63470	0.240006	0.539608	0.00717425	0.634467	0.0435671	0.00607403	0.00165537	-0.0028102	0.00154944	0.0012284
ENSGACT00000023092	zgc:63882	0.00165888	0.694277	0.476634	0.553969	0.0227693	0.00680324	0.0150329	0.000625366	0.000691762	-0.0011556
ENSGACT00000011646	zgc:64106	0.0034687	0.368415	0.0668196	0.385571	-0.0297288	0.175069	0.134337	0.0070647	-0.00700118	0.00582276
ENSGACT00000000219	zgc:77058	0.34921	0.957311	0.00643845	0.548021	-0.113244	0.0590297	0.0488672	0.0049858	-0.00302204	-0.0020145
ENSGACT00000016317	zgc:77486	0.000782131	0.200449	0.43038	0.565036	0.0663376	-0.00646595	-0.0264548	0.000494568	-0.00141448	-0.00197921
ENSGACT00000013811	zgc:86709	0.53588	0.00909181	0.461998	0.48786	0.299471	-0.251817	-0.675683	-0.00868634	0.00670301	0.0113514
ENSGACT00000006117	zgc:86896	0.000668411	0.132877	0.279724	0.928881	0.14636	-0.0520275	-0.153774	0.00185337	0.00121991	-0.000574964
ENSGACT00000013745	zgc:92161	0.153518	0.7968	0.00803858	0.819164	0.0470913	0.091705	-0.0576946	-0.00776885	-0.00357788	0.00140572
ENSGACT00000027678	zmat2	0.00333285	0.0335378	0.0595159	0.93116	0.052104	0.0378113	-0.0330683	-0.00150491	0.000466808	0.000527013
ENSGACT00000011877	zmp:0000000624	0.00999712	0.458375	0.0986254	0.58282	0.0454378	0.00142416	-0.00509273	-0.00113741	0.000952725	-0.000581098
ENSGACT00000015509	zmp:0000000735	0.00434531	0.997818	0.0359825	0.403023	-0.0015342	-0.0487524	0.0094639	-0.00302907	0.00280573	-0.000770124
ENSGACT00000010773	znf277	0.00398083	0.987296	0.321294	0.884702	0.0750444	-0.0118993	-0.0196776	-0.00140863	0.000354895	0.00112644
ENSGACT00000012598	znf281a	0.873493	0.293931	0.177159	0.00702875	0.27138	-0.444992	-0.158777	-0.014443	0.0196751	0.0125118
ENSGACT00000021976	znf618	0.874296	0.00397346	0.416579	0.462305	-0.118122	0.0565102	0.301343	0.00482923	-0.00582841	-0.00293346
ENSGACT00000001906	znrd1	0.009738	0.520432	0.969181	0.931832	0.0205345	0.0275075	0.00274554	0.000215333	-0.000141931	-0.000601177
ENSGACT00000005776	zpr1	0.00851958	0.989908	0.604086	0.950101	0.0432219	0.0032114	0.00543891	-0.000101541	-0.000388317	-0.000666565
ENSGACT00000026825	zswim7	0.190946	0.865954	0.444939	0.0032412	0.0447564	-0.0584816	-0.387068	-0.00690026	0.00614441	0.0215195
ENSGACT00000003236	zswim8	0.00107476	0.242142	0.987765	0.786655	0.0296055	0.0342804	0.00041526	0.000425893	-0.000162051	-0.00112446
ENSGACT00000000024		0.52485	0.530582	0.00702456	0.706056	0.0633706	-0.00693315	-0.0178231	-0.00267884	0.00103212	-0.000935691
ENSGACT00000000081		0.528337	0.941306	0.730547	0.00263273	0.0580608	-0.0266352	-0.409266	-0.0075311	0.00370513	0.0258414
ENSGACT00000000184		0.00190134	0.304641	0.559908	0.656316	0.0258756	-0.296612	-0.220189	-0.00455942	0.00650879	0.000833424
ENSGACT00000000253		0.000214477	0.751992	0.224822	0.919702	-0.211479	0.108447	0.122395	-0.00249497	-0.00314764	-0.000891881
ENSGACT00000000389		0.159751	0.579846	0.00604159	0.0224095	0.122317	-0.0946072	-0.101863	-0.00507933	0.00486003	0.00393388
ENSGACT00000000421		1.18126e-05	0.898829	0.400545	0.355973	-0.0522267	-0.0522419	-0.0636762	-0.0010287	0.00197524	0.00353219
ENSGACT00000000425		0.000345206	0.572441	0.360265	0.459582	-0.093878	-0.0884132	6.10498e-05	-0.00119377	0.0045351	0.0032795
ENSGACT00000000433		0.000264734	0.829006	0.725462	0.0869919	0.00708126	-0.0846336	-0.0919185	-0.00239288	0.00381307	0.00379356
ENSGACT00000000434		5.86518e-10	0.24355	0.640977	0.199322	-0.0277208	-0.0731691	-0.0457206	-0.00195635	0.00191674	0.00290959
ENSGACT00000000445		1.22134e-05	0.752764	0.0778404	0.965014	-0.308078	0.0550262	0.0512377	0.00401071	0.00010777	0.00165603
ENSGACT00000000450		7.87799e-05	0.93986	0.259467	0.502325	-0.0433797	-0.0165732	-0.0318327	-2.25805e-05	0.000490546	0.00184936
ENSGACT00000000522		0.584282	0.727698	0.000195816	0.438426	0.0763807	-0.0298601	-0.0271253	-0.003987	0.00242638	0.000820279
ENSGACT00000000545		0.00103377	0.713928	0.858086	0.157053	0.0347393	-0.287993	-0.253308	-0.00705811	0.0121456	0.00808365
ENSGACT00000000550		0.0995098	0.00257277	0.982593	0.963724	-0.0296471	0.0374017	0.391607	-0.00103027	0.00136332	0.00181024
ENSGACT00000000554		0.000249765	0.0473226	0.346977	0.706599	-0.0498139	-0.199547	-0.0850349	-4.28953e-06	0.00123389	0.00342266
ENSGACT00000000617		0.880761	0.346484	0.00893414	0.463345	-0.330568	0.227003	0.333458	0.0148682	-0.00988785	-0.00766457
ENSGACT00000000645		0.523331	0.767706	0.00652836	0.806854	-0.118863	-0.0447195	-0.0454726	0.00725929	-0.00219124	0.00198412
ENSGACT00000000778		1.08677e-07	0.346579	0.339505	0.691751	0.0892082	0.0200719	-0.00119888	-0.000973898	0.00108601	-0.00075635
ENSGACT00000000813_alt_to_chr_Un		0.496169	0.971914	0.00254572	0.00385015	0.405262	-0.0954091	-0.380665	-0.0220115	0.00739604	0.0227752
ENSGACT00000000998		0.706716	0.0009578	0.361418	0.213587	-0.0902997	-0.0346506	0.51939	0.00264135	-0.00388984	-0.0115037
ENSGACT00000001076		0.00508614	0.667062	0.270357	0.234643	-0.00307025	-0.0260637	-0.0711455	-0.00421209	0.00408739	0.00460581
ENSGACT00000001126		0.00802946	0.0185729	0.771133	0.93488	-0.126861	0.0565486	-0.420158	-0.00147419	0.00386795	0.00285359
ENSGACT00000001130		0.0152014	0.794346	0.00803771	0.583838	-0.0250632	0.0433383	0.0159408	0.00587942	-0.00288513	-0.00341847
ENSGACT00000001172		0.00123759	0.167894	0.405706	0.546395	0.04446	0.0299553	0.0140796	-0.00192185	0.00225235	0.00137934
ENSGACT00000001216		0.000195941	0.284663	0.0197566	0.712637	0.0138132	-0.109725	-0.0800467	-0.00524758	-0.000473989	0.0031944
ENSGACT00000001233		0.00887737	0.101564	0.307471	0.705844	-0.0595681	0.05595	-0.240917	-1.16442e-05	-0.00583259	-0.00315436
ENSGACT00000001237		0.472307	0.231688	0.000112094	0.63752	0.0604824	0.0451823	0.0249094	-0.00582809	0.00216567	0.00234602
ENSGACT00000001347		0.00478635	0.117153	0.219803	0.864457	0.0468421	0.0177493	-0.0301956	-0.00114389	0.000804166	0.000362039
ENSGACT00000001377		0.00709077	0.442957	0.545533	0.710748	0.0200608	0.0146744	0.0076439	-0.000176375	0.000294099	-0.000636808
ENSGACT00000001380		0.00805057	0.457194	0.100011	0.623403	-0.0610213	0.0434905	0.024874	-0.00595003	0.00243284	0.00480944
ENSGACT00000001383		0.00807837	0.445153	0.195374	0.998157	-0.101865	-0.0258979	-0.109072	0.00274026	-0.000252095	-0.000245684
ENSGACT00000001423		0.00365136	0.216985	0.40961	0.180311	0.0321063	0.0307606	-0.00871578	0.00380931	-0.00431155	-0.00437788
ENSGACT00000001445		0.00473898	0.898128	0.130874	0.827306	0.0090827	0.0271255	0.00814774	0.00214595	-0.00120657	-0.00114231
ENSGACT00000001461		0.00712499	0.455356	0.895049	0.71879	0.00269524	0.0664465	0.0439429	0.000681533	-0.00149505	-9.6973e-05
ENSGACT00000001518		2.39721e-06	0.387291	0.89871	0.966885	0.079927	-0.0287216	-0.0472109	-0.000155813	0.000396015	0.000344781
ENSGACT00000001523		0.394876	0.784129	0.0034592	0.120303	-0.102514	0.0643035	-0.0957347	0.00915789	-0.00677203	0.00816959
ENSGACT00000001531		0.00468589	0.683862	0.782733	0.739045	-0.034327	-0.0437573	-0.0202199	-0.000112493	0.000858975	-0.00149774
ENSGACT00000001570		0.00351918	0.327585	0.181177	0.660867	0.0325793	0.00831937	-0.00396125	-0.000930139	0.00090162	4.44188e-05
ENSGACT00000001622		0.758594	0.281295	0.00732681	0.413474	0.0470137	0.10296	-0.0394893	-0.00698242	0.000921114	0.0055138
ENSGACT00000001656		0.724265	0.923777	0.00765561	0.454262	0.0671355	0.0232275	-0.0666553	-0.00425294	-0.00145301	0.00280684
ENSGACT00000001722		0.00327599	0.495795	0.863424	0.925823	-0.0559673	0.00977605	-0.0280477	0.000493843	-5.48043e-06	-0.000963101
ENSGACT00000001716		0.464495	0.00679458	0.741223	0.327028	0.360326	-0.643616	-0.473287	-0.00810065	0.0119208	0.00808649
ENSGACT00000001807		0.254118	0.699496	0.00463619	0.426832	0.0357741	-0.0122024	-0.0182501	-0.00417881	0.00276417	0.00214279
ENSGACT00000001858		0.000937747	0.459657	0.229604	0.150457	0.0260478	-0.162859	-0.0513073	-0.00429674	0.00591887	0.00224905
ENSGACT00000001875		0.000580831	0.619292	0.339843	0.313637	-0.0490896	0.0368107	-0.0604081	5.4043e-05	-0.00349785	0.000501205
ENSGACT00000001983		0.00267535	0.503414	0.905773	0.0254269	-0.0432518	-0.0491707	-0.135912	-0.00535083	0.00322653	0.0124919
ENSGACT00000002111		5.30838e-10	0.728592	0.00719193	0.132041	0.0653248	0.139234	0.101255	0.0137969	-0.0111894	-0.00968985
ENSGACT00000002136		5.28368e-09	0.455332	0.559552	0.858018	-0.107943	0.0273028	-0.00650359	-0.000432548	0.000414436	-0.00101244
ENSGACT00000002183		0.352178	0.262232	0.00726279	0.519253	0.0765022	0.0192098	-0.0135082	-0.00250137	0.000366546	-0.00280904
ENSGACT00000002228		0.00025196	0.458168	0.110369	0.550666	-0.0599061	-0.0543146	0.0158467	0.000413567	0.00198688	0.000488143
ENSGACT00000002353		0.286078	0.346921	0.00360778	0.665044	0.045663	0.0199598	-0.0392735	-0.00466452	0.00214532	0.00213685
ENSGACT00000002369		0.00747481	0.602477	0.854744	0.636696	-0.0751697	-0.010448	-0.1869	-0.00473179	0.00498781	0.00730273
ENSGACT00000002388		0.00293986	0.853828	0.135279	0.553171	0.000571442	-0.00649597	-0.0377571	-0.00161073	0.000588754	0.00155635
ENSGACT00000002400		0.0679122	0.0087335	0.767274	0.582104	-0.113563	0.0964371	0.160865	-0.000615736	0.00164098	-0.00121208
ENSGACT00000002460		1.06553e-06	0.795055	0.868097	0.37475	0.108762	0.0834773	0.109483	0.00362296	-0.00299828	-0.00729885
ENSGACT00000002487		0.624909	0.398663	0.00599722	0.810029	-0.118659	0.0534814	0.089574	0.00425391	0.00226079	-0.000380747
ENSGACT00000002547		0.00329004	0.345865	0.95357	0.858425	0.018737	0.0156681	-0.00235442	0.000129599	0.000132351	-0.000462122
ENSGACT00000002570		0.000388239	0.781881	0.292284	0.915365	-0.0989399	0.0393487	0.0453387	-0.00170081	0.000735941	-0.0011085
ENSGACT00000002572		0.00942788	0.707452	0.118029	0.55279	0.0792534	-0.213255	-0.239825	-0.0094166	0.00687061	0.00759013
ENSGACT00000002578		0.000274755	0.158025	0.365756	0.970154	-0.02506	0.31121	0.242064	0.0039661	0.000184203	-0.00176594
ENSGACT00000002760		0.00157109	0.395518	0.898487	0.911512	0.0235988	0.0225746	0.00189185	5.03367e-05	8.54724e-05	-0.000450795
ENSGACT00000002820		0.000338781	0.855621	0.0818129	0.517088	0.0046098	0.0564129	0.037937	0.00363294	-0.00243928	-0.00288902
ENSGACT00000002893		0.00147169	0.886052	0.81337	0.566719	0.0194312	0.0118034	0.0179915	0.000792242	-0.000537633	-0.00146433
ENSGACT00000002870		0.00500266	0.800686	0.559323	0.483242	0.00392401	-0.0691516	-0.104055	-0.00301615	0.00282633	0.00387219
ENSGACT00000003287		0.000949329	0.817203	0.228069	0.688405	-0.0282593	-0.0207138	-0.0257114	-0.00225626	0.000217229	0.00231697
ENSGACT00000003550		0.00329005	0.460663	0.807365	0.856352	0.0151269	0.0185677	0.00578175	0.000101133	-8.60262e-05	-0.000526899
ENSGACT00000003629		0.907336	0.337565	0.0687237	0.00891171	0.0278905	0.198156	-0.100199	-0.00310889	-0.00567133	0.00590466
ENSGACT00000003831		0.00185974	0.651826	0.842223	0.723648	0.046811	0.00967334	-0.0416411	-0.000231773	-3.32099e-05	0.00124934
ENSGACT00000004034		0.656896	0.642135	0.00184168	0.486091	0.126956	-0.0125317	-0.0533921	-0.00462678	-0.00307587	0.00163769
ENSGACT00000004037		0.00466261	0.32279	0.731175	0.394991	0.0311978	0.0160311	0.0166688	-0.000405689	0.00145385	-0.00109342
ENSGACT00000004059		0.00177345	0.0995174	0.332571	0.137737	0.0333783	-0.280507	-0.122568	-0.00920905	0.00764169	0.0114333
ENSGACT00000004061		4.80978e-06	0.301467	0.738041	0.666151	-0.0651045	0.0180665	0.0238125	-0.000487353	-0.000338256	0.00112767
ENSGACT00000004256		0.315486	0.107676	0.0159475	0.00331549	0.0789172	-0.00940917	-0.141859	-0.00854543	0.00680577	0.00978585
ENSGACT00000004292		5.61709e-06	0.345318	0.541635	0.554139	0.058712	-0.00139297	-0.0272219	-0.00112233	0.00140657	0.000968778
ENSGACT00000004402		0.00816244	0.556715	0.73146	0.939581	0.0173758	0.0136446	0.00250265	-0.000129588	0.000154075	-0.000216241
ENSGACT00000004436		0.00833864	0.596833	0.479367	0.818834	0.0390859	0.00126952	-0.0118959	0.000108584	-0.000761752	-0.000876077
ENSGACT00000004433		0.00373575	0.658562	0.368589	0.701289	0.0562643	0.0523975	0.0433118	-0.000578782	-0.00213729	0.000385093
ENSGACT00000004464		0.00561204	0.848769	0.474235	0.150053	0.0435981	-0.0437553	-0.0119018	-0.00058301	0.00308786	0.000299695
ENSGACT00000004534		0.000475641	0.227607	0.211632	0.855892	0.0113066	0.0430662	-0.00115334	0.00129964	-0.000658311	-0.000845405
ENSGACT00000004619		0.000330281	0.544048	0.888079	0.100284	0.00509525	-0.44846	-0.167896	-0.00641595	0.0151321	0.00459151
ENSGACT00000004651		0.00184825	0.482244	0.625257	0.864143	0.0322342	0.00553724	-0.0117982	-0.000522625	0.000618975	0.000236325
ENSGACT00000004685		0.00123536	0.379262	0.487814	0.634689	0.0470987	-0.0016144	-0.0354462	-0.00103146	0.000942438	0.00110436
ENSGACT00000004769		0.00276132	0.796568	0.677152	0.742736	0.0492028	0.015831	0.00932964	0.00173666	-0.00128045	-0.00245512
ENSGACT00000004803		0.223059	0.478065	6.06386e-05	0.478651	0.0832447	0.0246193	-0.0346683	-0.00498485	0.00139461	0.00262198
ENSGACT00000004717		0.00121155	0.383951	0.9011	0.701733	0.0119066	0.0514861	0.0355427	0.000616242	-0.000688506	-0.00145074
ENSGACT00000004733		0.000286032	0.0906301	0.193791	0.23925	0.165851	0.122692	-0.243703	-0.00285884	0.00890968	0.0146722
ENSGACT00000004752		0.00803784	0.656828	0.795482	0.796931	-0.0726517	-0.0691448	-0.128283	-0.000449178	-0.00261324	0.0027523
ENSGACT00000004817		0.11349	8.39932e-05	0.465351	0.184511	0.619405	-0.751193	-0.675402	-0.0104532	0.0126377	0.0109388
ENSGACT00000004851		0.155497	0.984168	0.000589433	0.98803	0.129651	-0.00459571	-0.0211291	-0.0109007	-0.00131439	-0.000692502
ENSGACT00000004881		0.404717	0.98589	0.00949954	0.255598	-0.0881275	0.0843224	0.0591556	0.00612677	-0.00500261	-0.00302688
ENSGACT00000005085		0.00247525	0.494321	0.169924	0.57225	-0.0357217	0.0127157	-0.0100794	-0.00327095	0.00263641	0.00250483
ENSGACT00000005201		0.967998	0.854084	0.00484081	0.295641	-0.235433	0.14872	0.169664	0.0132938	-0.00956354	-0.00651988
ENSGACT00000005243		0.000822974	0.126748	0.279472	0.626835	0.0328325	0.0346894	-0.00209296	6.52519e-06	-0.000558809	-0.00135376
ENSGACT00000005265		0.00574239	0.59933	0.134572	0.295343	0.00579392	0.0686585	-0.0313811	0.00241908	-0.00294919	0.000240467
ENSGACT00000005268		0.00310329	0.0848638	0.39371	0.737312	-0.422368	0.273701	0.382484	0.0060047	-0.00529881	-0.00434165
ENSGACT00000005796		0.0012249	0.655694	0.0128126	0.891602	0.204145	0.00235044	-0.0742149	-0.00563187	0.00153695	0.00200027
ENSGACT00000005820		0.000188939	0.288611	0.894463	0.0316666	0.0576716	-0.400791	-0.298995	-0.0112346	0.0143777	0.0172573
ENSGACT00000005906		3.02175e-06	0.0689563	0.746435	0.489172	-0.0779673	-0.171985	-0.0213712	-0.00194762	0.0036723	0.00393926
ENSGACT00000005945		0.00166428	0.735812	0.64921	0.697493	0.0178892	0.0171073	0.0103366	0.000804545	-0.00047167	-0.00118904
ENSGACT00000006077		0.0013476	0.527007	0.913613	0.813089	0.0336004	0.00426719	-0.00808166	-6.46653e-05	0.000445338	-0.00045424
ENSGACT00000006210		0.00756893	0.245139	0.650875	0.243941	-0.0161723	0.00862155	-0.0706151	-0.0026692	0.00284806	0.00381019
ENSGACT00000006264		0.00101167	0.0391288	0.951076	0.971787	0.034534	0.0414031	-0.0260259	-0.000147798	0.000333684	-2.04819e-05
ENSGACT00000006281		0.00159923	0.436267	0.454569	0.845124	-0.0875949	0.0241069	0.0702574	0.00126682	-0.000738052	-0.00124898
ENSGACT00000006411		0.00445421	0.632273	0.445816	0.809499	0.020245	0.0414435	0.017137	6.56689e-05	-0.000968243	-0.000662398
ENSGACT00000006519		0.00869282	0.63223	0.0708745	0.992169	0.0154973	-0.0565542	-0.0439576	-0.00256829	0.000265884	-0.000152636
ENSGACT00000006668		0.966478	0.720675	0.00907558	0.772498	0.0714809	-0.00845021	-0.0633197	-0.00359853	0.000291242	0.00181236
ENSGACT00000006802		0.573002	0.00701213	0.173813	0.229395	0.0103671	0.196139	-0.0282537	-0.00696128	0.00457746	0.00819883
ENSGACT00000006816		0.000711301	0.640716	0.256726	0.713465	0.0465958	0.0293551	0.0116106	-0.000108271	-0.000794239	-0.00158496
ENSGACT00000006886		0.00459991	0.850588	0.946901	0.295432	0.0224021	0.00715549	0.0322951	0.000739622	0.00018795	-0.00236059
ENSGACT00000006938		0.0066337	0.906454	0.598032	0.990061	0.0458343	0.024174	0.0317697	0.000938939	0.000186068	-0.000396293
ENSGACT00000006946		0.000595373	0.697206	0.45599	0.908005	-0.0419325	-0.051001	-0.0070623	-0.00181898	0.00115587	0.00131069
ENSGACT00000007023		0.003004	0.529943	0.135613	0.485709	-0.0149649	0.00132189	-0.0062529	-0.00211501	0.00180176	0.00155436
ENSGACT00000007092		0.00203455	0.98232	0.0101732	0.638606	-0.00919341	0.0318957	0.0273063	0.00415518	-0.00209324	-0.00219762
ENSGACT00000007180		0.00123633	0.353916	0.844801	0.87222	0.458266	-0.2803	-0.0408378	0.00264409	-0.00450846	-0.00807593
ENSGACT00000007187		0.00490926	0.602642	0.367475	0.103995	0.232791	0.225809	0.280217	0.0132425	-0.026502	-0.0304355
ENSGACT00000007207		0.00497416	0.0627437	0.712503	0.699227	-0.0542874	0.0370909	0.0443681	-0.000752354	0.00125398	0.000311763
ENSGACT00000007224		0.235693	0.345938	0.0098534	0.528456	0.0366155	0.0054182	-0.0204001	-0.00198457	0.00113999	0.00113363
ENSGACT00000007253		0.000558117	0.971826	0.838873	0.157938	0.156311	-0.105134	-0.0940255	-0.00403282	0.0063294	0.00489564
ENSGACT00000007417		0.000902398	0.611305	0.459188	0.415885	0.0736445	0.0108113	-0.0628549	-0.000986357	-0.000641803	0.00188756
ENSGACT00000007650		0.766054	0.990235	0.000434302	0.943725	0.201414	0.0785279	0.0268065	-0.0110522	-0.00286788	-0.0017883
ENSGACT00000007907		0.00153184	0.789061	0.920915	0.430144	0.0855448	0.0152112	-0.07465	-0.000562067	-0.00114589	0.0025005
ENSGACT00000007958		0.00170165	0.193218	0.301144	0.280479	0.00224705	0.0495979	0.0194937	0.00200204	-0.00137205	-0.00265014
ENSGACT00000008022		0.000189911	0.0124564	0.498268	0.793805	0.075703	-0.0506624	0.129622	0.0013409	-0.0015066	0.00165459
ENSGACT00000008135		0.000587702	0.854116	0.145556	0.790654	-0.0570734	-0.0591041	-0.200616	-0.00732581	0.00205811	0.00657036
ENSGACT00000008169		0.506959	0.696888	0.00370708	0.402295	-0.202224	0.0927581	0.0503003	0.0207573	-0.0118195	-0.0128037
ENSGACT00000008187		0.0260063	0.612334	0.00328529	0.0809681	-0.0496843	0.0630603	0.044087	0.00687388	-0.00551822	-0.00522532
ENSGACT00000008198		0.000909007	0.767289	0.817968	0.250409	0.0341436	-0.0107082	0.0154716	0.000394295	0.000867571	-0.00176028
ENSGACT00000008252		0.916436	0.590326	0.0088145	0.518177	-0.0407752	-0.074554	0.0287423	0.00197561	0.0029339	0.00025391
ENSGACT00000008366		0.000148492	0.824523	0.380093	0.52859	-0.0368528	-0.010781	-0.0201955	-0.00212388	0.00135147	0.00255366
ENSGACT00000008389		0.966258	0.366394	0.439479	0.00159723	0.102035	-0.334861	0.0684549	-0.00236507	0.0113326	-0.00841692
ENSGACT00000008420		0.00605882	0.434158	0.595429	0.744689	0.0251851	0.00222389	-0.0102621	0.000431938	0.000315967	-0.000743164
ENSGACT00000008483		0.00428748	0.333861	0.951247	0.00528862	0.0317915	-0.197459	-0.399925	-0.0150264	0.0208911	0.0236551
ENSGACT00000008638		0.000746766	0.611205	0.912448	0.653635	0.0456532	0.0638609	-0.00907778	0.00131464	-0.0025296	-0.00104981
ENSGACT00000008831		0.251005	0.309198	0.308236	0.00829866	-0.0890292	0.176835	0.0653928	0.00814617	-0.0193745	-0.012385
ENSGACT00000008866		0.00019375	0.280117	0.311215	0.998478	0.0292661	0.0256065	-0.0181145	0.000691623	1.00311e-05	-7.23003e-05
ENSGACT00000009021		0.590355	0.822717	0.00203887	0.323969	-0.188372	0.106906	0.0261112	0.0149787	-0.0101916	-0.00442344
ENSGACT00000009139		0.00839359	0.33205	0.71267	0.732977	0.0186845	0.0238392	0.000817371	0.000565757	0.000106106	-0.00108154
ENSGACT00000009199		0.000106698	0.501107	0.00343592	0.144359	0.00622258	-0.0937008	-0.00233264	-0.00767535	0.00666626	0.0041524
ENSGACT00000009196		0.00689741	0.587434	0.434288	0.998085	0.0298515	0.0316134	0.00864015	-0.000482725	-0.000103496	-6.59921e-05
ENSGACT00000009260		0.00232798	0.471767	0.0537868	0.816651	-0.0917883	0.0356945	-0.00370268	0.00107692	0.000624945	0.00143168
ENSGACT00000009275		0.00838625	0.537161	0.855222	0.498123	0.0456482	0.0112044	0.0140924	0.00121104	-0.00297207	0.000316917
ENSGACT00000009298		0.00663737	0.388312	0.623871	0.46287	0.00183553	0.044846	0.0265396	0.00126819	-0.000941989	-0.00198893
ENSGACT00000009588		0.00597858	0.142358	0.275765	0.980984	0.0254358	0.0285951	-0.00689816	-0.000501451	7.20886e-05	-0.000155804
ENSGACT00000009644		0.00535569	0.416597	0.939293	0.423967	0.0211035	0.00579908	0.00448823	0.000274791	0.000423207	-0.0011614
ENSGACT00000009743		1.41469e-05	0.925664	0.159647	0.711768	0.0830604	-0.0118088	-0.0161404	-0.00186441	0.00136301	0.00115958
ENSGACT00000009768		0.00910404	0.165133	0.0180446	0.331118	-0.205027	0.0549658	-0.150659	0.000784511	0.00781886	0.00873813
ENSGACT00000009876		0.372255	0.00779648	0.169858	0.130619	-0.0185361	-0.0624956	0.00046931	-5.00077e-05	0.000308165	0.00479128
ENSGACT00000009894		0.00589958	0.244026	0.353651	0.88101	-0.142065	0.0295858	0.149376	-0.00373784	0.00303521	0.00140811
ENSGACT00000009897		0.00440971	0.922689	0.143009	0.880002	-0.0126313	-0.0201207	-0.0181815	-0.00208495	0.00125478	0.000150185
ENSGACT00000009909		0.00774702	0.713171	0.872567	0.562156	-0.0566056	0.0126097	0.0173816	0.0007692	-0.000240217	-0.00253628
ENSGACT00000009984		0.000279827	0.625911	0.0698141	0.700231	-0.0616213	0.0219197	0.0329397	-0.00151662	-0.00275221	-0.00041444
ENSGACT00000010039		0.00178781	0.971484	0.0392519	0.116463	0.0863193	-0.210953	-0.174662	-0.0139661	0.0123102	0.0116906
ENSGACT00000010032		0.000577445	0.320687	0.663855	0.136032	-0.150282	-0.0502582	0.0529728	-0.00415308	0.0106293	0.00382305
ENSGACT00000010063		0.00165078	0.235489	0.43834	0.819833	0.0333633	0.0104793	-0.0130697	-0.000598982	0.000647218	3.23398e-05
ENSGACT00000010142		0.103684	0.163283	0.00610158	0.6206	-0.131533	-0.0953811	0.110368	0.00663221	-0.00111568	-0.00464851
ENSGACT00000010319		0.544526	0.853932	0.00525999	0.380515	0.019628	0.0622519	0.024017	-0.00230299	-0.0038231	-8.57003e-06
ENSGACT00000010336		0.204401	0.000262658	0.187843	0.548743	-0.370608	0.330943	0.386577	0.000197875	0.00466939	0.00929225
ENSGACT00000010448		0.00239271	0.840958	0.357563	0.759204	0.0110669	0.0293259	0.0225994	0.00141218	-0.00085161	-0.00136539
ENSGACT00000010467		0.000704656	0.541357	0.705985	0.952173	0.0392815	0.00308076	-0.0190125	0.000170722	0.000339402	-0.000139189
ENSGACT00000010523		0.00519578	0.925538	0.168532	0.0993683	-0.118374	-0.121354	-0.320152	-0.00155494	0.00405325	0.0186597
ENSGACT00000010652		0.261324	0.708445	0.00322255	0.362355	0.0655249	-0.279366	-0.248131	0.00360984	0.0109976	0.00724449
ENSGACT00000011061		0.448519	0.725787	0.00434268	0.772124	0.154792	-0.00534166	-0.112784	-0.0109993	0.00458981	0.0041336
ENSGACT00000011192		0.437471	0.812759	0.00452685	0.656386	0.0752392	0.0559948	0.118489	-0.00456675	-0.000268328	-0.00430262
ENSGACT00000011243		0.00903302	0.82562	0.678245	0.277562	-0.160506	0.16817	0.0960911	0.00317577	-0.0070472	-0.0041414
ENSGACT00000011335		9.06475e-05	0.947192	0.706102	0.526203	-0.169259	0.00588941	0.0733009	0.00299951	-0.00198488	-0.00517924
ENSGACT00000011677		0.00404255	0.323047	0.355025	0.89727	0.0217104	0.020407	-0.0155258	0.000198907	0.000764585	0.000504936
ENSGACT00000011761		0.0060361	0.291953	0.119251	0.0871784	-0.0115564	-0.0653838	-0.0502611	-0.0112488	0.00820514	0.0124553
ENSGACT00000011813		0.00817919	0.581112	0.283744	0.524502	0.0606941	-0.00430301	0.0144152	-0.00221407	0.00267129	0.000854536
ENSGACT00000011856		0.00875942	0.169561	0.232041	0.859274	0.0398323	0.025189	-0.0312776	-0.000965304	0.000149338	0.000727562
ENSGACT00000011867		0.00801274	0.932858	0.594471	0.857043	-0.0552289	-0.00291511	0.00642654	-0.000480412	0.000546711	-0.00138067
ENSGACT00000011897		4.80806e-05	0.996026	0.866292	0.625969	0.0662499	0.0341183	-0.00960543	0.000332887	-0.00184221	0.000422488
ENSGACT00000011885		0.00481421	0.189326	0.747125	0.957763	0.0221179	0.0230962	-0.0208409	-2.27981e-05	0.000204998	0.000381253
ENSGACT00000011928		9.69325e-05	0.155747	0.535304	0.504154	0.0781003	0.0271915	-0.0720402	-0.00127235	0.000288504	0.00211034
ENSGACT00000011971		0.00028017	0.502412	0.602395	0.499311	0.0310666	0.0297836	0.0150666	0.000522451	-0.00074709	-0.00184614
ENSGACT00000012198		0.00615553	0.293745	0.77929	0.825581	0.0177626	0.0119015	-0.00338099	-0.000299709	0.000523715	3.905e-05
ENSGACT00000012275		0.00233789	0.479792	0.918242	0.94925	0.0178784	0.0192989	0.00243986	8.08452e-05	-5.40168e-05	-0.000333052
ENSGACT00000012365		0.00283682	0.0816443	0.844616	0.809654	-0.227549	0.133819	0.159657	-0.00102668	0.00103309	0.00374711
ENSGACT00000012519		0.751464	0.707631	0.000955068	0.151765	-0.12408	-0.0132821	-0.270412	0.00991694	-0.00548008	0.00913841
ENSGACT00000012470		0.000584906	0.423612	0.828658	0.954785	0.0197633	0.0246583	-0.000319363	0.000309273	-0.000269557	-0.000347389
ENSGACT00000012586		0.000507051	0.991652	0.259321	0.806487	0.0507752	-0.0217173	-0.0244102	0.000224731	0.000941186	0.0013243
ENSGACT00000012572		0.000398345	0.678505	0.387996	0.685486	0.0195042	0.0151531	0.0175397	0.00077735	0.000249644	-0.00103162
ENSGACT00000012604		0.000253512	0.715017	0.284974	0.65495	0.0287638	0.0346995	0.0746417	0.00200378	0.000720186	-0.00239043
ENSGACT00000012675		0.00934046	0.912147	0.769075	0.419055	-0.0654072	-0.0202898	0.0523396	0.000296388	0.00176346	-0.00180309
ENSGACT00000012746		0.00278156	0.0664866	0.724604	0.906233	0.0124127	0.0861636	0.025557	0.000151397	-0.00041702	-0.00094064
ENSGACT00000012896		0.000130315	0.612161	0.667473	0.642805	0.0341977	0.0342005	-0.00787289	0.00117758	-0.00165141	-0.000953597
ENSGACT00000012993		0.00718589	0.896093	0.602048	0.808224	0.0792197	-0.0284236	-0.0445362	-0.00140706	0.00115204	0.00152126
ENSGACT00000013029		0.00200039	0.168944	0.0282323	0.814103	0.0418256	0.0224611	-0.00503876	-0.00147085	0.000784809	0.000252823
ENSGACT00000013054		1.29873e-11	0.402182	0.0471299	0.875405	0.153979	0.00893352	-0.0536396	-0.00236817	0.000548983	0.0011467
ENSGACT00000013134		0.00714199	0.906849	0.0550451	0.709652	0.090383	0.000432109	-0.0414985	-0.00220679	-0.000244981	0.00148719
ENSGACT00000013156		0.00784336	0.755739	0.384969	0.904569	-0.235107	0.0398568	-0.0123278	0.00445501	-0.000622305	-0.00375284
ENSGACT00000013183		0.00317794	0.852903	0.500102	0.203999	-0.00883511	-0.0510486	-0.0771525	-0.00395226	0.00305983	0.00588924
ENSGACT00000013230		0.408935	0.894866	6.05239e-05	0.43832	0.0909957	-0.0469314	-0.0537559	-0.00585382	0.0020659	0.00314866
ENSGACT00000013246		0.00305848	0.597916	0.524495	0.177711	-0.142699	0.0555693	-0.0825613	0.00484364	-0.00869522	-0.000194853
ENSGACT00000013278		0.000902958	0.741978	0.87773	0.419214	0.0617198	0.00121793	0.0359987	0.00196694	-0.00238815	-0.00402295
ENSGACT00000013303		0.547357	0.107639	0.913717	0.00505277	0.0298377	-0.080353	-0.0547576	-0.00352337	0.00922604	0.00181414
ENSGACT00000013598		0.000841479	0.715725	0.313332	0.751987	0.0317761	0.0403178	-0.00672169	0.00210049	-0.00186686	-0.00127188
ENSGACT00000013623		0.737977	0.169961	0.00683741	0.00471494	0.472875	-0.504697	-0.424357	-0.0230185	0.0177766	0.0219415
ENSGACT00000013793		0.00613064	0.532493	0.169354	0.897754	0.0385401	-0.0168771	-0.0313244	0.00184417	-0.00104379	-0.000656098
ENSGACT00000013761		0.00315133	0.750853	0.0784755	0.785158	0.114403	0.0251009	-0.0376599	-0.00152013	-0.00219619	-0.000461291
ENSGACT00000013902		0.00135334	0.320335	0.815299	0.898038	0.0249217	0.0116946	-0.0109225	-1.48542e-05	0.000435505	-6.52915e-05
ENSGACT00000014040		0.00960623	0.342958	0.495333	0.453086	0.00164483	0.0324243	0.017344	0.00110774	-0.000629755	-0.00164044
ENSGACT00000014081		0.000326442	0.152651	0.730378	0.633685	0.021986	0.0254476	0.00315696	0.000181458	-8.72236e-05	-0.000976476
ENSGACT00000014215		0.00261594	0.767854	0.368338	0.787366	-0.00576965	-0.0300816	-0.057224	-0.00156687	0.000367643	0.00159445
ENSGACT00000014293		0.000742776	0.456198	0.529482	0.245406	-0.0050051	0.0667967	0.0704374	0.00204188	-0.00150841	-0.00334839
ENSGACT00000014324		7.70428e-05	0.944715	0.812664	0.731631	-0.0238213	-0.0206418	-0.0250141	-0.000456951	0.000764148	0.00099108
ENSGACT00000014463		0.000395599	0.84106	0.965095	0.561102	0.0466666	-0.0156843	-0.00298471	-0.000286203	0.00118646	-0.000425144
ENSGACT00000014470		0.830884	0.574463	0.000480183	0.512764	0.0600516	0.0330142	-0.0115531	-0.00573517	0.000993336	0.00329985
ENSGACT00000014785		0.000286234	0.778307	0.420839	0.812999	-0.15874	-0.188024	-0.128776	-0.000465079	0.00469478	0.00481772
ENSGACT00000014807		0.00014535	0.0977135	0.52005	0.598116	0.0372733	0.0432622	7.79198e-05	0.0002861	-0.00049694	-0.00162858
ENSGACT00000014856		0.00329362	0.424095	0.723496	0.448155	-0.00779152	-0.119573	-0.204565	-0.00217263	0.00385642	0.00541102
ENSGACT00000014858		0.00390261	0.145462	0.83562	0.516761	0.0160274	-0.100539	-0.113464	-0.00111604	0.00137216	0.00277954
ENSGACT00000014868		0.000405063	0.372276	0.780962	0.318205	-0.182907	0.108802	0.137408	0.00267168	-0.0066359	-0.00310292
ENSGACT00000014897		0.13133	0.86136	0.0738292	0.00512636	0.192849	-0.283996	-0.22712	-0.0194382	0.022278	0.0169211
ENSGACT00000014903		0.00216635	0.669015	0.93699	0.292349	0.0997479	-0.0776447	-0.0672547	-0.00184559	0.00346158	0.00169279
ENSGACT00000015150		2.79527e-05	0.902567	0.403297	0.808513	0.187889	-0.0734585	-0.106014	-9.05917e-05	0.0029211	0.0030996
ENSGACT00000015141		0.0175191	0.814954	0.00487785	0.493298	0.288632	-0.0616432	-0.118164	-0.00959344	0.00039251	0.00630251
ENSGACT00000015238		0.00113521	0.966775	0.197409	0.486108	0.0398117	-0.00951621	0.0149333	-0.00075914	0.000880566	-0.000635892
ENSGACT00000015264		0.000264592	0.71328	0.0489366	0.801105	-0.0287752	0.0182513	-0.00924833	-0.00259905	0.000877133	0.0014885
ENSGACT00000015320		0.00734665	0.960302	0.802782	0.326234	-0.0681575	-0.0413628	-0.200811	-0.00318182	0.00327912	0.0103053
ENSGACT00000015455		0.386245	0.53453	0.0214454	0.00660343	-0.320057	0.272465	0.171986	0.0182475	-0.0219487	-0.00678778
ENSGACT00000015518		9.46303e-05	0.127487	0.701148	0.683068	0.0508965	0.0334316	-0.00515632	-0.000516857	0.00118348	-0.000507446
ENSGACT00000015692		0.00400254	0.592194	0.940825	0.860007	-0.12611	-0.122769	0.0140376	0.0018248	-0.00140957	-0.00403281
ENSGACT00000015638		0.00127332	0.607186	0.160574	0.301724	-0.0899294	-0.165713	0.0110687	0.00074693	0.00528643	-0.00038748
ENSGACT00000015720		3.63981e-05	0.204906	0.915306	0.937465	0.0214946	0.0418774	0.00840418	0.000313532	-0.000314212	-0.000467095
ENSGACT00000015739		0.00333334	0.759783	0.504548	0.0471192	-0.0126619	-0.0418331	-0.165318	-0.00289722	0.00334961	0.00786543
ENSGACT00000015781		0.00527576	0.849056	0.935061	0.560234	-0.0158933	-0.0540042	-0.0178043	-0.000690082	0.00193674	0.000384455
ENSGACT00000015824		0.00535155	0.541709	0.0484052	0.451998	0.0466983	-0.00570424	-0.0141318	-0.00173477	0.00150054	0.000818372
ENSGACT00000015870		0.00197627	0.925368	0.32808	0.204424	0.0171456	-0.226263	-0.123336	-0.0109716	0.0133049	0.00926995
ENSGACT00000016019		0.00242258	0.0461461	0.124426	0.575356	0.00414039	-0.0983392	0.000356565	-0.00332725	0.0018045	0.00284989
ENSGACT00000016143		0.028595	0.575658	0.00742558	0.985573	-0.00396268	-0.0145217	0.0533595	-0.00434263	0.000647016	0.000243091
ENSGACT00000016155		0.230918	0.4772	0.162318	0.00771666	-0.0455955	0.0115291	-0.440854	0.00316973	-0.00549206	0.0163191
ENSGACT00000016213		0.000126864	0.764216	0.325955	0.522918	0.0662977	-0.0153148	0.0268415	-0.00154164	0.00206048	-2.81104e-06
ENSGACT00000016256		0.000556273	0.213292	0.358647	0.750541	0.0370568	0.0572035	-0.0430714	0.00142454	-0.00154014	-2.97856e-05
ENSGACT00000016428		0.384638	0.691932	0.000602397	0.5234	-0.190229	-0.296913	-0.0252773	0.00687714	0.0105624	0.00689185
ENSGACT00000016457		3.24529e-09	0.618011	0.0960464	0.910271	-0.0643287	0.0117109	-0.0179694	-0.00198651	0.000966724	0.000449186
ENSGACT00000016617		6.37002e-05	0.37134	0.476079	0.790627	0.0285187	0.0138336	-0.0082305	0.000804412	-0.000426287	-0.000887284
ENSGACT00000016720		0.830465	0.00505521	0.116399	0.165034	0.0104854	-0.196317	-0.0573156	0.0118933	-0.0101662	-0.0133145
ENSGACT00000016727		0.0080245	0.896686	0.512105	0.344074	0.00861199	-0.0949429	-0.107762	-0.00440461	0.00384594	0.00595453
ENSGACT00000016790		0.0038766	0.877955	0.878499	0.514793	0.0543585	-0.0365877	-0.0166661	-0.000533214	0.00186674	4.53261e-05
ENSGACT00000016904		0.00142219	0.986218	0.673773	0.94876	-0.0668377	0.0209221	0.0137696	4.69828e-05	-0.000837195	-0.000709463
ENSGACT00000016927		0.213088	0.00441187	0.864411	0.183629	-0.0879623	0.105107	0.086598	-0.000743664	0.00323498	-0.0019179
ENSGACT00000017014		0.000465313	0.683105	0.499297	0.625071	0.0257797	0.012849	0.00885404	0.000166447	-0.000360579	-0.00105602
ENSGACT00000016952		0.00508787	0.0872516	0.0101189	0.409128	-0.0669271	0.157844	0.00669087	-0.00837885	0.00274331	0.00678356
ENSGACT00000017145		0.00223837	0.153075	0.848135	0.591572	-0.188686	0.167168	0.0965229	0.00156706	-0.00143798	-0.00511978
ENSGACT00000017294		0.000467588	0.462648	0.604256	0.545726	0.0435221	-0.00839432	-0.010824	-0.000394133	0.000875331	-0.000534317
ENSGACT00000017388		0.00127299	0.649292	0.72619	0.241818	0.00622267	0.00891638	0.0163771	0.000434811	-1.24214e-05	-0.0010505
ENSGACT00000017512		0.0465069	0.315222	0.000517417	0.135555	-0.00274334	-0.0661838	0.342791	-0.00705047	0.00218978	-0.0106467
ENSGACT00000017604		0.00183097	0.0944051	0.348778	0.799365	0.0291508	0.0223455	-0.00782798	-0.00068468	0.000681111	8.20963e-06
ENSGACT00000017623		0.0027445	0.285381	0.955102	0.911355	0.0209709	0.0153209	-0.00632613	-1.16399e-05	0.000208206	-0.000260042
ENSGACT00000017680		0.00174306	0.78469	0.521043	0.341591	0.0517016	-0.021076	-0.0103336	-0.00139941	0.00220329	0.000782308
ENSGACT00000017856		2.5648e-05	0.0578914	0.0119471	0.66216	0.0367764	-0.414004	-0.0472616	-0.0101086	0.00698969	0.00198909
ENSGACT00000018003		0.000204222	0.816678	0.108365	0.805747	-0.0109129	-0.0703649	-0.0761633	-0.00412678	0.00204671	0.00245469
ENSGACT00000018184		0.195846	0.586468	0.0066844	0.489618	-0.0985448	0.215735	0.321832	-0.00367089	-0.00615181	-0.010135
ENSGACT00000018288		0.377014	0.935678	0.00647685	0.733372	0.0706239	-0.0177105	-0.0186941	-0.00359391	0.00181333	0.00120387
ENSGACT00000018348		0.0348571	0.335993	0.543707	0.00511711	-0.166498	0.315023	0.368483	0.0255094	-0.0310472	-0.0301932
ENSGACT00000018372		0.000880511	0.411918	0.58233	0.797672	0.0529808	0.00882222	-0.0268656	0.00143428	-0.00112691	-0.00158617
ENSGACT00000018449		0.00397347	0.654365	0.530771	0.479729	-0.0451548	0.0200301	0.042572	0.000677562	-0.00164503	-0.00153311
ENSGACT00000018589		0.58034	0.638499	0.00729309	0.130446	0.162967	-0.0392135	-0.113311	-0.0116078	0.00697033	0.0103805
ENSGACT00000018895		5.42712e-05	0.528581	0.717404	0.614661	0.0445214	0.0482191	0.0191852	0.000787866	-0.00128587	-0.00211863
ENSGACT00000018894		0.522172	0.684554	0.00509131	0.686702	-0.0258353	0.148741	0.249003	-0.00450702	-0.00605952	-0.00648882
ENSGACT00000019046		0.00140028	0.272932	0.542624	0.652419	0.0122905	0.02069	0.00511272	0.000597523	-5.91625e-05	-0.000929369
ENSGACT00000019064		1.51211e-05	0.178391	0.102668	0.64564	-0.106445	0.0724796	-0.0516031	-0.000649457	-0.00348562	-0.00449674
ENSGACT00000019068		0.00118873	0.34674	0.806713	0.826833	0.0273018	0.0447236	-0.0029165	0.000872115	-0.000972256	-0.00109316
ENSGACT00000019123		0.00970329	0.635267	0.579222	0.595354	0.00607708	0.038265	0.0364814	0.000443082	-0.000919078	-0.00134212
ENSGACT00000019269		0.310997	0.838652	0.00333394	0.827411	0.0835254	-0.0448955	-0.0613467	-0.00551616	0.0021042	0.00164796
ENSGACT00000019304		0.00283059	0.0697568	0.225263	0.133013	-0.0919628	-0.0675811	0.195905	0.000604954	-0.000585991	-0.0067357
ENSGACT00000019308		6.24379e-05	0.480619	0.905554	0.825522	-0.0385295	-0.0605331	-0.0938295	-0.00125234	0.00190698	0.00139342
ENSGACT00000019338		0.000305888	0.53407	0.481598	0.842027	0.0352293	0.0154351	-0.004311	0.000828039	2.32345e-05	-0.000969141
ENSGACT00000019384		0.00266993	0.130467	0.767195	0.943836	0.0303671	0.0530519	-0.0183863	-0.000156033	0.000495505	0.000701604
ENSGACT00000019463		0.00571638	0.784406	0.812316	0.869104	0.0249185	0.0516282	0.0368729	0.000582969	-0.00108617	-0.0012837
ENSGACT00000019495		0.512656	0.934389	0.255611	0.0078735	-0.231088	0.26259	0.221422	0.0123801	-0.014322	-0.0138417
ENSGACT00000019512		0.00249143	0.80815	0.526076	0.468877	0.0278547	0.00200047	0.0137348	-0.000118655	0.000432032	-0.00111661
ENSGACT00000019556		0.00190621	0.929654	0.644758	0.511958	-0.141126	0.0474016	0.0516944	0.00376168	-0.00397591	-0.00463507
ENSGACT00000019559		0.00289832	0.159781	0.189123	0.663102	0.124708	-0.00563665	-0.115857	-0.0018713	-0.000536211	0.00178488
ENSGACT00000019657		0.00672939	0.621096	0.265994	0.974713	0.0166093	0.00646251	-0.0110074	0.000651491	5.74885e-05	-0.000229918
ENSGACT00000019859		7.93981e-12	0.95742	0.00938467	0.566227	-0.225199	-0.104116	-0.0664485	0.0019826	0.00404711	0.0027566
ENSGACT00000020003		3.44927e-09	0.557506	0.0884995	0.907028	-0.188118	0.0413925	-0.0546472	0.00244684	-0.000839446	0.000692463
ENSGACT00000020211		0.00568355	0.203791	0.698999	0.868346	0.0260057	0.0344458	-0.0135352	0.000209254	-0.000727714	-0.000598941
ENSGACT00000020340		7.87743e-06	0.326473	0.584697	0.0159423	-0.0514841	-0.0549682	-0.0146442	-0.00287999	0.00605866	0.0035543
ENSGACT00000020400		0.00490747	0.875632	0.644732	0.182275	-0.256131	0.155396	0.247894	0.00539955	-0.0117561	-0.0129339
ENSGACT00000020466		0.00208395	0.287894	0.530024	0.580642	0.0516805	0.00620869	-0.0108937	6.95827e-05	1.28571e-05	-0.00168204
ENSGACT00000020892		0.000304338	0.864899	0.373641	0.158874	0.0208457	-0.157157	-0.124134	-0.00557167	0.00663045	0.00590064
ENSGACT00000021045		0.00215408	0.829802	0.369251	0.480647	-0.144786	0.031024	0.0714561	0.00263618	0.000369137	-0.00387835
ENSGACT00000021147		0.143426	0.616895	0.00458134	0.208133	-0.145146	0.177549	0.0783677	0.0130386	-0.00937626	-0.00903686
ENSGACT00000021472		0.0010063	0.184005	0.912501	0.326204	0.0431359	0.00368397	-0.00649366	0.000298808	0.00069637	-0.00179868
ENSGACT00000021548		0.000902909	0.916237	0.226035	0.630072	0.0175866	0.0325034	0.0192828	0.00237433	-0.00187172	-0.00190924
ENSGACT00000021544		0.0681064	0.0772499	0.00415587	0.592908	0.127861	0.0586128	-0.105595	-0.005343	0.00110508	0.003289
ENSGACT00000021664		0.00801065	0.151029	0.255617	0.90297	0.0450279	0.0310139	-0.031837	-0.00110913	0.000303866	0.000744581
ENSGACT00000021721		0.300529	0.814386	0.00768544	0.621476	-0.057643	-0.0104462	0.0406988	0.00248865	1.44882e-05	-0.0016186
ENSGACT00000021749		0.00495435	0.148645	0.716401	0.610734	0.0540774	-0.0099151	-0.0391891	0.000379168	0.000946569	-0.00119053
ENSGACT00000021911		0.00157809	0.491283	0.181178	0.469255	-0.0363461	-0.105584	-0.168119	-0.000439833	0.00320536	0.00453755
ENSGACT00000021957		0.00305045	0.391882	0.919303	0.337766	-0.0361893	-0.0331566	0.0384749	-0.00102594	0.00234803	0.000286351
ENSGACT00000021968		0.274441	0.00336928	0.497212	0.589567	-0.0953314	0.221158	0.194315	0.000823747	-0.00187343	-0.0032854
ENSGACT00000022270		0.000529511	0.495869	0.603393	0.195683	-0.00709751	-0.0899281	-0.241624	-0.00645891	0.00721957	0.00926043
ENSGACT00000022371		0.00790512	0.285361	0.70602	0.790199	0.0728397	0.0490777	-0.0550334	-0.00169	0.00128507	0.00228025
ENSGACT00000022390		0.00138907	0.339563	0.128837	0.832831	0.0478334	0.0766646	0.0336509	-0.000695037	-0.000978803	-0.00143471
ENSGACT00000022537		0.00565834	0.309012	0.0414512	0.630244	0.0557947	0.0074868	-0.0246092	-0.00202663	0.00133892	0.00106329
ENSGACT00000022559		1.59041e-05	0.545183	0.0055038	0.0861235	0.168035	-0.0496737	0.00118663	-0.00652302	0.00665725	0.00218484
ENSGACT00000022582		0.00128554	0.897071	0.406187	0.657045	0.0470714	-0.0114416	0.0251227	-0.000761956	0.00105568	-0.000539386
ENSGACT00000022894		0.00926366	0.69492	0.972426	0.734439	-0.0745013	-0.124837	-0.0900487	-0.00255293	0.00234233	0.00679589
ENSGACT00000023108		0.00177489	0.216954	0.461728	0.476861	0.000781072	0.0679551	0.0118999	0.00156298	-0.00186346	-0.0013928
ENSGACT00000023253		1.03714e-07	0.553199	0.381928	0.0817046	-0.0564674	-0.116795	-0.0386033	-0.000536228	0.00453786	-0.000278523
ENSGACT00000023295		0.00121758	0.402839	0.756011	0.594448	0.0372439	0.00995757	-0.00379839	0.000686259	0.000238376	-0.00156501
ENSGACT00000023437		0.00304442	0.554169	0.139016	0.336947	0.0777223	-0.038792	-0.0353825	-0.00201345	0.00237818	0.000596947
ENSGACT00000023435		2.3613e-06	0.850392	0.893163	0.193418	0.0887161	-0.0458258	-0.046169	-0.00178372	0.00293897	0.00205647
ENSGACT00000023477		0.00605863	0.405329	0.234016	0.364346	0.0574257	-0.00142137	0.000250191	0.000110503	-0.000560195	-0.00283635
ENSGACT00000023506		0.00695941	0.125035	0.743087	0.450774	0.00535682	0.0803652	0.010709	0.000895345	-0.00201597	-0.00129234
ENSGACT00000023535		0.00688677	0.942635	0.314321	0.556801	0.0187004	-0.00586681	0.00659124	-0.000434082	0.00055809	-0.000151661
ENSGACT00000023637		0.026724	0.79506	0.00609191	0.172827	-0.30026	0.0234474	0.198803	0.0136605	-0.00665488	-0.0144373
ENSGACT00000023744		7.01721e-05	0.0682184	0.647684	0.938065	0.0421276	0.0375679	-0.0280775	-0.000458876	0.000107957	0.000500605
ENSGACT00000023783		3.21326e-08	0.0135667	0.624833	0.0301603	-0.0538141	-0.0528001	-0.0449918	-0.00138998	-0.00195271	0.00415647
ENSGACT00000023954		0.000841544	0.0308464	0.951764	0.581165	-0.149324	0.0461437	0.147449	-0.00107302	0.0032377	0.000337951
ENSGACT00000023980		0.757724	0.384316	0.892454	0.00623503	0.0760784	-0.0288236	-0.36367	-0.0016985	-0.00743717	0.0198295
ENSGACT00000023998		0.749151	0.00805775	0.784734	0.597389	0.15909	-0.309971	-0.179235	0.000147165	0.0015181	-0.00412189
ENSGACT00000024042		0.596109	0.862871	0.68797	0.00602419	-0.0414812	0.0495826	0.117211	0.00231439	-0.00182979	-0.00624437
ENSGACT00000024068		0.00496745	0.829017	0.227157	0.948661	0.0361165	0.00371497	-0.00501502	-0.000412364	-0.000226729	-0.00041657
ENSGACT00000024094		0.00732204	0.486919	0.749451	0.868961	-0.0881692	0.0505827	0.019162	-0.000571517	0.001077	-0.000960864
ENSGACT00000024140		0.00529205	0.790925	0.0162011	0.805103	-0.00303085	-0.000678605	-0.00981734	-0.00382637	0.00191463	0.00106896
ENSGACT00000024145		0.000351126	0.767464	0.595966	0.620621	-0.15503	0.022519	-0.00839035	0.00239525	-0.00426779	0.000170523
ENSGACT00000024410		0.000845364	0.608757	0.339756	0.580659	0.0488852	-0.0117733	-0.0191973	-0.00107899	0.00128806	0.000456624
ENSGACT00000024413		0.00628397	0.610837	0.273334	0.395186	0.0544975	-0.0242954	-0.0266471	-0.00145508	0.00183511	0.000643512
ENSGACT00000024571		0.0953734	0.686714	0.978889	0.00263535	0.075738	-0.280057	-0.255437	-0.0142249	0.0231824	0.0215138
ENSGACT00000024581		0.00382961	0.370148	0.00541934	0.295552	0.0140889	-0.236097	0.0521403	-0.00508131	0.00222597	-0.00828315
ENSGACT00000024642		0.148479	0.324812	0.236831	0.00109586	-0.133154	0.108299	-0.164883	0.00535191	-0.012814	0.0138789
ENSGACT00000024667		0.858993	0.668952	0.00119131	0.7352	0.0417618	0.00726448	-0.00172959	-0.00354616	0.00160031	0.00089254
ENSGACT00000024692		0.00208669	0.895071	0.801995	0.877745	-0.178218	0.0017995	0.0385412	-0.00250826	0.00361033	0.00036376
ENSGACT00000024716		0.00050625	0.0955854	0.372785	0.0275442	0.0736481	0.150985	0.0872406	0.0157712	-0.0146189	-0.0227565
ENSGACT00000024737		0.00245567	0.660367	0.703098	0.144095	-0.020207	-0.160562	-0.0738663	-0.00637864	0.00881032	0.00809809
ENSGACT00000024864		0.00909001	0.779885	0.433736	0.575477	0.0219335	0.0098476	0.012193	8.61172e-05	-0.000219746	-0.00118609
ENSGACT00000024974		0.00231192	0.699428	0.988814	0.356436	0.0414529	-0.0171709	-0.00889104	-0.000872759	0.00205948	0.000537226
ENSGACT00000024983		0.0038565	0.0987942	0.399522	0.808121	-0.0486531	-0.217458	-0.0218532	-0.000991761	-0.00544448	-0.000728068
ENSGACT00000024992		0.796301	0.275098	0.00660833	0.815722	0.105197	0.0338872	-0.0906609	-0.00715857	0.00292454	0.00239603
ENSGACT00000025006		0.000278624	0.637929	0.511311	0.589882	-0.0892028	0.0599743	-0.109241	-0.00214409	-0.000935211	0.00381979
ENSGACT00000025087		1.43557e-05	0.25137	0.631917	0.949204	0.0533734	0.0158645	-0.02713	0.000412201	0.000196857	-0.000387077
ENSGACT00000025095		5.74521e-05	0.343089	0.299774	0.685663	-0.113291	0.0503411	0.0208839	-0.00229668	0.00254092	-0.00101111
ENSGACT00000025192		0.00687478	0.268113	0.780072	0.143057	-0.275176	0.0241631	0.365076	0.00710654	-0.00730592	-0.0148758
ENSGACT00000025220		0.000126066	0.987158	0.298486	0.409608	0.0718006	0.0477742	0.125632	0.00677408	-0.00397784	-0.00890409
ENSGACT00000025246		0.00469541	0.191582	0.021557	0.505291	0.0448941	-0.0605448	-0.107534	-0.0045237	0.00344406	0.00125622
ENSGACT00000025271		0.000559494	0.99396	0.0674614	0.290658	-0.0223373	-0.0376259	-0.188345	-0.0113034	0.00437278	0.0123904
ENSGACT00000025279		0.857919	0.00293876	0.142087	0.466807	0.155681	-0.44929	-0.312757	0.00755571	-0.00653609	0.00628215
ENSGACT00000025362		0.0067159	0.382493	0.383986	0.607235	-0.0496457	-0.309299	-0.151398	-0.00152815	0.00731275	0.00607977
ENSGACT00000025477		0.00307392	0.925319	0.984515	0.942484	-0.102903	-0.0650049	-0.0586254	-0.0011005	0.00225557	0.000895381
ENSGACT00000025547		0.00901308	0.948526	0.0875405	0.120061	0.0580467	-0.145551	-0.112332	-0.00924115	0.0090572	0.00804026
ENSGACT00000025850		0.0236408	0.324761	0.0083036	0.787111	0.0943453	-0.00253101	-0.0316298	-0.00217022	0.000166136	-0.00133183
ENSGACT00000025853		0.000918725	0.24466	0.322324	0.544022	-0.0426798	-0.0737751	0.0575789	-0.000302678	9.58736e-05	-0.00278689
ENSGACT00000025955		7.05358e-07	0.461022	0.15091	0.270562	-0.263452	0.101536	-0.246625	0.00291552	-0.00372336	0.00688647
ENSGACT00000026024		0.00291134	0.69503	0.909844	0.592799	0.0466078	0.00670531	-0.0426996	7.55366e-05	-0.000810182	0.00095101
ENSGACT00000026243		0.00221164	0.494026	0.742445	0.727717	0.0282941	0.0151966	0.00201563	0.000139792	-1.65863e-05	-0.00100189
ENSGACT00000026423		5.28364e-06	0.595307	0.871002	0.265753	-0.11558	-0.112147	0.00216919	-0.00349776	0.00717125	0.00414558
ENSGACT00000026436		0.000328234	0.710889	0.0798462	0.181909	0.0188952	-0.264231	-0.103783	-0.00938481	0.0118087	-0.00111487
ENSGACT00000026474		0.21792	0.00973754	0.129157	0.149911	0.0224173	0.153757	-0.033481	-0.00562264	0.00260603	0.006963
ENSGACT00000026565		1.06419e-10	0.110405	0.426066	0.137994	-0.0990159	0.00924146	0.00768393	0.000939176	0.00117273	-0.00232807
ENSGACT00000026597		0.00174744	0.592012	0.298714	0.839455	-0.0525093	0.00553343	0.0283539	-0.00211241	0.00151347	0.00129961
ENSGACT00000026629		2.48269e-06	0.439594	0.32353	0.880037	-0.0540386	-0.0667628	-0.052329	0.000396996	0.00112073	0.000430818
ENSGACT00000026628		0.00461218	0.401455	0.576263	0.596246	-0.103502	0.0332278	0.023037	-0.00419028	0.00362111	0.00517459
ENSGACT00000026632		0.0032944	0.305761	0.792863	0.303027	0.0410397	-0.243052	-0.232315	-0.0040992	0.00736725	0.0064223
ENSGACT00000026735		0.739971	0.00678865	0.745239	0.0085793	-0.174855	0.00349995	0.766768	0.00146627	0.00666783	-0.0187109
ENSGACT00000026834		0.000256608	0.451645	0.174973	0.626448	0.0641068	0.00417314	-0.00642107	-0.00110743	0.00100754	-0.000734806
ENSGACT00000027057		0.131156	0.00944881	0.0423982	0.175857	-0.162149	0.444174	0.120274	-0.00366488	-0.00710672	0.0034393
ENSGACT00000027413		0.596586	0.329327	0.00622864	0.793459	0.134343	0.0837686	-0.0148723	-0.0104076	0.00453065	0.00369698
ENSGACT00000027530		0.00356039	0.739219	0.750321	0.521217	0.0307511	-0.00850924	-0.00375168	-0.000545221	0.00113766	3.87296e-06
ENSGACT00000027577		6.53023e-06	0.726006	0.363859	0.667423	0.0658765	-0.001777	0.000396339	-0.00117024	0.00136652	0.000168077
ENSGACT00000027650		0.00105478	0.975936	0.783759	0.530439	-0.0680363	-0.0834576	-0.0658069	-0.00406657	0.00582694	0.00413844
ENSGACT00000027662		0.00283447	0.507733	0.589907	0.798748	0.0313583	0.0123801	0.00524087	-0.000780126	0.000965781	0.000391142
ENSGACT00000027705		0.00250678	0.74612	0.190713	0.910655	0.0251909	0.00446062	-0.0129237	0.00055277	0.000762242	0.000465531

## Sheet: Cestode Protein
gene	annotation	Treat_P	Pop_Trt_P	Treat_DPI_P	Pop_Trt_DPI_P	Treat_C	GvS:Treat_C	RvS:Treat_C	Treat:DPI_C	GvS:Treat:DPI_C	RvS:Treat:DPI_C
ENSGACT00000016117	abhd12	0.878681	0.865195	0.00171941	0.817638	0.0264473	0.0186179	0.013521	-0.00175172	-0.000783016	0.000117884
ENSGACT00000026883	ACACA	0.308241	0.416145	0.00337885	0.886997	-0.0205733	-0.0330968	0.0107495	0.00326876	-0.000863059	-0.00101355
ENSGACT00000018571	adcy3a	0.537021	0.00908772	0.682775	0.6175	-0.072671	0.116382	0.027267	-5.9588e-07	0.00228349	-0.00078311
ENSGACT00000015011	ADCY9	0.00133865	0.921509	0.436371	0.598639	0.159215	-0.11013	0.0261778	0.00161567	0.00371386	-0.00401443
ENSGACT00000009970	adprh	0.928366	0.77179	0.00551299	0.596719	-0.121852	0.0843136	-0.0689211	0.00545236	-0.00150041	0.00404792
ENSGACT00000027096	afap1l1b	0.295591	0.390252	0.4478	0.00370932	0.0797515	-0.177827	-0.0830155	-0.0105585	0.0159249	0.0106679
ENSGACT00000016909	agmo	0.751263	0.00152364	0.176046	0.825186	-0.0464651	0.167363	0.0325888	-0.000587086	-0.00105192	-0.0016209
ENSGACT00000015219	ahi1	0.727483	0.486913	0.0353078	0.00959266	0.0833959	-0.0306138	-0.139503	-0.00491635	0.00288746	0.00644095
ENSGACT00000016855	alkbh7	0.743628	0.218712	0.00758616	0.0916099	0.00829623	0.0725326	-0.0232437	-0.00129276	-0.00197497	0.00113559
ENSGACT00000003108	anapc16	0.89996	0.484726	0.00400275	0.857902	0.0269379	0.0190517	-0.014324	-0.00201443	0.000336515	0.000778083
ENSGACT00000025836	ANO4	0.486559	0.00262476	0.582184	0.0628376	0.264184	-0.369968	-0.284543	0.0080508	0.00121921	-0.015583
ENSGACT00000005049	ANOS1	0.178302	0.00778498	0.165158	0.26831	0.122759	-0.457842	-0.34039	0.000795288	0.00888778	-0.000918722
ENSGACT00000014494	antxr1a	0.290328	0.862842	0.00517616	0.625273	-0.220431	-0.0451931	0.057727	0.00716444	0.00560539	-0.00185748
ENSGACT00000022600	anxa4	0.611272	0.990261	0.00852786	0.611734	0.0212283	0.00458503	-0.0158479	-0.00135184	-0.000376107	0.000743129
ENSGACT00000008224	AP3S1	0.141796	0.829543	0.00519076	0.61399	0.0108837	0.00904724	-0.00842614	-0.00165251	0.00015178	0.00102003
ENSGACT00000017062	ap4s1	0.586547	0.0077766	0.0675265	0.356011	0.269064	-0.357639	-0.236	-0.00371939	0.00257391	-0.00744228
ENSGACT00000020499	apc	0.553389	0.00436332	0.207096	0.637713	-0.102196	0.214582	0.131698	-0.000256826	-0.000993189	-0.00304495
ENSGACT00000004536	apoeb	0.00301281	0.516541	0.0542249	0.431819	-0.045953	0.0189428	0.0557836	-0.000285256	-0.00366448	-0.00240887
ENSGACT00000019933	APP	0.00718809	0.363966	0.821037	0.263193	-0.123961	0.00779518	0.120308	-0.00055589	0.00425901	-0.00189041
ENSGACT00000003158	aprt	0.942804	0.570221	0.00347627	0.300136	0.0361749	0.00755344	-0.0368568	-0.00222077	0.000529124	0.00182348
ENSGACT00000019643	arhgef7b	0.159371	0.486833	0.837242	0.00576486	0.0690842	-0.326386	-0.0953904	-0.0117457	0.0210597	0.0130665
ENSGACT00000014696	armc1l	0.13128	0.177324	0.25819	0.00566277	0.00766602	0.0129196	-0.0513314	-0.00403837	0.00222291	0.00703978
ENSGACT00000005119	asb14a	0.00926703	0.881051	0.578142	0.817235	0.125602	-0.00868956	-0.0674956	0.00274375	-0.00310322	0.00153454
ENSGACT00000017026	atad1a	0.178061	0.526404	0.000759465	0.166722	0.0197315	0.115506	0.0690387	-0.00139991	-0.00437757	-0.00118139
ENSGACT00000026738	atg101	0.722632	0.267107	0.00024671	0.134638	0.00500722	0.0746183	0.00521409	-0.00115489	-0.00228803	-7.00476e-05
ENSGACT00000015070	atp6ap1b	0.29246	0.815052	0.00074523	0.976001	0.014681	0.00884081	0.00631328	-0.00169647	0.00024272	0.000173223
ENSGACT00000005142	ATP6AP1L	0.00744033	0.814916	0.072851	0.736038	0.0163271	-0.02432	0.0243451	0.00228261	-0.000203453	-0.00178469
ENSGACT00000004257	ATP6V1A	0.798871	0.984213	0.00500277	0.916439	0.0252836	0.00514418	0.000718228	-0.00154499	-0.000469552	0.000101867
ENSGACT00000006108	atp6v1c1a	0.94782	0.847078	0.00482028	0.424902	0.0199645	0.0289004	-0.0123802	-0.00138165	-0.00097879	0.000709592
ENSGACT00000011337	atp6v1d	0.708892	0.450174	0.000319579	0.825619	0.0254237	0.0163651	-0.017504	-0.00159944	-0.000233272	0.000409302
ENSGACT00000000882	atp6v1f	0.222156	0.50109	0.00238011	0.841412	0.00756128	0.0227022	0.00551257	-0.00182897	0.000166838	0.000700667
ENSGACT00000005654	b3galnt2	0.143671	0.689998	0.00534479	0.537639	0.0115061	-0.0847118	-0.231503	0.00627745	-4.44999e-05	0.00754608
ENSGACT00000021649	b4galt7	0.00858575	0.338059	0.433698	0.976055	-0.0588416	0.0328983	0.0627967	-0.000415482	-0.000247348	-0.000453711
ENSGACT00000014127	baalcb	0.520798	0.000105437	0.114023	0.23445	0.0881636	-0.495729	0.182636	-0.000186318	0.0104433	0.00213195
ENSGACT00000017157	babam2	0.469656	0.467303	0.00332703	0.283035	0.0242957	0.0271371	-0.0371697	-0.0017331	-0.0007282	0.00130575
ENSGACT00000000357	bcap31	0.368393	0.763235	0.00387582	0.684086	0.0110713	0.0204054	-0.00749775	-0.00109969	-0.00061279	0.000266762
ENSGACT00000003110	bco1	0.258695	0.375968	0.0861903	0.00314009	-0.324678	0.477125	0.064507	0.0156043	-0.022704	-0.00954518
ENSGACT00000000094	BICD2	0.436337	0.0180494	0.000277164	0.855279	0.0213204	0.133547	0.087927	-0.00509633	0.000403873	0.00162356
ENSGACT00000022287	bloc1s6	0.207139	0.166776	0.00140199	0.572117	0.0988182	-0.020508	-0.0895582	-0.00700968	0.00409075	0.000266722
ENSGACT00000022614	bmp1b	0.886134	0.293975	0.00948798	0.631416	-0.0470339	-0.268452	0.00383541	0.00432192	0.0068477	0.00537719
ENSGACT00000018982	BNC1	0.636736	0.402125	0.599029	0.00320948	0.205394	-0.509041	-0.101761	-0.0128133	0.0246529	0.0119143
ENSGACT00000005708	brdt	0.000332066	0.460783	0.192722	0.912119	0.124272	-0.117598	-0.0289094	0.00125168	0.00169052	0.00166334
ENSGACT00000017184	bsg	0.454114	0.390011	0.00402917	0.924106	0.0111766	0.0229541	0.0069563	-0.00183867	0.00052012	0.000336548
ENSGACT00000010309	bud31	0.350627	0.793311	0.00986496	0.731516	0.019209	0.0108824	-0.0196308	-0.00155353	-0.000146591	0.000788046
ENSGACT00000020685	bzw1a	0.99553	0.606261	0.00944176	0.450309	0.00647162	0.0423464	0.00687814	-0.0005691	-0.00149032	-0.000584859
ENSGACT00000013748	c18h3orf33	0.605053	0.704564	0.00312899	0.639993	0.026601	0.0399263	-0.014492	-0.00252539	-0.000690226	0.0011749
ENSGACT00000010568	c4b	0.0060509	0.2923	0.253315	0.395338	0.0327944	-0.184281	-0.0688743	-0.00291573	0.00408586	-0.00201057
ENSGACT00000023721	c7b	0.0086549	0.297231	0.0489152	0.428285	-0.105759	0.0145372	0.216656	-0.000682728	-0.0039545	-0.00733497
ENSGACT00000016523	cabin1	0.0885308	0.365648	0.00287354	0.926892	-0.0458547	-0.0558636	0.0670291	0.00780804	-0.0020438	-0.000769135
ENSGACT00000016875	cacna1aa	0.214329	0.184719	0.00970496	0.508035	-0.0473608	-0.0654137	0.0352798	0.00693352	-0.002152	0.00681525
ENSGACT00000007069	cacna1g	0.938215	0.338269	0.00518352	0.328683	-0.185236	-0.0339306	0.257417	0.0131849	-0.00654541	-0.0112485
ENSGACT00000022206	cacna1hb	0.0510844	0.00359254	0.0166139	0.906628	0.0387748	-0.256895	0.205972	0.00502608	0.00259606	0.00223649
ENSGACT00000017799	CAPNS1	0.463537	0.72091	0.00272558	0.794982	0.0127598	0.0265331	-0.00112514	-0.00153472	-0.000484261	0.000378738
ENSGACT00000004921	casq2	0.9236	0.345055	0.248615	0.00181425	-0.141945	0.248126	-0.000313862	0.00701715	-0.0109855	-0.00251429
ENSGACT00000011984	cbl	0.271231	0.00325387	0.863665	0.0159672	-0.00689958	-0.180307	0.475055	0.00242388	0.00284721	-0.0134016
ENSGACT00000019352	cbsa	0.325913	0.577714	0.00468365	0.437228	-0.23793	-0.187312	0.229115	0.0104051	0.00440084	-0.00769241
ENSGACT00000017674	ccdc22	0.661014	0.71901	0.00603683	0.800407	0.0197019	0.0153371	-0.0142924	-0.0012911	-0.00040395	0.000371061
ENSGACT00000012285	ccdc80	0.00861146	0.235192	0.609086	0.859639	-0.13253	0.091511	0.132919	-2.83103e-05	-0.000225485	-0.00174384
ENSGACT00000011108	ccdc97	0.292559	0.741342	0.526183	0.00522285	-0.0143913	0.102451	0.00547975	0.000766966	-0.00440204	0.000758329
ENSGACT00000005627	cd2ap	0.642499	0.90469	0.891606	0.00282507	0.215743	-0.412689	-0.140099	-0.0129223	0.0256652	0.0109149
ENSGACT00000013344	cdc42l	0.0933697	0.942767	0.0084966	0.81924	0.0175343	0.00399559	-0.0162886	-0.00238308	0.000355141	0.00108604
ENSGACT00000008613	cdca7b	0.00191308	0.128087	0.562438	0.676139	-0.373954	0.364951	0.0968074	0.00277609	-0.0045765	0.00241059
ENSGACT00000024529	cdk9	0.51907	0.677	0.0088928	0.9088	0.0188257	0.00844046	-0.0162905	-0.00121388	-0.000199652	0.000283526
ENSGACT00000027671	cdkn2aipnl	0.378571	0.419339	0.00897635	0.268782	0.0152467	0.0247556	-0.0274093	-0.00162687	-0.000157398	0.00149142
ENSGACT00000022907	cenpi	0.0946141	0.00585122	0.474557	0.178198	0.219953	-0.413237	0.00373789	-0.00449373	0.0104758	0.0117598
ENSGACT00000016166	CENPS	0.00942555	0.298277	0.100889	0.655967	0.000755824	0.00260837	-0.0437079	-0.000578723	-0.00179486	-0.000506008
ENSGACT00000012324	cep57	0.195442	0.37545	0.00237785	0.645679	-0.00211092	-0.0383588	-0.035987	0.00212408	-0.000275974	0.00150527
ENSGACT00000015506	cers2b	0.280035	0.773968	0.00672691	0.378499	0.0288352	-0.0307669	0.00818077	-0.00183209	0.00107732	-0.0015392
ENSGACT00000007525	cgrrf1	0.520342	0.684722	0.00502006	0.310767	0.0531391	0.15468	0.0260086	-0.004004	-0.00493329	0.00160851
ENSGACT00000026933	chmp1b	0.00830229	0.834162	0.000778498	0.633368	0.0199975	-0.0179074	-0.0142358	-0.00297941	0.000748847	0.00152806
ENSGACT00000005287	chmp2a	0.361449	0.938678	0.00586371	0.611786	0.0120053	0.014202	-0.0092168	-0.00116688	-0.000469699	0.000547695
ENSGACT00000005652	chmp5b	0.877749	0.589827	0.000210797	0.976675	0.0308173	0.00914058	-0.0131041	-0.0017693	3.41338e-05	0.000224412
ENSGACT00000016148	chp1	0.655826	0.532148	0.00915631	0.771015	0.0480082	0.00476152	0.0404971	-0.00204046	-0.0019514	-0.000770706
ENSGACT00000000682	chtopa	0.500678	0.653002	0.00759478	0.452883	0.0201056	0.00749397	-0.0190814	-0.00183053	0.000561944	0.0013726
ENSGACT00000012986	churc1	0.636427	0.748417	0.00159651	0.842245	0.0425457	-0.0109016	-0.0308707	-0.00211505	9.4109e-05	0.000756902
ENSGACT00000013544	cib2	0.482971	0.486933	0.00636124	0.74106	-0.0833837	-0.18579	0.143747	0.00921949	0.00333956	-0.00393541
ENSGACT00000012811	cidec	0.574274	0.73703	0.00243755	0.427641	0.0050825	0.0492414	0.0125407	-0.000964392	-0.00176865	-0.00053295
ENSGACT00000016751	clcn6	0.202458	0.673321	0.382748	0.00445634	-0.210631	0.364487	0.206496	0.00681717	-0.0169008	-0.00784376
ENSGACT00000018897	clcn7	0.0933714	0.0626522	0.00967518	0.816182	-0.0369559	-0.0582294	0.121293	0.00599757	-0.0019986	0.00135351
ENSGACT00000020991	cog4	0.711242	0.00208391	0.0636318	0.456684	0.00834036	-0.234193	0.106283	0.00136155	0.00466085	0.000431819
ENSGACT00000024813	commd5	0.259647	0.74754	0.000923461	0.149241	0.0147584	0.0354758	-0.0180926	-0.00115269	-0.00194418	0.000316966
ENSGACT00000013616	commd7	0.878758	0.486654	0.005733	0.393707	0.0227493	0.0302071	-0.0264164	-0.00160818	-0.000583183	0.00114106
ENSGACT00000026127	copg2	0.552248	0.448431	0.00909596	0.519048	0.00546732	0.031996	0.000603947	-0.00132474	-0.00040798	0.00084031
ENSGACT00000002890	coq9	0.933164	0.209254	0.00469918	0.112606	0.0188312	0.050517	-0.0335162	-0.0014427	-0.00127428	0.00132835
ENSGACT00000003641	cox7a2l	0.949805	0.767733	0.00661393	0.788127	0.0144413	0.0216169	-0.0009149	-0.00117916	-0.000417614	0.000335076
ENSGACT00000008658	cps1	0.158542	0.221158	0.00903733	0.743496	0.0353882	-0.172561	-0.081366	0.00650358	-0.000354658	0.00542128
ENSGACT00000010871	cpvl	0.42264	0.73545	0.00670471	0.961588	0.00899994	0.0159884	0.0160366	-0.00154731	-0.000167009	0.000217097
ENSGACT00000002776	ctns	0.837147	0.601322	0.00309622	0.613064	0.0235985	0.0225712	-0.00574863	-0.00187414	2.92213e-06	0.0010835
ENSGACT00000022824	ctsd	0.97	0.952712	0.00899528	0.561986	0.020158	0.00954236	0.0243953	-0.000912509	-0.000680666	-0.00170828
ENSGACT00000012750	ctsl.1	0.0209514	0.610348	0.00204253	0.136296	-0.0453822	0.0897169	0.0933786	-0.000547772	-0.00291581	-0.00502972
ENSGACT00000000641	ctsz	0.385382	0.873086	0.000749033	0.914366	0.0205549	0.0131466	8.67491e-05	-0.0019836	-2.93323e-05	0.000472369
ENSGACT00000003342	ctu2	0.00918283	0.125094	0.139535	0.714327	0.0296929	-0.0608159	0.0203361	0.000981373	0.00064096	-0.000772365
ENSGACT00000025278	cxcl19	0.22956	0.715795	0.00253994	0.472368	-0.00958648	0.0393742	0.0430233	-0.000725463	-0.00112691	-0.00155199
ENSGACT00000024493	cyfip2	0.30676	0.511669	0.00394197	0.56077	-0.00140359	-0.0700187	-0.0832842	0.00307898	0.000450097	0.00393376
ENSGACT00000005488	cyp51	0.948797	0.782981	0.0064567	0.539877	-0.078415	-0.183085	0.0204973	0.00486827	0.00765232	0.00208684
ENSGACT00000014475	dazap2	0.0900895	0.172462	0.00955735	0.99351	0.0224126	0.00852104	-0.0397899	-0.00180155	6.62237e-05	-0.000126206
ENSGACT00000022204	dcaf8	0.238969	0.137947	0.00720967	0.428457	0.0239471	0.173261	0.0276774	-0.00164365	-0.00412219	-0.00136279
ENSGACT00000010419	ddx19	0.700746	0.684166	0.0045989	0.186666	0.0285799	0.0284771	-0.0371299	-0.00211036	-0.000603338	0.00195302
ENSGACT00000024288	DDX41	0.825161	0.165305	0.00752485	0.412763	0.0199414	0.0351714	-0.0262099	-0.00117768	-0.000716444	0.000718595
ENSGACT00000012938	ddx42	0.731417	0.646673	0.00787791	0.660302	0.0161209	0.0331511	0.00192474	-0.0008087	-0.00116142	-0.000565546
ENSGACT00000020720	dennd5a	0.00100317	0.81675	0.013307	0.464426	-0.0254416	-0.000562461	0.0345011	-0.00259942	0.00146272	-0.00183293
ENSGACT00000005028	dennd6aa	0.854522	0.585866	0.958452	0.00791102	0.117453	0.0763112	-0.395117	-0.00260403	-0.00723139	0.0153483
ENSGACT00000011142	dhrs7	0.0804958	0.639577	0.00949965	0.36842	0.0601346	0.0508915	9.38892e-05	-0.000734048	-0.00341338	-0.0020987
ENSGACT00000020862	dhx38	0.556444	0.00251203	0.192904	0.625508	-0.00940536	0.0773733	-0.0239863	-0.00104596	-0.000240068	0.00107155
ENSGACT00000021743	dis3l2	0.930411	0.882245	0.00925902	0.558427	-0.0245438	-0.0877752	-0.0936188	0.00235423	0.00294647	0.00482059
ENSGACT00000009017	dlx5a	0.228293	0.0988302	0.00982818	0.87424	-0.0155838	-0.125281	0.0511668	0.00702709	-0.00202634	0.00113383
ENSGACT00000023083	dnajb14	0.713114	0.984616	0.00949293	0.934757	0.0286218	0.00629991	-0.00580312	-0.0014133	-0.000215257	0.000268323
ENSGACT00000003478	dock1	0.00707702	0.664014	0.426633	0.940984	-0.100651	0.0549056	0.0278225	0.00108762	-0.000705141	0.000293342
ENSGACT00000004880	dop1b	0.796181	0.00783987	0.0277747	0.668344	-0.0114057	0.0915769	0.00404843	-0.00068454	-0.00133614	-0.000585293
ENSGACT00000005609	dpm1	0.802361	0.530604	0.00574519	0.919213	0.061756	0.0163597	-0.0164755	-0.00293145	0.000359774	-0.000716089
ENSGACT00000001373	dstyk	0.546254	0.650445	0.00741108	0.221294	0.0050254	0.0571807	-0.00492315	-0.000826699	-0.00226552	-9.06452e-05
ENSGACT00000013313	dusp10	0.681572	0.333105	0.911928	0.00140179	-0.0786396	0.0618465	0.205095	0.00260989	0.000438797	-0.00861207
ENSGACT00000015351	DXO	0.969403	0.26248	0.000556265	0.0273919	0.112645	-0.0567241	-0.125765	-0.00449342	-0.000525179	0.00492146
ENSGACT00000020398	DYNC1I2	0.53225	0.243503	0.00236087	0.589426	0.029847	-0.150431	-0.139813	0.00249864	0.00277271	0.00386954
ENSGACT00000017477	ech1	0.393125	0.872236	0.00468009	0.691614	0.0209742	0.0115912	-0.0157335	-0.00182329	-3.84273e-05	0.000984209
ENSGACT00000005521	egln1a	0.354048	0.289188	0.00756525	0.539077	0.0243281	0.0443367	-0.0147479	-0.00115095	-0.00107726	0.000291318
ENSGACT00000006346	eif2a	0.568594	0.171861	0.00651041	0.564786	0.027087	0.168306	0.0239809	-0.00358059	-0.00279465	0.0010337
ENSGACT00000023395	eif3f	0.902509	0.729378	0.00979743	0.807887	0.0130782	0.0205406	-0.00326203	-0.00107334	-0.000387098	0.000296142
ENSGACT00000004198	eif3s10	0.92145	0.346583	0.00717354	0.455993	0.0231404	0.0330143	-0.0164221	-0.00233743	0.000300883	0.0017609
ENSGACT00000026478	eif4a3	0.708538	0.00762083	0.167573	0.747937	-0.284115	0.490957	0.145329	0.00507704	-0.00476211	2.90776e-05
ENSGACT00000024509	eif4ebp3l	0.805708	0.726581	0.00553548	0.667189	0.0120305	0.0340842	0.0101743	-0.00107928	-0.000925509	3.89656e-05
ENSGACT00000005473	enosf1	0.555801	0.00688257	0.0734304	0.242356	0.0137448	0.0572864	-0.0411543	-0.00122266	-0.00040716	0.00152203
ENSGACT00000019613	eprs	0.874124	0.923763	0.0087256	0.740993	-0.038947	-0.0172136	-0.0070433	0.0017352	0.00187442	0.000831017
ENSGACT00000021003	erbin	0.966979	0.0783228	0.00976569	0.0317126	-0.0357491	-0.0805808	0.0262614	0.00603245	-0.00112235	-0.00837758
ENSGACT00000010756	esd	0.919406	0.185335	0.00828825	0.604536	0.0139676	0.0501889	-0.00999029	-0.001937	-0.000203912	0.00118258
ENSGACT00000005606	evi5b	0.288891	0.00458156	0.166549	0.498549	0.0346633	0.0875324	-0.0510717	-0.00315027	0.00213421	0.002883
ENSGACT00000010498	exoc5	0.834223	0.250875	0.00511218	0.108882	0.0684458	-0.231804	-0.319849	0.000992886	0.00515692	0.0118424
ENSGACT00000014758	faf1	0.00889193	0.875677	0.397862	0.938408	0.00867739	0.00354974	0.00139016	0.000331933	6.66372e-05	-0.000222795
ENSGACT00000002574	fam131ba	0.0050241	0.139604	0.344252	0.0271912	-0.0543862	0.111489	0.288751	0.00909027	-0.010571	-0.0112338
ENSGACT00000020575	FAM189A1	0.593889	0.798266	0.00973541	0.712875	-0.124594	-0.104598	0.154262	0.00840702	0.00237155	-0.00475097
ENSGACT00000009334	fancc	0.000248898	0.0445213	0.463891	0.399044	0.0107881	-0.329763	-0.396338	-0.00269349	0.00862906	0.00550761
ENSGACT00000020409	fbxo3	0.770421	0.578352	0.00960051	0.0584159	-0.00842593	0.0685683	0.0171853	9.35187e-05	-0.00289144	-0.00120871
ENSGACT00000026560	FGD6	0.847034	0.00683768	0.727501	0.296869	-0.104139	0.220259	0.119915	-0.00744635	0.00868053	0.0105425
ENSGACT00000016442	FGFR1	0.50318	0.226978	0.000245955	0.746107	-0.134932	-0.12783	-0.0709578	0.0111889	-0.00382629	0.000550264
ENSGACT00000025508	fis1	0.578245	0.910463	0.00987703	0.708544	0.0166985	0.0093584	-0.0118793	-0.0010337	-0.000557484	0.000315199
ENSGACT00000007851	fmnl2a	0.0094176	0.513389	0.66152	0.623096	-0.0550455	-0.0761009	-0.0718182	4.28599e-05	0.00344239	-0.000904464
ENSGACT00000024834	fmr1	0.411435	0.893055	0.0918467	0.00406957	-0.0025978	-0.0782412	0.267638	-0.00111479	0.00403382	-0.0162871
ENSGACT00000025396	fopnl	0.451396	0.205094	0.00982081	0.0366007	0.0209287	0.0564914	-0.0474094	-0.00302239	-0.000146972	0.00372319
ENSGACT00000002753	fzd5	0.800668	0.109335	0.00406563	0.717249	0.0174873	-0.221706	-0.240558	0.00731953	-0.00103423	0.00501033
ENSGACT00000015522	gaa	0.21577	0.595109	0.00456785	0.473753	0.0362517	-0.280986	-0.0460711	0.00430488	0.00903542	0.00381015
ENSGACT00000011388	galnt6	0.677477	0.600274	0.424512	0.00684804	0.0959032	-0.236687	0.135964	-0.00544087	0.0126467	-0.00255233
ENSGACT00000011875	gatc	0.73932	0.417635	0.000761927	0.660521	0.0320393	0.0301511	-0.0162229	-0.0021176	-0.000164297	0.000962339
ENSGACT00000013065	gfm1	0.533076	0.0776671	0.00388381	0.754813	-0.328369	0.248989	0.374541	0.0123199	-0.00450265	-0.00534803
ENSGACT00000016637	ggt1a	0.16614	0.0645401	0.00525527	0.506543	0.0742762	-0.194906	-0.262296	0.00724593	-0.00259509	0.00550581
ENSGACT00000012038	GIT2	0.00897045	0.442511	0.407946	0.863448	-0.0468576	-0.0836227	0.0210514	-0.0033092	0.00221686	0.00250517
ENSGACT00000000100	glcci1a	0.868505	0.616188	0.00509565	0.208345	-0.251215	0.0453908	0.326889	0.0159336	-0.00757865	-0.015245
ENSGACT00000011752	glipr2l	0.00573047	0.276366	0.558543	0.893176	-0.00365753	-0.0450542	-0.0447625	-0.000422712	-0.000585419	0.000389708
ENSGACT00000001629	glyctk	0.318119	0.00381314	0.887974	0.741066	-0.123682	0.183196	0.123571	0.00127395	-0.00191452	-0.00142352
ENSGACT00000006211	gmnn	0.00646986	0.895296	0.164416	0.713489	0.0242128	-0.00856227	-0.0102049	0.000317154	0.000748431	0.00151127
ENSGACT00000007126	golga4	0.60449	0.350308	0.00658183	0.646222	0.0301666	0.00953136	-0.0300207	-0.00235284	0.000991126	0.0012802
ENSGACT00000000370	GOT1	0.776953	0.0905828	0.00151437	0.0129699	0.248575	-0.100898	-0.259816	-0.00755407	-0.00602335	0.00792232
ENSGACT00000003326	GPR26	0.363966	0.235098	0.00918763	0.137889	0.0297543	-0.13459	-0.387094	0.00705735	-0.00328405	0.0139157
ENSGACT00000005671	gps1	0.686059	0.513924	0.00460516	0.448791	0.0182511	0.0367026	-0.00888259	-0.00129346	-0.000821159	0.000653354
ENSGACT00000011210	grinab	0.00858509	0.159088	0.201135	0.666332	-0.140448	0.112683	0.109437	-0.00703826	0.00614512	0.00372865
ENSGACT00000010587	grm5b	0.931816	0.28374	0.00624419	0.919842	-0.1748	-0.107639	0.185786	0.0073526	0.00305945	0.00163013
ENSGACT00000019348	grna	0.842104	0.650864	0.0796539	0.00239369	-0.147684	0.529385	0.153593	0.00371252	-0.0228125	-0.00320459
ENSGACT00000010022	gstr	0.957198	0.448133	0.00657774	0.218053	0.0255987	0.035542	-0.0289948	-0.00191224	-0.000476102	0.00170236
ENSGACT00000011676	gtf2h5	0.512825	0.244234	0.00317267	0.667256	0.00987521	0.0298025	-0.00210032	-0.00171471	0.000194322	0.000943446
ENSGACT00000003149	gulp1a	0.345413	0.606153	0.00926709	0.406971	0.175333	-0.0918942	-0.134595	-0.00711029	0.00465288	0.00430608
ENSGACT00000010741	hacl1	0.236156	0.014991	0.00328345	0.323445	0.00790921	0.111074	0.00725139	-0.00160779	-0.0017296	0.00070344
ENSGACT00000019851	hdc	0.830527	0.428228	0.00326109	0.634605	-0.174403	-0.0473172	0.0229955	0.00986922	-0.00227884	0.00650146
ENSGACT00000021807	hectd3	0.688366	0.462885	0.0063176	0.751533	0.0145321	0.0357236	-0.0049897	-0.00175938	-0.000288526	0.000761713
ENSGACT00000013263	hs6st1b	0.119791	0.00923346	0.624951	0.81866	0.0577334	-0.157872	0.305492	0.00293359	-0.00197993	-0.00476464
ENSGACT00000002381	idi1	0.318327	0.578455	0.735736	0.00193105	-0.137171	-0.0105078	0.297233	0.0043231	0.00401679	-0.0192788
ENSGACT00000007046	ift20	0.594142	0.71442	0.00607856	0.653209	0.0174961	0.0427911	-0.00519743	-0.00192116	-0.000952056	0.000704384
ENSGACT00000020545	igdcc3	0.59506	0.290872	0.000247398	0.953335	-0.0447571	-0.235411	-0.114825	0.0102442	0.00140426	-0.000980845
ENSGACT00000021199	immp1l	0.850445	0.729244	0.0060035	0.228691	0.0493984	-0.00314821	-0.0422888	-0.00360644	0.00163845	0.00310564
ENSGACT00000013878	insrb	0.00552264	0.721762	0.515505	0.275146	0.0332901	-0.0019328	0.128671	0.00429298	-0.003083	-0.00733222
ENSGACT00000000322	ints6	0.00873005	0.767838	0.612547	0.908167	-0.102909	-0.0317761	0.0242869	-0.00305333	0.00188647	0.00298224
ENSGACT00000010250	isca2	0.86972	0.711473	0.0027591	0.121593	0.0181235	0.0730443	-0.0107547	-0.00190294	-0.00259474	0.00127579
ENSGACT00000015260	jph2	0.99813	0.627476	0.0011591	0.468217	-0.0595615	-0.240699	-0.101104	0.00514583	0.00821839	0.00728401
ENSGACT00000002217	kcnab2a	0.234611	0.578975	0.00291297	0.266508	-0.212703	0.0550497	-0.0526702	0.0135013	-0.0104434	-0.00342192
ENSGACT00000000319	kcne4	0.594478	0.000460537	0.696495	0.264194	0.0231185	-0.161185	0.17421	0.00642966	-0.00899257	-0.00717436
ENSGACT00000016957	kcnv2b	0.155499	0.00482363	0.199535	0.816225	0.0342249	-0.215139	0.349688	0.00383521	0.00179264	-0.00352324
ENSGACT00000009924	kdelc1	0.00378615	0.691478	0.0503994	0.333619	-0.0203524	0.0436898	-0.0241366	-0.000600054	-0.0028443	-0.000358023
ENSGACT00000020613	kdm4ab	0.0538828	0.000896333	0.962975	0.407018	-0.0268417	0.0357584	-0.122171	0.0014227	-0.000279879	-0.00471844
ENSGACT00000022354	klf2b	0.461194	0.855585	0.00956515	0.44565	0.00615976	0.0185816	0.0204145	-0.000492462	-0.00116349	-0.00173144
ENSGACT00000006558	klhl32	0.830858	0.966512	0.00998452	0.478756	-0.195218	0.144575	-0.00706043	0.0123873	-0.00858443	-0.00282859
ENSGACT00000000339	lacc1	0.255839	0.405079	0.0053453	0.746789	0.00330543	0.0643881	0.0257142	-0.0033182	-0.000459452	0.00145157
ENSGACT00000020286	LAMP1	0.944701	0.765535	0.000304368	0.895735	0.0302691	0.0182837	-0.0031336	-0.00161998	-0.000613638	-0.000287883
ENSGACT00000025527	lemd3	0.00461109	0.413271	0.901139	0.179349	0.358645	-0.243968	-0.0409531	-5.03842e-06	0.00754116	-0.0147049
ENSGACT00000016142	lgmn	0.99555	0.972784	0.00235077	0.907926	0.0300854	-0.00490357	-0.00809889	-0.00171712	0.000453938	0.000416497
ENSGACT00000022958	lhx6	0.0950485	8.37997e-05	0.0125493	0.581792	0.0606883	-0.278211	0.172825	0.00329514	0.00359406	0.00747704
ENSGACT00000022074	LIMCH1	0.0932748	0.124949	0.00629411	0.871085	-0.0244496	-0.105944	0.0747912	0.00538987	0.00072697	0.00321758
ENSGACT00000013219	lipf	0.164589	0.381413	0.00647616	0.952049	-0.00437249	0.0177847	0.0411458	-0.0014204	-0.000462693	-0.000246547
ENSGACT00000013985	lipt1	0.242874	0.306379	0.00348805	0.81599	0.0552072	-0.0738002	-0.0111098	-0.00312755	0.00133119	0.000606348
ENSGACT00000015925	lmx1bb	0.232232	0.333938	0.00908744	0.0656494	0.0162853	-0.108942	-0.209088	0.00477344	-0.000638477	0.0176243
ENSGACT00000021887	loxl1	0.109383	0.304443	0.00294534	0.651554	-0.0460921	-0.137795	0.123184	0.0124201	-0.0035141	-0.00792367
ENSGACT00000026137	lrfn4b	0.383194	0.576684	0.00871886	0.116982	-0.213578	0.27956	0.014358	0.018363	-0.0166956	-0.0109105
ENSGACT00000007346	manbal	0.878833	0.201208	0.000321728	0.412365	0.0202486	0.0339217	-0.00367081	-0.00230742	0.000221098	0.00147175
ENSGACT00000010736	MARK1	0.452897	0.563631	0.00976291	0.104304	-0.0440738	-0.155708	0.056305	0.00865707	0.00333237	-0.011632
ENSGACT00000025966	mdh1aa	0.353167	0.463145	0.00840349	0.199123	0.000986937	0.0545946	-0.0071167	-0.00133748	-0.00139599	0.0010663
ENSGACT00000022196	MED13L	0.245746	0.90087	0.00645339	0.706945	-0.109675	-0.0425497	-0.0588745	0.00317688	0.00384315	0.00283346
ENSGACT00000013594	mef2cb	0.96119	0.00564604	0.154104	0.308157	0.0214485	0.1152	-0.0953358	-0.00187249	-0.00130171	0.00249876
ENSGACT00000007050	mertka	0.0820056	0.738274	0.00670115	0.907859	0.00635888	-0.00209556	0.0214239	-0.00221707	0.000732519	0.000202575
ENSGACT00000025474	mettl26	0.532608	0.177006	0.00644708	0.0505957	0.0226212	0.0722659	-0.0356968	-0.00140803	-0.002047	0.00149052
ENSGACT00000009649	mier3b	0.956732	0.280256	0.00631181	0.304438	0.133068	-0.118827	-0.0590783	-0.00437145	0.0033244	-0.00238124
ENSGACT00000026869	mpp1	0.464041	0.763874	0.00459224	0.728364	0.00609457	0.0273712	0.00823412	-0.000839781	-0.000903861	-0.00058093
ENSGACT00000022556	mrc1b	0.13464	0.392774	0.00383985	0.315945	-0.0129487	0.084644	0.016039	-0.000888695	-0.00283775	-0.00122608
ENSGACT00000027727	mt-co1	0.539328	0.602339	0.00845651	0.992179	0.0083863	0.0143139	-0.000378663	-0.000957268	-2.09139e-05	8.23902e-05
ENSGACT00000000969	mtmr1a	0.010858	0.00839225	0.194083	0.689532	0.143986	0.104374	-0.136912	-0.00473093	0.00390256	0.00286853
ENSGACT00000019916	mul1a	0.336477	0.829796	0.000847954	0.977658	0.0233643	0.00367274	-0.0115893	-0.00160968	-0.000133093	0.000119529
ENSGACT00000026880	myo18aa	0.563398	0.00226235	0.224645	0.622978	0.201225	-0.28485	-0.552519	-0.000284612	0.0051453	0.00539822
ENSGACT00000003982	nck2a	0.94809	0.845895	0.00466381	0.738913	0.116222	-0.0466887	-0.0093672	-0.00516531	0.00176741	-0.00172451
ENSGACT00000011419	ndufa7	0.672655	0.104961	0.00867146	0.59642	0.0203488	0.0365563	-0.0348261	-0.00154034	-0.000436383	0.000871346
ENSGACT00000023471	nectin4b	0.00977656	0.326062	0.648025	0.922328	-0.167984	0.102495	0.0637177	-0.000108867	0.0010502	0.00201008
ENSGACT00000004480	nelfb	0.881393	0.400072	0.0064609	0.399374	0.0205337	0.049373	-0.0168418	-0.00159311	-0.00107748	0.000922837
ENSGACT00000017902	nfkbie	0.217418	0.763803	0.00449539	0.806063	0.00770717	0.0167934	-0.00361252	-0.00130164	-0.000179526	0.000480226
ENSGACT00000020156	nme2a	0.729741	0.84696	0.00525512	0.593977	0.0208662	0.00620314	-0.0135551	-0.00155649	0.00023664	0.000984701
ENSGACT00000017225	nol10	0.00357053	0.316979	0.15728	0.183593	-0.0327873	0.0693645	-0.119177	-0.00743227	0.00383393	0.00916237
ENSGACT00000006335	nosip	0.676402	0.365606	0.00940244	0.589335	0.0101961	0.0495459	0.00377609	-0.000965459	-0.00113639	-9.205e-06
ENSGACT00000000793	nr1d4b	0.872212	0.423774	0.00835783	0.903224	0.178016	-0.170837	0.0467815	-0.00862524	0.00290332	0.000575285
ENSGACT00000016728	nrde2	0.00836649	0.179727	0.10993	0.206874	0.0482719	0.0801567	-0.0382397	-0.00182956	-0.00098489	0.00256534
ENSGACT00000024726	nsmce1	0.20645	0.431981	0.00545667	0.643539	-0.00277507	0.0431733	0.0122361	-0.0016337	-0.000642317	0.000715569
ENSGACT00000011883	nsun2	0.901616	0.260147	0.00928391	0.647641	-0.0530801	-0.150217	-0.00156891	0.00734025	-0.000502637	-0.00494552
ENSGACT00000011111	nt5c1bb	0.587124	0.00209215	0.293557	0.451163	0.0625591	-0.227753	0.0389467	0.00141134	0.00206885	-0.0024841
ENSGACT00000024516	nxt2	0.610121	0.23772	0.00694216	0.327204	0.0114222	0.0508773	-0.00861917	-0.00224893	-0.000219628	0.0018668
ENSGACT00000016744	oaz1a	0.39375	0.797829	0.00487578	0.926165	0.0201091	0.00286571	-0.00859781	-0.00169648	0.000460433	0.00036632
ENSGACT00000015729	orai1a	0.00260207	0.625187	0.0391449	0.278246	-0.0176746	0.000765453	-0.0701167	-0.0113152	0.00447612	0.0107074
ENSGACT00000014241	ormdl2	0.253776	0.0645427	0.00108825	0.637763	-0.00147582	0.0597491	0.00187548	-0.00147148	-0.000737274	0.000373691
ENSGACT00000014467	osbpl1a	0.976714	0.85263	0.0019165	0.925432	0.0446083	-0.0063785	0.001469	-0.00194927	-0.000594579	-0.000675947
ENSGACT00000008403	ostf1	0.287061	0.861773	0.00593136	0.803	0.0320468	-0.0176958	-0.0273324	-0.00196862	0.000438639	0.000892424
ENSGACT00000011843	ostm1	0.393707	0.591187	0.00997887	0.0345753	-0.0199982	-0.297656	-0.00301605	0.00238022	0.0104885	-0.00258233
ENSGACT00000027428	PAK3	0.0343188	0.538524	0.00640354	0.507028	0.0367478	-0.082572	-0.0850769	0.00236819	0.00375887	0.000699415
ENSGACT00000017418	paqr6	0.445341	0.00993972	0.416386	0.604126	0.0268128	-0.242987	-0.020265	0.00665225	-0.00673437	-0.00555512
ENSGACT00000002247	PARD3	0.993844	0.00886814	0.892772	0.307611	0.281565	-0.513108	-0.336834	-0.00542114	0.00883614	0.0090204
ENSGACT00000021076	pdcd5	0.820494	0.00842797	0.576412	0.290953	-0.143451	0.0643495	0.492314	-0.00312987	0.00780221	-0.00399396
ENSGACT00000015159	pdhx	0.330996	0.00707305	0.967249	0.744695	0.135069	-0.324028	-0.214781	0.000742261	-0.00381102	0.00143987
ENSGACT00000004615	PDZD7	0.00191059	0.846132	0.0614675	0.728651	0.0615142	0.00684278	0.0406524	0.00985994	-0.00486391	-0.00665453
ENSGACT00000020626	pif1	0.813177	0.713476	0.002879	0.0357304	0.00355419	-0.105386	-0.179157	0.000554909	0.00339686	0.00963691
ENSGACT00000003639	pigf	0.296594	0.536856	0.0035987	0.58803	0.0168896	0.037612	-0.0163145	-0.00230918	-0.000354713	0.00127268
ENSGACT00000005451	pim1	0.397408	0.698827	0.00282135	0.0624164	0.118467	-0.138833	-0.0761825	-0.00761922	0.00653023	0.00531478
ENSGACT00000007654	PKP4	0.165017	0.66142	0.00473263	0.397667	-0.0352493	-0.0579832	-0.0855378	0.00481119	0.00275975	0.0108491
ENSGACT00000003336	plcd4b	0.397467	0.00654	0.150191	0.290929	0.17608	-0.371255	-0.178158	-0.00169499	0.00696741	0.00574708
ENSGACT00000013734	plch1	0.834265	0.897783	0.000392331	0.801666	-0.265449	0.0457229	0.123406	0.014356	-0.00327049	-0.0056612
ENSGACT00000017576	plod1a	0.780597	0.754665	0.00295513	0.129091	0.0536685	-0.0551072	0.0756751	-0.00448044	0.00416538	-0.00177205
ENSGACT00000016022	plp2	0.467415	0.991819	0.00771766	0.0830857	0.111091	-0.0942881	-0.103147	-0.00752653	0.00580813	0.00644562
ENSGACT00000015973	pno1	0.371353	0.149679	0.00545515	0.30502	-0.00507075	0.0605153	0.008833	-0.00139086	-0.00099078	0.000927848
ENSGACT00000027495	pom121	0.449392	0.262588	0.0051185	0.474641	0.0194418	-0.188078	-0.0462423	0.00430834	0.00346248	-0.00189947
ENSGACT00000002810	pomp	0.47117	0.46206	0.00946008	0.307517	0.0130284	0.024765	-0.0207867	-0.00138062	-0.000290208	0.00120207
ENSGACT00000013654	ppdpfb	0.601223	0.375841	0.00160588	0.78233	0.0134187	0.0256954	-0.00683296	-0.00140119	-0.00018372	0.000502656
ENSGACT00000019939	ppef1	0.589483	0.295798	0.00562369	0.0281801	-0.0524845	-0.0642608	-0.425874	0.00641032	-0.00476536	0.0145251
ENSGACT00000023322	PPFIA1	0.602287	0.00683587	0.827423	0.159057	0.0659086	-0.0618383	-0.0882658	-0.000124168	0.00241513	-0.00275181
ENSGACT00000018025	ppp1r7	0.690218	0.192748	0.000398215	0.317822	0.0224341	0.051288	-0.0178679	-0.00236971	-0.000482837	0.00147118
ENSGACT00000007245	ppp4cb	0.481774	0.820223	0.00310959	0.030521	0.336962	-0.290028	-0.192273	-0.0165366	0.0145995	0.00947487
ENSGACT00000014363	ppp4r3b	0.934752	0.372344	0.00336748	0.0132656	0.140617	-0.130138	0.00857954	-0.0119524	0.0134723	0.00551914
ENSGACT00000003480	ppt1	0.633567	0.804668	0.00259781	0.676247	0.0137098	0.0258027	-0.00149951	-0.00108186	-0.000953744	-0.000125923
ENSGACT00000003723	ppt2	0.525823	0.0898893	0.00730997	0.350435	-0.00795909	0.0875122	0.13831	-0.00201123	0.000325348	-0.00316559
ENSGACT00000003749	prex2	0.261226	0.0137886	0.00882348	0.448507	0.0215909	-0.153379	-0.0163664	0.00763878	-0.00373897	-0.00596432
ENSGACT00000023625	prkacbb	0.916201	0.0888665	0.0049564	0.166866	-0.317614	0.175184	0.253263	0.0149713	-0.0137179	-0.00123722
ENSGACT00000006189	prkar1aa	0.40916	0.00399832	0.276039	0.793693	-0.0707524	0.16673	0.243441	-0.00223222	-0.00119755	0.00195981
ENSGACT00000006401	prr12b	0.19396	0.413806	0.0617219	0.00628242	-0.351426	0.486386	0.495679	0.0182965	-0.0193054	-0.0198554
ENSGACT00000008998	prxl2c	0.262817	0.926475	0.00100471	0.99204	0.0208497	0.00975072	0.0128955	-0.00234788	0.000105263	-0.000115706
ENSGACT00000010738	psmd9	0.730737	0.356867	0.00959368	0.279765	0.0200205	0.0276981	-0.0313654	-0.00130605	-0.000697766	0.00107793
ENSGACT00000009327	ptch1	0.764236	0.351224	0.00621883	0.776324	-0.0118724	-0.229476	-0.158487	0.00729969	0.00328572	-0.00192446
ENSGACT00000023041	pth1ra	0.787227	0.263862	0.00364553	0.695495	-0.00825778	-0.21152	-0.170401	0.00645261	0.000937036	0.00626802
ENSGACT00000010732	ptprk	0.160512	0.160019	0.00129729	0.49285	-0.118762	-0.375691	-0.0236888	0.00610389	0.00852191	0.00294761
ENSGACT00000003799	qars	0.693947	0.988592	0.00359322	0.349735	0.0378884	0.00556877	-0.0244333	-0.0020284	-0.000104442	0.00154315
ENSGACT00000013706	qtrt1	0.0654011	0.138812	0.0065631	0.448881	0.0562312	0.0567454	-0.0219641	-0.00335379	0.000749453	0.00255391
ENSGACT00000009520	rab10	0.677261	0.519011	0.00770555	0.851728	0.0213967	0.0149014	-0.0194491	-0.00159504	0.000102301	0.000658644
ENSGACT00000004215	rab11fip2	0.0032503	0.544889	0.360233	0.32	-0.175458	-0.031189	0.252667	-0.00142552	0.00321361	-0.00710441
ENSGACT00000008174	rab23	0.539603	0.00732877	0.0601215	0.524429	-0.0226393	-0.23084	-0.041045	0.00476517	-0.00339527	0.00390841
ENSGACT00000004922	rab6ba	0.737279	0.00336857	0.774429	0.878636	0.067567	-0.120602	-0.0637861	0.000254583	-0.000554099	-0.00117061
ENSGACT00000021810	rad1	0.847544	0.506343	8.02977e-05	0.927044	0.0500719	-0.00567162	-0.023759	-0.00206823	-0.000562811	-0.000234333
ENSGACT00000012068	rad54b	0.114981	0.0637433	0.00927159	0.871266	-0.00685351	-0.0934901	0.0641119	0.00266062	0.00166693	0.00124397
ENSGACT00000017169	ranbp1	0.00257015	0.615377	0.275517	0.346484	-0.192494	0.238891	0.0393892	-0.00103172	-0.00811735	0.00175453
ENSGACT00000015777	rap1aa	0.235676	0.792725	0.00918969	0.830244	0.0167925	0.00266055	-0.0183238	-0.0014083	0.000144047	0.00062906
ENSGACT00000026592	rassf3	0.00528996	0.331543	0.762831	0.0758999	0.361798	-0.45551	-0.0283909	-0.00495658	0.0139576	-0.00330929
ENSGACT00000023761	rb1cc1	0.925031	0.00236361	0.000498369	0.377915	0.0150007	0.207922	0.00840317	-0.00597867	-0.000222744	0.00377729
ENSGACT00000003196	relch	0.817772	0.130576	0.00409428	0.311751	-0.034681	-0.102598	-0.097682	0.00612619	-0.00313223	0.00536296
ENSGACT00000013217	RELN	0.13963	0.100334	0.00125716	0.323175	-0.0126	-0.336637	0.168008	0.0106974	0.00374007	-0.00841378
ENSGACT00000003820	rev1	0.222468	0.0359626	0.00168512	0.163712	-0.188293	0.215167	0.205914	0.00756159	-0.00630864	-0.00328904
ENSGACT00000013099	rhag	0.196517	0.00968147	0.00512766	0.99633	0.0912915	-0.336612	-0.0631732	0.00793157	0.000564979	0.000239308
ENSGACT00000018097	rhbdl2	0.620389	0.357963	0.00300278	0.51318	0.00491796	0.179459	0.0596292	-0.00447741	-0.00389852	0.0010259
ENSGACT00000024202	rhogc	0.207563	0.322903	0.00223676	0.369815	0.0687405	0.0553345	-0.0313905	-0.0116015	0.00549746	0.00766464
ENSGACT00000018164	ribc2	0.00705925	0.744881	0.493026	0.262203	0.108657	-0.141603	0.0296802	-0.000477253	0.00525298	-0.00138994
ENSGACT00000010921	rilpl2	0.813822	0.0369605	0.00379608	0.551812	0.214994	-0.0523777	-0.222536	-0.00885716	0.00550762	0.00314921
ENSGACT00000023964	RIMS1	0.061273	0.00830585	0.0285987	0.980935	0.0928696	-0.286748	0.067989	0.00716676	-0.00121578	-0.00116881
ENSGACT00000002421	rmdn1	0.81282	0.000713653	0.99488	0.899114	-0.0491752	0.143468	0.027791	-0.000532893	0.00071999	0.00107685
ENSGACT00000010125	rmi1	0.277578	0.399565	0.00235275	0.142389	-0.167273	0.135286	0.127931	0.0114812	-0.00971061	-0.00188904
ENSGACT00000024322	rmnd5b	0.949432	0.592271	0.00491695	0.147804	-0.000424597	0.0592665	0.0234114	-7.34376e-05	-0.00256352	-0.00181252
ENSGACT00000002529	rnasekb	0.536084	0.55264	0.00474363	0.853784	0.01717	0.00961354	-0.00729481	-0.00162601	0.000534481	0.000538015
ENSGACT00000016847	rnf10	0.465826	0.189544	0.00863936	0.464613	0.0377243	0.0509967	-0.020664	-0.00306223	0.000591292	0.00230146
ENSGACT00000004683	rnf19a	0.327483	0.00543446	0.591569	0.817715	-0.154439	0.352163	0.341494	-0.0047669	0.00283446	0.00532459
ENSGACT00000006721	rpain	0.721171	0.644334	0.00119521	0.223498	0.0624639	-0.0326114	-0.0436119	-0.00395367	0.00290634	0.00206151
ENSGACT00000026339	rpgrip1	0.304306	0.0901792	0.00389641	0.860286	-0.00020804	-0.21834	-0.061327	0.00864173	-0.00156559	0.00257071
ENSGACT00000016612	rpl22l1	0.75522	0.414746	0.0051505	0.727897	0.0310199	0.00893347	-0.0239754	-0.00174552	0.000472809	0.000899072
ENSGACT00000021270	rpl28	0.963062	0.297794	0.0081601	0.807169	0.0107727	0.0270957	-0.00627136	-0.000977358	-0.000332799	0.000271196
ENSGACT00000009354	rpl29	0.933749	0.888967	0.00876453	0.649355	0.0331162	-0.00692193	-0.0189109	-0.00195249	0.000883277	0.00105464
ENSGACT00000002735	rpl36	0.929832	0.928093	0.00220227	0.590394	0.0363463	-0.00757094	-0.0203449	-0.00211506	0.000814389	0.001162
ENSGACT00000017022	rps29	0.90181	0.740572	0.00872444	0.559163	0.0256992	0.00208225	-0.0187944	-0.00174136	0.000635244	0.00114888
ENSGACT00000022718	rps3a	0.585534	0.358553	0.00759173	0.863712	0.0116132	0.0214217	-0.00983494	-0.00116563	-9.67658e-05	0.000399834
ENSGACT00000026935	rraga	0.702388	0.231249	0.000815452	0.89374	0.00453302	0.0519252	0.0219895	-0.00154969	-0.000629064	-0.000221839
ENSGACT00000010859	rsrc2	0.122721	0.335471	0.00548767	0.975508	-0.0166048	0.0829661	0.0400298	-0.00275952	-0.000598375	-0.0004837
ENSGACT00000010782	rubcnl	0.928572	0.397996	0.00856395	0.254173	-0.0174858	0.0803647	0.0532097	-0.000305858	-0.00247459	-0.00135114
ENSGACT00000015374	sash1a	0.189353	0.805843	0.00786096	0.152466	-0.089818	0.152699	-0.130976	0.0070553	-0.00526932	0.00740317
ENSGACT00000016828	sbds	0.157322	0.969094	0.00389786	0.0512295	0.0233752	0.0147302	-0.0383103	-0.00216324	-0.000945903	0.00244597
ENSGACT00000004358	scamp3	0.444098	0.98307	0.00756208	0.561641	0.00932068	0.0264283	0.00123205	-0.00107331	-0.00120641	6.5144e-05
ENSGACT00000016723	scap	0.859664	0.161906	0.269315	0.00602913	0.15204	-0.533138	-0.0651118	-0.00212272	0.0170598	-0.00251725
ENSGACT00000016714	scn12aa	0.624863	0.0531123	0.00125731	0.162038	0.0169207	-0.433173	-0.0301955	0.00219402	0.011858	0.00603059
ENSGACT00000000824	sco2	0.897293	0.00630621	0.292802	0.32653	-0.0587284	0.159188	0.0608341	-0.000134881	-0.00247421	0.000265078
ENSGACT00000005078	sdhaf4	0.793223	0.0649419	0.00989279	0.00947312	-0.0105952	0.148758	-0.0173656	-0.000937652	-0.00432472	0.00116436
ENSGACT00000004878	seh1l	0.987053	0.248251	0.00906907	0.190379	0.0199275	0.0458857	-0.0141456	-0.00247273	-2.3936e-05	0.00245336
ENSGACT00000017971	sema6e	0.165218	0.0387399	0.00335653	0.779765	0.0103273	-0.270101	0.128217	0.00657772	0.00406376	7.01317e-05
ENSGACT00000005344	serinc1	0.855311	0.592783	0.00465052	0.686016	0.00881577	0.0294731	0.00431911	-0.000743752	-0.000897431	-0.000472301
ENSGACT00000010287	serinc2	0.629183	0.932008	0.000133182	0.441756	0.0509165	-0.0334772	-0.0233811	-0.00295893	0.00146935	0.00137965
ENSGACT00000023373	sfswap	0.722655	0.176515	0.00812133	0.456918	0.0393059	0.0303309	-0.0431143	-0.0026907	0.000735351	0.00206664
ENSGACT00000004407	sgca	0.760033	0.613605	0.924198	0.00974663	-0.106395	0.204831	0.0809724	0.00472082	-0.00921448	-0.00518066
ENSGACT00000003865	sgk3	0.324967	0.385904	0.00365595	0.7995	0.00123028	0.0232841	0.0942758	-0.00226158	-0.0010644	-0.0017453
ENSGACT00000018199	sh3d21	0.632214	0.47297	0.00663568	0.419969	0.0336344	0.0400607	-0.0267772	-0.00220409	-0.000446121	0.0016426
ENSGACT00000021419	SHISAL2A	0.118302	0.822594	0.338342	0.00486777	-0.0542753	-0.0480617	0.440384	0.00916457	-0.00200834	-0.0233645
ENSGACT00000003341	shrprbck1r	0.66742	0.584043	0.00874405	0.435133	0.030665	0.0491924	-0.0206984	-0.00139753	-0.00185176	0.00029031
ENSGACT00000008552	si:cabz01093077.1	0.376111	0.209823	0.00016192	0.805137	-0.246836	-0.111528	0.174189	0.0117909	-0.000927797	-0.0043212
ENSGACT00000015089	si:ch1073-126c3.2	0.00606274	0.8881	0.637326	0.877578	-0.265244	0.0141583	0.0766051	0.00506645	-0.00513579	-0.00386969
ENSGACT00000011638	si:ch1073-296d18.1	0.909835	0.858359	0.000986243	0.305337	0.00313388	0.0435328	0.0414732	-0.000614575	-0.00167753	-0.00188664
ENSGACT00000027018	si:ch211-137i24.10	0.00306064	0.736786	0.420812	0.800838	-0.108134	-0.0613639	0.0582485	0.00026022	-0.00204911	-0.00487153
ENSGACT00000002646	si:ch211-173p18.3	0.288763	0.102114	0.00593858	0.496213	-0.044509	-0.0679661	0.0946107	0.00702225	-0.00304775	-0.00493316
ENSGACT00000001382	si:ch211-191j22.3	0.651765	0.632712	0.00889172	0.82236	0.0161159	0.0167623	-0.0130263	-0.00113494	-0.000395427	0.00028627
ENSGACT00000006007	si:ch211-261n11.3	0.038972	0.565825	0.00878695	0.72502	0.0503982	-0.168017	-0.11653	0.00680958	0.00239988	0.00791055
ENSGACT00000008755	si:ch211-263k4.2	0.192058	0.254432	0.0079276	0.5202	0.0145709	-0.150085	-0.115487	0.0063867	-0.000463064	0.00878696
ENSGACT00000017488	si:ch73-63e15.2	0.00374943	0.777488	0.195537	0.235927	-0.0834618	-0.0749194	0.0542657	0.00119258	0.00292989	-0.00192158
ENSGACT00000006059	si:dkey-10f23.2	0.991794	0.00665032	0.0116517	0.862503	0.00300608	-0.335211	-0.0599737	0.00627229	0.000500234	0.00402334
ENSGACT00000024960	si:dkey-145c18.3	0.542512	0.587297	0.009992	0.299229	-0.0112363	-0.289543	-0.129335	0.00247945	0.00931455	0.00293931
ENSGACT00000018731	si:dkey-159f12.2	0.117503	0.303583	0.00201762	0.0982464	0.131868	-0.0653576	-0.168872	-0.00694393	-0.00415502	0.00603968
ENSGACT00000007541	si:dkey-191m6.4	0.25365	0.113095	0.00821421	0.915128	-0.0358833	-0.118411	0.0739687	0.00716185	-0.00153981	0.00128407
ENSGACT00000007681	si:dkey-20d21.12	0.434551	0.00738976	0.840835	0.763547	-0.0384485	0.30499	-0.271116	-0.00151188	-0.00190911	0.00396941
ENSGACT00000021956	si:dkey-222f8.3	0.836591	0.821484	0.00455278	0.812729	0.0398755	0.00334677	-0.00946807	-0.00259359	0.000852798	0.00102835
ENSGACT00000010270	si:dkey-262k9.4	0.469501	0.982702	0.00463793	0.963107	0.0168888	0.00468504	0.00047128	-0.00143813	-3.3427e-05	0.000261048
ENSGACT00000009884	si:dkey-264d12.4	0.143155	0.949134	0.00223187	0.114903	0.0268338	0.0368468	-0.0428299	-0.0029968	-0.00155848	0.00270153
ENSGACT00000000909	si:dkey-3k24.5	0.110655	0.0834955	0.000998739	0.799812	0.0968402	-0.371168	-0.231473	0.00850324	0.0024114	0.00596242
ENSGACT00000007551	si:dkey-72l14.4	0.00825498	0.639069	0.416133	0.973886	-0.0736406	0.0450898	-0.0350676	-0.00115255	-0.00078073	-0.00129751
ENSGACT00000019790	si:dkey-78a14.4	0.00216936	0.691638	0.13413	0.164892	-0.0637197	-0.0540263	0.080492	-0.00486097	0.00701185	-0.00193171
ENSGACT00000016230	si:dkey-87o1.2	0.00167254	0.979299	0.629696	0.478462	-0.0669685	-0.0116078	-0.0929895	-0.00261894	0.000509136	0.00575148
ENSGACT00000027342	si:dkeyp-69c1.6	0.303944	0.0654207	0.0051677	0.494652	0.0106422	0.0433908	-0.0257505	-0.00165834	-0.000257707	0.001096
ENSGACT00000008095	sidt2	0.0598425	0.991746	0.00601294	0.473869	-0.00777526	0.0211602	0.0319702	-0.000688841	-0.00105572	-0.00175843
ENSGACT00000010607	sipa1l1	0.639231	0.790201	0.0657572	0.00573089	-0.212644	0.139791	0.350602	0.0167331	-0.013242	-0.0235329
ENSGACT00000006846	skor1b	0.065527	0.0172868	0.00636913	0.895947	0.166141	-0.369005	-0.317197	0.00635836	0.00298003	0.00159879
ENSGACT00000018881	slc25a17	0.953966	0.831107	0.00124274	0.380351	0.0501132	0.0151568	-0.0422853	-0.00286053	-0.000343596	0.00192714
ENSGACT00000018153	slc25a18	0.00900595	0.740385	0.314798	0.274175	0.327213	-0.16612	-0.28123	-0.00800932	0.00471373	0.0111687
ENSGACT00000016324	slc25a40	0.510717	0.0085844	0.604778	0.597569	-0.182618	0.263136	0.113986	0.000542634	0.00445497	-0.00188055
ENSGACT00000014496	slc47a4	0.171703	0.0499054	0.00566483	0.688307	-0.0489346	-0.123981	0.13828	0.0114112	-0.00573151	-0.00157213
ENSGACT00000010558	slc48a1b	0.646478	0.413553	0.000118846	0.346917	0.282078	-0.189571	-0.177859	-0.0141697	0.009296	0.00283791
ENSGACT00000025468	slc7a7	0.227526	0.530247	0.00575263	0.759125	0.030214	-0.0148128	-0.000521381	-0.00153045	-0.00151558	-0.00116447
ENSGACT00000001093	slx1b	0.639379	0.676218	0.0015424	0.115628	0.0372832	0.0296267	-0.0250891	-0.0025448	-0.000420423	0.00244528
ENSGACT00000023985	SMARCE1	0.977549	0.39732	0.00545123	0.718226	-0.0868082	-0.241076	-0.0120046	0.00639695	0.00643416	0.00591512
ENSGACT00000008758	smtla	0.805276	0.00793892	0.0923056	0.865612	-0.0100036	-0.304374	0.0428426	0.00762849	-0.00414176	-0.00103652
ENSGACT00000011035	snx10b	0.00201711	0.027241	0.141031	0.166934	-0.415109	0.36249	0.573958	0.0038821	-0.0153825	-0.0107494
ENSGACT00000027074	snx12	0.612691	0.875537	0.0062822	0.734782	0.0165213	0.0135195	-0.00949006	-0.00129835	-0.000276999	0.000558581
ENSGACT00000011810	snx3	0.961983	0.774885	0.00979738	0.743462	0.0150735	0.0186113	0.0100387	-0.00132784	-0.000599714	0.00040796
ENSGACT00000023690	sparcl1	0.500468	0.512975	0.00138463	0.829121	-0.183176	-0.191394	0.00248393	0.0127595	0.000880118	-0.00483085
ENSGACT00000005882	spast	0.882564	0.494615	0.00446411	0.114782	0.000330895	0.0633129	0.0110712	-0.000555786	-0.0022019	-0.000200191
ENSGACT00000025226	spg4	0.715721	0.428241	0.00518946	0.0767218	0.0483067	-0.199646	-0.304154	0.00142825	0.00439299	0.0135186
ENSGACT00000020522	spi1b	0.611046	0.35289	0.00888037	0.790434	0.00911654	0.0329657	-0.00658893	-0.000954035	-0.000738592	-0.000116131
ENSGACT00000023807	stard3nl	0.357552	0.247747	0.00512671	0.251282	0.015927	0.0376012	-0.0352222	-0.00130024	-0.00117205	0.000871775
ENSGACT00000003520	stat1b	0.00956027	0.217572	0.53436	0.110372	-0.0261967	-0.371877	-0.0440995	-0.00556957	0.0139348	0.00806408
ENSGACT00000011518	stmn2a	0.0688966	0.00942848	0.0223393	0.633874	0.0332379	-0.200248	0.189406	0.0110339	-0.00627601	-0.00599675
ENSGACT00000001853	stx12	0.134369	0.847039	0.00021802	0.703836	0.00988622	0.0231425	0.000487813	-0.00132352	-0.000820329	-8.50816e-05
ENSGACT00000014800	sult6b1	0.00441016	0.359684	0.646671	0.18995	-0.314299	0.26227	0.240167	0.00596786	-0.00708719	-0.015662
ENSGACT00000009719	syf2	0.457175	0.509947	0.00826957	0.869776	0.00446493	0.0278893	0.00327733	-0.000880709	-0.00054391	-0.000195007
ENSGACT00000024957	sypl1	0.184373	0.0178278	0.00511845	0.245757	0.0589036	-0.413219	0.123886	0.00988394	0.00278598	-0.0122573
ENSGACT00000004398	sytl5	0.278972	0.402575	0.0496314	0.000561486	0.0826112	-0.441677	0.0839875	0.00274574	0.0159087	-0.00927608
ENSGACT00000013055	tada3l	0.465015	0.783143	0.00971618	0.632606	0.00686946	0.015737	0.0230239	-0.000408043	-0.000670485	-0.000675225
ENSGACT00000009525	tax1bp1a	0.185043	0.716804	0.918561	0.0039448	-0.0989295	0.215967	-0.0197046	0.00427417	-0.0117916	-0.00170244
ENSGACT00000008025	tbc1d20	0.454301	0.00496154	0.581551	0.706625	-0.0825658	-0.240858	0.326904	0.00371422	-0.000393174	-0.00613183
ENSGACT00000022244	tceanc2	0.456027	0.378094	0.00172154	0.37084	0.0279838	0.0531318	-0.0351817	-0.00237891	-0.00127913	0.00128872
ENSGACT00000011319	tcn2	0.316442	0.789659	0.00038168	0.472047	0.00783656	0.0375862	0.00917128	-0.00136964	-0.00126124	6.50677e-05
ENSGACT00000001620	tcta	0.720293	0.0968694	0.00294226	0.367442	-0.0010357	0.0752029	0.0180846	-0.002049	-0.000890999	0.0012946
ENSGACT00000008736	tdrd1	0.687924	0.187069	0.00637784	0.333772	-0.32158	0.202071	0.376397	0.0166294	-0.0117924	-0.00612755
ENSGACT00000020393	tfam	0.0265212	0.000216775	0.0194908	0.534691	0.0322619	0.22271	0.00715303	-0.00427705	0.000341161	0.00320966
ENSGACT00000025049	tfec	0.00760451	0.332387	0.487289	0.0564485	-0.0511808	-0.198041	0.124015	-0.00351429	0.00912853	-0.0017555
ENSGACT00000021608	tgfbi	0.235704	0.748887	0.00305797	0.0491336	0.101101	-0.0483814	-0.0864415	-0.0047655	0.00342206	0.00420634
ENSGACT00000007645	thbs2a	0.324613	0.243166	0.00893632	0.947423	-0.177668	-0.112364	0.0941966	0.0089948	-0.00163976	0.00100459
ENSGACT00000008243	timm17a	0.867126	0.157796	0.454072	0.00323817	0.00892662	-0.169719	0.212479	-0.00964617	0.0216836	-0.000355084
ENSGACT00000013652	timm44	0.482962	0.866324	0.00732082	0.0817764	0.0947714	-0.118196	-0.047706	-0.00619922	0.00606622	0.00354498
ENSGACT00000003169	tk2	0.75272	0.934504	0.00891283	0.152224	0.0273482	0.0370344	-0.0114531	-0.0015578	-0.00195406	0.00132488
ENSGACT00000002087	tkta	0.19019	0.204599	0.00138737	0.851491	-0.140618	-0.257876	0.0158183	0.00744509	0.00347742	0.000666456
ENSGACT00000004153	tm2d1	0.7181	0.749833	0.0039326	0.975219	0.0191651	0.0121346	-0.00226658	-0.00159084	0.000173686	0.000272173
ENSGACT00000017203	tmem11	0.25466	0.845006	0.00340468	0.440565	0.0442264	-0.0201465	-0.048007	-0.00282948	0.000957279	0.00195551
ENSGACT00000006888	tmem206	0.347054	0.554164	0.00736945	0.269871	0.0225605	0.0392156	-0.0124661	-0.00129944	-0.000977462	0.000980582
ENSGACT00000018041	tmem251	0.729596	0.573399	0.00769271	0.998725	0.0154646	0.0296434	0.00989222	-0.00184439	7.67814e-05	6.71844e-05
ENSGACT00000023652	tmem267	0.954497	0.908967	0.00792418	0.811728	0.0415886	0.0195371	-0.00366612	-0.00286233	-0.000191112	0.00120896
ENSGACT00000026363	tmem88b	0.603783	0.298178	0.000134859	0.547364	-0.195625	0.0446145	0.0921294	0.0104407	-0.00252096	0.00549498
ENSGACT00000007012	tnc	0.199221	0.295277	0.00401358	0.962196	-0.103411	-0.0816353	0.202799	0.0107803	-0.00132295	-0.0025481
ENSGACT00000003288	tns1b	0.00219636	0.867739	0.939055	0.194155	-0.171806	0.0874296	0.116152	0.00448929	-0.00506362	-0.00840865
ENSGACT00000022340	TPM4	0.741914	0.579846	0.00136222	0.610923	0.0352547	0.00932254	-0.0291796	-0.00230851	0.00040391	0.00129418
ENSGACT00000020986	tradd	0.305638	0.933423	0.000856979	0.57223	0.0440379	-0.0257406	-0.0318605	-0.00277865	0.000909988	0.00151012
ENSGACT00000015454	TRPC4	0.144496	0.184666	0.00721011	0.795853	-0.00442689	-0.119661	-0.0220754	0.00829215	-0.00280241	0.0021318
ENSGACT00000009699	tspan36	0.540722	0.838244	0.00103122	0.936996	0.0233039	0.00617644	0.002362	-0.00204725	0.000436595	0.000386584
ENSGACT00000018669	txndc16	0.514595	0.566351	0.00524061	0.894619	-0.0685354	-0.071723	0.0143015	0.00606678	0.00068327	0.00320699
ENSGACT00000010662	uba52	0.971461	0.48568	0.0095728	0.583688	0.0140164	0.0227629	-0.0121737	-0.00096451	-0.000465397	0.000478567
ENSGACT00000020379	UBE2D1	0.871029	0.616547	0.00662638	0.508839	0.0282477	0.029119	-0.0278081	-0.00182247	-0.00066856	0.00109644
ENSGACT00000000374	ube2g2	0.839245	0.126899	0.00841109	0.485165	0.00599093	0.0461576	-0.00249783	-0.00143298	-0.000320322	0.000977353
ENSGACT00000021398	ube2kb	0.0260318	0.00419479	0.459012	0.792611	-0.0967981	0.0926427	0.518772	0.00357097	-0.000450808	-0.00481266
ENSGACT00000006566	ubqln4	0.0358057	0.13072	0.00925565	0.834438	0.0480727	-0.159642	-0.00160171	0.00344535	0.00210022	0.0027065
ENSGACT00000001995	UBXN4	0.63421	0.148932	0.00347017	0.231615	0.0113942	0.0427336	-0.0202184	-0.00138406	-0.000672668	0.00109775
ENSGACT00000005239	ufd1l	0.814877	0.453144	0.00692756	0.393323	0.0164671	0.036044	-0.0135158	-0.00108468	-0.00096272	0.000542785
ENSGACT00000020421	ugcg	0.00573701	0.74786	0.848961	0.837021	0.0506757	-0.0141534	-0.0396848	-0.000655431	0.000708931	0.000961837
ENSGACT00000021390	ugdh	0.732719	0.130047	0.00685305	0.52095	0.00127812	0.048265	0.0120328	-0.00156475	-0.000322237	0.00102539
ENSGACT00000006737	unc5b	0.654061	0.433541	0.00833201	0.868117	-0.117845	-0.0648663	-0.121061	0.00907465	0.00038883	-0.00374093
ENSGACT00000018515	UNKL	0.84745	0.00926477	0.037585	0.307304	0.0383757	0.151816	-0.0864697	-0.00488673	0.000677834	0.004919
ENSGACT00000004547	vps25	0.390061	0.576407	0.00387143	0.215604	0.0101019	0.0437881	-0.0154801	-0.0015407	-0.00116172	0.00114617
ENSGACT00000007077	vps28	0.300683	0.505945	0.00777188	0.762312	0.0117971	0.0191819	-0.0143767	-0.000951383	-0.000714704	-2.50921e-05
ENSGACT00000000323	wdfy2	0.00614918	0.393797	0.850761	0.142675	-0.373983	0.147465	0.43547	0.00908606	-0.00878772	-0.0152172
ENSGACT00000018565	wwc3	0.395639	0.642091	0.00082656	0.580209	0.0325311	0.00631972	-0.0342371	-0.00220412	0.000153629	0.00123044
ENSGACT00000020422	xdh	0.859586	0.828764	0.0062348	0.98697	0.025947	0.00149723	-0.00647066	-0.00127328	9.56391e-05	-8.80753e-05
ENSGACT00000010225	xpnpep3	0.328982	0.203654	0.00426754	0.277751	-0.00739145	0.0655057	0.0155108	-0.00152134	-0.00130204	0.000955507
ENSGACT00000023962	xylb	0.0812724	0.509484	0.00882639	0.433214	0.0319006	0.0590756	0.00274586	-0.00157274	-0.00131749	0.000786305
ENSGACT00000002867	yipf4	0.448639	0.730555	0.00742187	0.591756	-0.00312298	0.0405073	0.0221992	-0.000685264	-0.00126655	-0.00078107
ENSGACT00000008338	zbtb42	0.00645937	0.112977	0.153293	0.529308	0.119613	-0.000916699	-0.25976	0.000766318	0.0086243	0.00387447
ENSGACT00000018340	zc3h12a	0.440083	0.35405	0.00314304	0.696554	0.0206349	0.16557	7.75473e-05	-0.00521581	-0.00271837	0.00118348
ENSGACT00000005303	zfand1	0.704779	0.382766	0.00825572	0.113881	0.0210831	0.114895	-0.0444224	-0.00189129	-0.00420027	0.00120518
ENSGACT00000006324	zfpm2a	0.0489282	0.776156	0.00207953	0.162859	0.106561	-0.215308	-0.312069	0.00124106	0.00841617	0.0114642
ENSGACT00000026200	zgc:101765	0.328297	0.504533	0.747761	0.00975023	0.0163743	0.0913227	-0.046728	-0.00149198	-0.00334936	0.00623097
ENSGACT00000019817	zgc:113142	0.00456789	0.449155	0.475043	0.865001	-0.137936	-0.0856438	0.10092	-7.98616e-05	-0.00370067	-0.00369787
ENSGACT00000003589	zgc:136439	0.042288	0.822576	0.00800216	0.162445	0.0467045	-0.0562792	-0.0517825	-0.00480488	0.00301517	0.00413825
ENSGACT00000010068	zgc:136564	0.757489	0.322577	0.000973077	0.331962	0.0341715	0.0662107	-0.0242866	-0.00229915	-0.0015328	0.00111465
ENSGACT00000015289	zgc:153343	0.00761962	0.384771	0.157858	0.308968	0.262866	0.0887103	-0.255572	-0.00642995	-0.00125002	0.00857398
ENSGACT00000011407	zgc:158263	0.457567	0.876097	0.00883354	0.41133	-0.0208778	-0.0947436	-0.033226	0.00219813	0.00557721	0.00471861
ENSGACT00000012555	zgc:158619	0.244017	0.832303	0.000155073	0.901359	0.0209299	0.0137641	-0.00679177	-0.00183759	-0.000261206	0.00027906
ENSGACT00000008692	zgc:162183	0.151261	0.00355769	0.983626	0.386115	0.647874	-0.890692	-0.391193	-0.0105075	0.0151675	0.0130569
ENSGACT00000017812	zgc:162698	0.732306	0.567682	0.0026965	0.813346	0.0226549	0.0282622	-0.00554637	-0.00125066	-0.00072646	-8.22613e-05
ENSGACT00000014994	zgc:175088	0.655111	0.437433	0.00253609	0.266916	0.0629968	0.0565532	-0.0870368	-0.00442087	-0.00078745	0.00369907
ENSGACT00000006240	zgc:175264	0.754289	0.00556204	0.816594	0.695457	0.045597	-0.0580149	-0.121275	0.000128215	0.00102444	-0.00103848
ENSGACT00000000075	zgc:65997	0.0187388	0.576376	0.0733675	0.00836378	-0.017513	0.0918494	-0.0744155	-0.00296528	-0.00974527	0.00555754
ENSGACT00000024188	zgc:66447	0.522799	0.32658	0.00761278	0.805842	-0.00841522	-0.15028	-0.0657006	0.00750736	-0.000149996	-0.00405475
ENSGACT00000013851	zgc:92606	0.759834	0.418159	0.0049667	0.531212	0.0103169	0.0444369	-0.00643713	-0.00104863	-0.00125156	-5.83276e-06
ENSGACT00000022777	zic3	0.551533	0.134437	0.00504127	0.962463	-0.147615	-0.12594	0.182761	0.00818733	-0.000155801	-0.00210386
ENSGACT00000007384	znf236	0.10581	0.341855	0.00404878	0.220925	-0.00999431	-0.0396531	0.0306359	0.00248557	6.65494e-05	-0.00236328
ENSGACT00000021976	znf618	0.165534	0.00234467	0.512912	0.562296	-0.00687215	-0.0710144	0.27317	0.00400159	-0.00352005	-0.00537198
ENSGACT00000011551	znf646	0.00634872	0.480476	0.246962	0.190546	-0.196346	0.207341	-0.0414163	0.00528731	-0.00812174	-0.000591519
ENSGACT00000008599	znf653	0.00079672	0.677373	0.472628	0.831926	-0.269258	0.0885826	0.098066	0.00303253	-0.00337834	0.000535006
ENSGACT00000011220	znrf2a	0.986348	0.00195376	0.123855	0.770695	-0.100964	0.402235	0.116909	-0.0016975	-0.00377381	-0.00111612
ENSGACT00000012522	zranb2	0.431272	0.464602	0.00970158	0.467304	0.0763976	-0.0872979	-0.0576886	-0.00354158	0.0024976	0.00159418
ENSGACT00000000111		0.583979	0.088711	0.00598365	0.394869	-0.0129965	-0.223197	-0.0571372	0.00371239	0.0040851	0.010611
ENSGACT00000000321		0.257103	0.843058	0.000432131	0.365238	0.115588	0.0489784	-0.0501375	-0.0101716	-0.00342282	0.00592448
ENSGACT00000000433		0.0490814	0.148869	0.00312311	0.255594	0.00466395	0.0566467	-0.0262793	-0.00342539	0.000446187	0.00280261
ENSGACT00000000610		0.739592	0.00301734	0.730754	0.800848	-0.100452	-0.126654	0.261566	0.00313853	-0.00499273	-0.00197941
ENSGACT00000000778		0.588409	0.867068	0.00753638	0.974155	0.0291501	0.019208	-0.00686481	-0.00233691	-0.000184455	0.000303268
ENSGACT00000000813_alt_to_chr_Un		0.808327	0.737524	0.00374823	0.418201	0.266362	-0.142818	-0.158809	-0.0139679	0.00231569	0.00910992
ENSGACT00000000917		0.940699	0.806239	0.0015996	0.256171	0.0132128	0.23545	0.155931	-0.00285307	-0.0103078	-0.00495732
ENSGACT00000000971		0.66218	0.000475481	0.0345833	0.915119	-0.00237789	-0.0387572	-0.342875	0.00340871	0.00165159	-2.10879e-05
ENSGACT00000001017		0.090411	0.00829238	0.779423	0.601219	-0.453482	0.530644	0.459226	0.00561724	-0.0077516	-0.0057385
ENSGACT00000001361		0.500087	0.17595	0.00456332	0.685067	0.0279074	0.264709	0.0131706	-0.0065554	-0.00345398	0.00186231
ENSGACT00000001519		0.27297	0.259055	0.000666879	0.181491	0.00447951	0.0635728	-0.0112797	-0.00142829	-0.00173607	0.000591295
ENSGACT00000001523		0.822561	0.0625981	0.00191002	0.787449	-0.0642245	-0.245052	0.0675793	0.00621908	0.00373631	0.00461804
ENSGACT00000001633		0.292659	0.00703851	0.793476	0.139528	-0.282631	0.641098	0.42916	0.00542961	-0.0144873	-0.0044328
ENSGACT00000001718		0.00944181	0.146618	0.372941	0.741718	-0.00233185	-0.427138	-0.186212	-0.00190905	0.00687882	0.00643373
ENSGACT00000001858		0.983598	0.924434	0.00982655	0.0876125	0.0245702	-0.0210504	0.0769179	-0.00122601	0.00057079	-0.00403528
ENSGACT00000002353		0.0313732	0.123334	0.00513791	0.505061	0.0226849	0.014908	-0.0363243	-0.00446624	0.00314411	0.0009377
ENSGACT00000002367		0.555702	0.0954377	0.00596261	0.760758	0.0999735	0.0584216	-0.110841	-0.00347558	-0.00328654	-0.00302502
ENSGACT00000002427		0.260623	0.727921	0.0062962	0.475619	0.0732054	-0.0415825	-0.0586965	-0.00496543	0.000137521	0.00352775
ENSGACT00000003413		0.261289	0.541989	0.00339909	0.722878	-0.0553561	-0.166942	0.0687348	0.00717682	0.00412892	-0.00116934
ENSGACT00000003833		0.594954	0.0654271	0.00338707	0.487084	0.0656341	-0.00752902	-0.0645076	-0.0014192	-0.00160641	0.000104271
ENSGACT00000004186		0.351371	0.53194	0.00473026	0.564013	0.00112855	0.0467351	0.00395896	-0.00117983	-0.00119198	9.69118e-05
ENSGACT00000004292		0.454198	0.879143	0.0038113	0.295145	0.0286911	0.00060765	-0.0267676	-0.00228333	0.000607975	0.00188019
ENSGACT00000004636		0.943367	0.00261725	0.345266	0.799197	-0.0429733	0.160952	0.0297427	-0.0019005	0.00183852	-0.000271337
ENSGACT00000004670		0.534153	0.0645033	0.00492316	0.301655	-0.019746	-0.128636	-0.0888493	0.0100119	-0.00621318	0.00407485
ENSGACT00000005702		0.00851164	0.710806	0.93058	0.788831	-0.0941578	-0.170702	4.35097e-05	-0.000303854	0.00336118	-0.00190913
ENSGACT00000006202		0.107726	0.334891	0.419604	0.00176272	0.0467802	-0.272241	0.0172839	-0.0136475	0.025051	0.00792762
ENSGACT00000006296		0.695703	0.573559	0.00606076	0.886162	0.0655523	0.0101711	0.0392776	-0.00503522	0.00131717	0.00169668
ENSGACT00000006442		0.123018	0.179773	0.00556166	0.71519	0.031769	-0.129662	-0.0820035	0.00364096	0.000777603	0.00378701
ENSGACT00000006770		6.0772e-05	0.684747	0.327225	0.740738	-0.0804322	-0.0292539	-0.00512282	-0.000411835	-0.000706505	-0.00316132
ENSGACT00000006936		0.00582022	0.877982	0.0150602	0.0501399	0.0518908	0.127503	-0.290139	-0.00922452	-0.00936738	0.0108542
ENSGACT00000007395		0.306971	0.00938835	0.184539	0.557466	0.0357995	-0.143865	0.0286546	0.00341541	-0.00137494	-0.00367409
ENSGACT00000007695		0.52114	0.0114067	0.00158831	0.659585	-0.145529	-0.199746	0.217368	0.00583881	0.00535092	0.00601282
ENSGACT00000008022		0.0409388	0.949457	0.0036787	0.209772	0.0126798	-0.129314	0.0347314	0.0039381	0.00554061	-0.00234269
ENSGACT00000008099		0.0556419	0.642421	0.00569392	0.29944	-0.1103	0.0278185	0.286242	0.0144586	-0.00717441	-0.0139043
ENSGACT00000008858		0.578091	0.613718	0.002726	0.867553	0.0186346	0.000777148	0.0130205	-0.00193957	0.000579823	0.000587235
ENSGACT00000008994		0.829387	0.402858	0.00278425	0.618034	-0.000873978	0.0871667	0.0590273	-0.00135971	-0.0020305	-0.00143411
ENSGACT00000009491		0.639965	0.145618	0.000241665	0.645371	-0.0642976	-0.0680222	0.070734	0.00383653	0.00149569	-0.00101501
ENSGACT00000009516		0.986488	0.583969	0.00127987	0.481769	-0.202414	-0.0603943	0.264545	0.0114681	-0.000401167	-0.00909929
ENSGACT00000010045		0.97992	0.00719153	0.497619	0.818935	0.0978447	-0.146932	-0.222783	-0.000260531	0.00164075	0.00188733
ENSGACT00000010142		0.542611	0.000813677	0.00112066	0.753241	0.0155485	-0.26719	0.0191376	0.00387536	0.00297096	0.0022033
ENSGACT00000010580		0.424003	0.105419	0.900886	0.0028557	-0.0776895	0.00405294	0.483352	0.0056121	-0.00376467	-0.0186646
ENSGACT00000010582		0.13764	0.00166797	0.294739	0.0667348	-0.139064	-0.40827	0.514308	0.00228978	0.0102546	-0.00974609
ENSGACT00000010617		0.422046	0.494043	0.00491593	0.591757	-0.0466571	-0.158107	-0.034053	0.0111511	-0.000192397	-0.0073166
ENSGACT00000010822		0.639614	0.361944	0.005811	0.815968	-0.142957	-0.0612583	0.126439	0.0128007	-0.00522187	-0.00256736
ENSGACT00000010888		0.00742154	0.311379	0.650776	0.161922	0.00324063	-0.112319	0.00328371	-0.00195008	0.00385058	0.000592823
ENSGACT00000010932		0.771297	0.672146	0.0186223	0.00928767	0.0905398	-0.0838105	-0.0980395	-0.00509222	0.00515989	0.00450552
ENSGACT00000011061		0.782669	0.601722	0.00496079	0.477096	0.129486	0.0363234	0.0333535	-0.00383665	-0.00271278	-0.00743816
ENSGACT00000011095		0.214508	0.00712587	0.32689	0.292643	-0.160333	0.604638	0.249755	0.0012163	-0.010685	-0.0019529
ENSGACT00000011226		0.356363	0.0090593	0.452172	0.878729	-0.154136	0.440015	-0.000123071	-0.00178659	-0.00299362	0.000893474
ENSGACT00000011963		0.00738221	0.270652	0.930889	0.710891	-0.0402776	-0.263193	-0.0447947	0.000350517	0.00211368	-0.00419835
ENSGACT00000012057		0.303775	0.898983	0.00683241	0.633992	0.0505801	-0.0427743	-0.0256057	-0.00364106	0.00177648	0.00185652
ENSGACT00000012325		0.477431	0.275711	0.00600948	0.411036	0.0697277	0.0911772	-0.0236906	-0.0117881	0.00569857	0.00800759
ENSGACT00000012519		0.0892354	0.343554	0.00119072	0.860361	-0.0305473	-0.113208	-0.0177651	0.00993389	-0.00267455	0.000832802
ENSGACT00000012707		0.909502	0.754068	0.00194209	0.125115	0.0202086	-0.280734	-0.204841	0.000863346	0.0116828	0.0101424
ENSGACT00000012853		0.132877	0.197187	0.0057896	0.495797	-0.0083111	0.0489735	0.00476404	-0.000710225	-0.00112536	-0.000188623
ENSGACT00000013230		0.781673	0.875569	0.000710305	0.859094	0.058945	-0.00399406	-0.00707816	-0.0038468	0.00128709	0.00039477
ENSGACT00000013758		0.464758	0.437849	0.00576203	0.706241	-0.0250035	-0.0631335	-0.0481039	0.00479408	-0.00138569	0.00240647
ENSGACT00000013846		0.790708	0.734967	0.00655709	0.648628	0.0232125	0.00185448	-0.0178648	-0.00155839	0.000498798	0.000912813
ENSGACT00000014463		0.271021	0.962194	0.00493195	0.654017	0.00874758	0.0257915	0.000880238	-0.00123561	-0.0011016	1.8383e-05
ENSGACT00000014785		0.465654	0.25693	0.00328798	0.231501	-0.187496	0.101579	-0.221589	0.0126844	-0.0102686	0.000201692
ENSGACT00000014856		0.00534045	0.4204	0.799835	0.89415	-0.0351304	-0.0747892	-0.108883	-0.000420073	-0.0011973	0.00120412
ENSGACT00000014931		0.853301	0.019054	0.00522563	0.730297	-0.222993	-0.0125943	0.346218	0.0120369	-0.00553427	-0.000921446
ENSGACT00000014955		0.117006	0.000503351	0.366135	0.104416	0.109987	-0.404425	0.370718	0.00427548	0.00343526	-0.0125216
ENSGACT00000015114		0.00940984	0.976595	0.0347672	0.121541	1.61854e-05	0.0174372	-0.0331024	-0.00169489	-0.00081787	0.00213188
ENSGACT00000015455		0.110607	0.125469	0.00120023	0.844074	-0.00240088	-0.181493	-0.0167379	0.0116285	-0.00382663	-0.0015098
ENSGACT00000015999		0.798745	0.00704449	0.757326	0.920501	-0.14148	0.0848917	0.382188	-0.000720057	0.00182461	0.0030978
ENSGACT00000016194		0.211231	0.165966	0.00588641	0.939853	-0.0299436	0.10032	0.0781671	-0.00272784	-0.000903053	-0.000133932
ENSGACT00000016306		0.4963	0.00555635	0.96006	0.0749634	-0.117779	0.305834	0.136473	0.000221086	-0.00529717	0.00716827
ENSGACT00000016351		0.32331	0.933479	0.00262739	0.332702	0.0186403	-0.274209	-0.101697	0.00411501	0.0116257	0.00591969
ENSGACT00000016353		0.146235	0.00979261	0.0741469	0.947218	0.00973158	0.0984548	-0.000842138	-0.00118438	-0.000586774	-0.00013116
ENSGACT00000016448		0.970589	0.494192	0.00675648	0.599212	-0.133047	-0.0460349	0.0382362	0.00440878	0.005427	0.00790467
ENSGACT00000016623		0.236884	0.00161787	0.559191	0.801548	0.33968	-0.570583	-0.493786	-0.00524694	0.00413006	0.00509117
ENSGACT00000016720		0.231994	0.0446466	0.00734261	0.68248	-0.00782813	-0.193654	0.0465653	0.011525	-0.00500584	-0.00615108
ENSGACT00000017412		0.972944	0.000960213	0.960159	0.693196	-0.0361135	0.293026	-0.200975	-0.00395693	0.00481163	0.00624317
ENSGACT00000017459		0.430414	0.149591	0.00966058	0.308784	-0.0707534	-0.322236	0.11084	0.00610255	0.00617879	-0.00490858
ENSGACT00000017856		0.0089182	0.438827	0.0860388	0.296761	0.0564362	-0.119786	-0.17017	-0.0076734	-0.00243312	0.00814193
ENSGACT00000017964		0.94361	0.223587	0.00714119	0.763852	-0.0229869	-0.313582	-0.0333924	0.00570951	0.00520488	0.00283415
ENSGACT00000018794		0.619751	0.632373	0.00265407	0.26852	0.0342243	0.0300151	-0.0291927	-0.00145932	-0.00132311	0.000824652
ENSGACT00000018831		0.549775	0.111701	0.00157789	0.999688	-0.0534855	-0.262516	-0.0012377	0.0099867	-9.30318e-05	9.8233e-05
ENSGACT00000018899		0.092796	0.0484549	0.0021533	0.932466	0.0298951	-0.228416	-0.00349394	0.00736019	0.000323337	0.00258071
ENSGACT00000018929		0.763321	0.696764	0.00242699	0.268654	0.118347	-0.0569418	0.11405	-0.00375344	-0.0011675	-0.00818777
ENSGACT00000019143		0.533279	0.806908	0.00631635	0.45552	-0.21552	0.0782099	0.237668	0.0153082	-0.00757545	-0.0111695
ENSGACT00000019167		0.00476337	0.6631	0.275377	0.50688	-0.0406588	-0.0449737	0.0346691	-0.000276814	-0.000573055	-0.00424435
ENSGACT00000019280		0.418893	0.931141	0.00728277	0.866565	0.0321313	-0.0176433	-0.0195519	-0.00197287	0.000635368	0.000668399
ENSGACT00000019785		0.478248	0.544001	0.975508	0.0055316	-0.157519	0.225414	0.36924	0.0106612	-0.015972	-0.0167618
ENSGACT00000020196		0.482307	0.600997	0.00197611	0.486337	0.0150898	0.030394	-0.0140194	-0.00136007	-0.000858593	0.000528638
ENSGACT00000020960		0.151035	0.503837	0.00944033	0.468828	-0.0135167	0.124728	0.0116709	-0.00158204	-0.00434657	-0.00196659
ENSGACT00000021304		0.00532638	0.658805	0.534413	0.271542	-0.0784036	0.0727541	-0.0138925	-0.00152237	-0.00214364	0.00380082
ENSGACT00000021394		0.77329	0.00778729	0.0341549	0.323875	0.0537419	0.119723	-0.015081	-0.00781803	0.00748732	0.00256732
ENSGACT00000021561		0.98625	0.337696	0.00456604	0.22108	0.00543289	0.0733935	0.0158399	-0.00167576	-0.00182049	0.0010628
ENSGACT00000021610		0.574133	0.402193	0.00871363	0.983237	0.0281515	0.0365059	-0.0188008	-0.00219265	-0.000403163	-0.000163399
ENSGACT00000021690		0.00948636	0.68198	0.118549	0.453443	-0.0546302	0.103566	0.255927	0.00880563	-0.00577187	-0.0087737
ENSGACT00000021823		0.940721	0.00601385	0.603808	0.0436656	-0.0455186	0.135896	0.0773287	-0.00141646	0.0085047	-0.00860376
ENSGACT00000021825		0.204947	0.721836	0.00947457	0.676344	0.00300962	0.0255805	-0.00367773	-0.00100706	-0.000654334	0.000274117
ENSGACT00000021891		0.000559817	0.574007	0.530567	0.0303065	0.26883	-0.309989	0.297186	-0.00271167	0.0132155	-0.0113783
ENSGACT00000022086		0.361892	0.0079137	0.0924878	0.0322054	-0.0451666	0.436151	-0.0112414	0.000553419	-0.0116334	-0.000565366
ENSGACT00000022982		0.00117832	0.0248717	0.185095	0.209764	0.0280054	-0.4594	0.0120306	-0.0113114	0.0137656	0.00824496
ENSGACT00000023084		0.118069	0.925632	0.00470138	0.288995	0.0305313	-0.0201731	-0.0361868	-0.00247238	0.000739919	0.00211808
ENSGACT00000023437		0.00871711	0.677826	0.0113836	0.720789	-0.00797717	0.0250196	-0.00131273	-0.000875319	-0.00118763	-0.000874413
ENSGACT00000023454		0.937045	0.740252	0.715416	0.00503588	0.0090736	0.0436574	-0.0897768	-0.00121146	-0.00145229	0.00561545
ENSGACT00000023462		0.777493	0.0506784	0.0030326	0.68008	-0.143358	-0.0887402	0.251898	0.00526907	0.00553106	0.00405277
ENSGACT00000023624		0.00948739	0.0988281	0.432999	0.0973431	-0.236723	-0.133321	0.31828	0.00829008	-0.00390795	-0.0142295
ENSGACT00000023653		0.606868	0.00394518	0.948592	0.663151	-0.129536	0.110319	0.358538	0.00222556	-0.00574012	-0.00153846
ENSGACT00000023798		0.635352	0.00371678	0.699396	0.437411	-0.0351679	0.30218	-0.0677842	0.00359073	-0.00521217	-0.00998575
ENSGACT00000023906		0.186391	0.223465	0.00485085	0.367219	0.0222671	0.01034	0.0247846	-0.00603693	0.0043532	0.00279649
ENSGACT00000024012		0.0933254	0.624406	0.00370793	0.917515	0.0263305	-0.0217016	-0.00586028	-0.00176521	-0.000592563	-0.000733391
ENSGACT00000024557		0.335742	0.857324	0.00526759	0.808484	0.00580123	0.0173487	0.00942953	-0.00107186	-0.000540947	0.000109006
ENSGACT00000024642		0.161928	0.715916	0.00210729	0.25743	-0.219271	0.0250237	-0.0625391	0.00843081	-0.00383792	0.00815189
ENSGACT00000024671		0.424855	0.0918149	0.00874198	0.851256	-0.324076	0.305052	0.139368	0.0088527	-0.00358789	-0.00177123
ENSGACT00000024853		0.309528	0.838232	0.00535582	0.271038	0.0484877	-0.277187	-0.298211	0.00254966	0.0132587	0.0116838
ENSGACT00000024864		0.459859	0.395846	0.00671672	0.938322	0.0278778	-0.00443082	-0.0273582	-0.00118054	-0.000362487	2.07549e-07
ENSGACT00000024867		0.507611	0.205342	0.00788421	0.993897	0.0395399	-0.00600943	-0.0423193	-0.00173004	8.78857e-05	-8.88521e-05
ENSGACT00000024870		0.16103	0.00803952	0.296344	0.0609191	0.22834	-0.50752	0.0592036	-0.00479696	0.0146482	0.0058628
ENSGACT00000024873		0.0837982	0.183617	0.00741136	0.840483	0.0422469	-0.195843	-0.0604037	0.00739729	-0.000178804	0.00475369
ENSGACT00000024903		0.450259	0.491138	0.00304713	0.289281	0.133768	0.0222241	-0.152977	-0.0055757	-0.00643313	0.00226406
ENSGACT00000024968		0.00545238	0.365022	0.196045	0.921186	-0.337442	0.133705	0.196575	0.00501746	-0.00225841	0.00115056
ENSGACT00000024974		0.279927	0.824517	0.00667269	0.742895	0.00479296	0.029189	0.00569623	-0.000997897	-0.00102036	-0.000400584
ENSGACT00000024992		0.508225	0.337108	0.00310849	0.611551	0.141264	-0.112078	-0.0738878	-0.00555816	0.0023304	-0.00216485
ENSGACT00000025408		0.000656307	0.867275	0.752177	0.65763	0.0559664	-0.0282388	-0.0251637	-0.000636444	0.00102462	0.00159523
ENSGACT00000025444		0.212354	0.00253416	0.697382	0.597087	0.24002	-0.183209	-0.263228	0.00338892	-0.00598314	-0.00454033
ENSGACT00000025445		0.196337	0.000128853	0.758618	0.70985	0.447468	-0.381645	-0.541916	0.00137807	-0.00521113	-0.000605885
ENSGACT00000025789		0.885902	0.519252	0.0138855	0.00742055	0.0567178	-0.114532	0.0812852	-0.00232709	0.00356304	-0.00442546
ENSGACT00000025936		0.392688	0.144343	0.00984397	0.241091	0.0547001	0.295844	-0.218864	-0.00687749	-0.0069794	0.00570329
ENSGACT00000026367		0.372513	0.00360244	0.159206	0.0624196	-0.121123	0.647382	0.0550468	-0.000426962	-0.0131414	0.00285902
ENSGACT00000026669		0.00157813	0.0452891	0.0789555	0.769695	0.0518036	-0.0962177	0.166331	0.00590317	-0.00279155	-0.00390503
ENSGACT00000027411		0.352291	0.0358139	0.00135824	0.717927	0.0419294	-0.302934	-0.123511	0.00865641	0.0018682	-0.00504138
ENSGACT00000027668		0.840436	0.816239	0.00441165	0.470947	0.0366308	0.0286857	0.0382941	-0.00161823	-0.00199644	-0.00373472
ENSGACT00000027670		0.866211	0.321183	0.0011785	0.315655	0.0160347	0.0501149	-0.00845774	-0.0012734	-0.00129831	0.000419054

## Sheet: Fibrosis
gene	annotation	Fib_P	Pop:Fib_P	Fib_C	GvS:Fib_C	RvS:Fib_C
ENSGACT00000025260	aadat	0.00942584	0.401808	0.0535162	-0.0445108	-0.00529882
ENSGACT00000005107	aatf	0.00450521	0.877016	-0.033839	-0.00437217	-0.0169309
ENSGACT00000008593	abca12	0.00815816	0.107167	-0.0504085	-0.0521051	0.0603944
ENSGACT00000007846	abcc3	9.72969e-05	0.562673	0.0205132	0.00632767	0.0185548
ENSGACT00000006157	abcf2a	0.000118753	0.907672	-0.0336088	0.00789408	-0.000649746
ENSGACT00000001694	abhd14b	0.000141619	0.0391927	0.00867377	0.0243302	0.00154293
ENSGACT00000025908	abhd18	0.00450905	0.0191825	0.00784451	0.0180493	-0.00694707
ENSGACT00000003643	ABI3BP	0.000122956	0.189019	-0.0237475	-0.0427029	-0.0716805
ENSGACT00000022225	abl1	6.22357e-06	0.442547	0.0132375	0.0138625	0.00889694
ENSGACT00000001250	ablim2	0.0020438	0.207193	-0.015117	-0.0551758	-0.0442571
ENSGACT00000026085	acaa1	3.04246e-06	0.283168	0.0207591	0.020078	0.000408666
ENSGACT00000012236	acacb	0.00822508	0.792179	-0.0253956	-0.00860108	0.00829631
ENSGACT00000025598	acadvl	2.92338e-11	0.442195	0.0321976	0.0120198	-0.00411451
ENSGACT00000025616	acap1	0.00109708	0.699882	0.0174083	0.0042929	0.0142084
ENSGACT00000025619	acap1	1.84771e-06	0.0566318	0.0126321	0.0107107	-0.00634953
ENSGACT00000026716	acat1	0.0089763	0.101584	0.0557287	-0.0595874	-0.0263462
ENSGACT00000015030	acbd3	0.00281302	0.817035	-0.0179158	-0.00913054	-0.0121119
ENSGACT00000020212	acbd4	0.000171949	0.953545	0.0167627	0.000267766	-0.00263902
ENSGACT00000021701	acbd5b	0.00419164	0.26846	0.0128678	0.012835	-0.00706628
ENSGACT00000023645	acer2	0.000104679	0.637608	-0.0564991	0.00117261	0.0239017
ENSGACT00000018608	acin1a	0.000330154	0.231348	0.00806795	0.00878576	-0.00239098
ENSGACT00000011675	acot19	6.1368e-05	0.431824	0.028707	-0.0120013	-0.0145187
ENSGACT00000018685	acp2	3.34854e-05	0.111433	0.0223515	0.0129385	-0.0136395
ENSGACT00000018688	acp2	0.00308919	0.14369	0.00484409	0.0288642	0.0134542
ENSGACT00000004838	acp6	0.00113945	0.195246	0.015001	0.0316687	0.00276068
ENSGACT00000021958	actb1	7.71199e-06	0.0282481	0.00905565	0.013373	-0.00341692
ENSGACT00000016026	actn1	0.00321437	0.107429	0.0338541	-0.0255629	0.0478738
ENSGACT00000016839	actr10	0.00590466	0.14499	0.00644636	0.00705703	-0.00495337
ENSGACT00000019695	actr3	0.00654301	0.114283	0.00521309	0.0116261	-0.00233125
ENSGACT00000015197	ada	1.56103e-10	0.0813515	0.0197075	0.00755554	-0.00897112
ENSGACT00000020915	adam10a	0.000564236	0.207959	-0.0478881	0.0340059	0.0264489
ENSGACT00000012720	adam12	0.000120945	0.585835	-0.0503836	-0.0437097	-0.0331891
ENSGACT00000001902	adam17b	7.06036e-06	0.386555	0.0150003	0.00164912	-0.00744297
ENSGACT00000005371	ADAMTS20	0.00458094	0.186372	-0.0326848	-0.0626472	0.0175246
ENSGACT00000022123	adcy7	0.00577174	0.757737	0.0345214	-0.0044941	-0.0168564
ENSGACT00000015011	ADCY9	0.752519	0.00920821	-0.0592975	0.0591055	0.131148
ENSGACT00000024794	add3a	7.55308e-07	0.792349	0.0210131	-0.00462932	-0.0053954
ENSGACT00000025882	adgra3	0.00156703	0.0708098	0.0191998	0.0183204	-0.0165052
ENSGACT00000004199	adgrb1b	0.0054541	0.0401319	-0.0475362	-0.052582	0.0685938
ENSGACT00000013614	adgrl1a	0.00306813	0.199089	-0.0297077	-0.0622404	0.00517971
ENSGACT00000002055	adhfe1	8.85187e-05	0.0554343	0.0428584	-0.0282072	0.0439573
ENSGACT00000002825	ADK	0.00728352	0.398467	0.02834	-0.0162769	-0.019404
ENSGACT00000016826	adprhl2	0.00703095	0.204455	-0.0767836	0.00746985	0.0708734
ENSGACT00000015811	ADRM1	0.0720852	0.00470346	0.00695115	0.0182455	-0.0146092
ENSGACT00000013768	adrm1	0.00603782	0.0757624	0.00976557	0.00835036	-0.00983329
ENSGACT00000001248	afap1	0.00565749	0.904595	-0.0215239	1.15094e-05	0.00642408
ENSGACT00000008901	afdna	0.00921183	0.734609	-0.0258856	0.0145339	0.00831636
ENSGACT00000024831	aff2	9.04216e-05	0.835106	-0.0520521	-0.022314	-0.00577253
ENSGACT00000009809	agfg1a	2.14581e-08	0.0687968	0.0153399	0.015554	-0.00278893
ENSGACT00000011122	aggf1	0.00170623	0.0953531	0.0109146	0.00520152	-0.00986305
ENSGACT00000005940	agpat9l	0.00239345	0.0366304	-0.010066	-0.115287	-0.0286725
ENSGACT00000004821	ahcy	5.60341e-06	0.160577	0.0154394	0.00641922	-0.00860787
ENSGACT00000010487	ahcyl1	0.00538318	0.818834	-0.0353133	-0.0164746	-0.0264269
ENSGACT00000015219	ahi1	0.00112624	0.249225	0.0232904	-0.00334514	-0.0183299
ENSGACT00000018431	aifm2	0.00099598	0.93847	0.0154213	0.00426817	0.0037267
ENSGACT00000023165	aimp1	0.000438395	0.0120865	0.0100078	0.0115572	-0.00963165
ENSGACT00000021955	ak1	0.000633955	0.455789	0.0177586	0.0100026	-0.00671104
ENSGACT00000002641	ak2	2.01227e-09	0.329939	0.0231149	0.00406335	-0.00906141
ENSGACT00000010953	akirin2	0.525781	0.00307479	0.00248267	0.0154088	-0.0135679
ENSGACT00000004627	akr1a1b	2.2466e-09	0.00123144	0.0276278	0.0187969	-0.0213818
ENSGACT00000025027	akr1b1	0.000939317	0.926212	0.025058	0.00626655	-0.00103102
ENSGACT00000009306	alas1	1.97714e-15	0.620021	0.0634437	-0.0106255	-0.0156398
ENSGACT00000007906	aldh16a1	1.14306e-08	0.236354	0.0271689	0.00532593	-0.0122098
ENSGACT00000016703	aldh6a1	0.000798291	0.82687	0.0202903	0.0110708	0.00682737
ENSGACT00000005175	aldh9a1a.1	0.00226161	0.214221	0.0225039	0.00172522	-0.0195003
ENSGACT00000021392	aldh9a1b	2.3588e-05	0.769323	0.0494948	-0.00875046	-0.0169646
ENSGACT00000027685	alg8	3.00464e-07	0.166548	0.0218704	0.00714218	-0.0112856
ENSGACT00000016855	alkbh7	0.00110707	0.0359895	0.0101102	0.0128487	-0.00844559
ENSGACT00000000952	alox12	2.41144e-05	0.0733316	0.00549822	0.0218561	0.0153181
ENSGACT00000010333	alox5a	2.98292e-06	0.37644	0.0166761	0.0127749	-0.000868343
ENSGACT00000027217	alox5ap	0.00144855	0.0814707	0.00497138	0.0171657	0.00196862
ENSGACT00000023088	ambp	0.000204783	0.293843	0.06927	-0.0428185	0.0214293
ENSGACT00000026603	amot	3.68827e-05	0.457448	0.0164186	0.0131238	-0.00044958
ENSGACT00000012879	AMPD3	1.10966e-06	0.605983	0.0158537	0.0100463	0.00326383
ENSGACT00000019732	anapc2	4.29469e-05	0.0885044	0.0154075	0.00782034	-0.0108634
ENSGACT00000009955	angel1	3.1911e-07	0.0502686	0.0236831	0.0119877	-0.0148798
ENSGACT00000009788	angpt2b	0.000668708	0.851694	-0.0295193	-0.00932099	0.0037219
ENSGACT00000013146	ank3a	1.02595e-06	0.765622	0.0276197	0.00756704	-0.00304758
ENSGACT00000013164	ank3a	7.75004e-08	0.641402	0.024695	0.00950829	-0.00161925
ENSGACT00000016868	ankmy2a	0.000308071	0.452736	0.0109009	0.00738277	-0.00305965
ENSGACT00000004554	ankrd10b	1.09398e-05	0.567363	0.01554	0.0074121	-0.00259763
ENSGACT00000020417	ankrd11	3.06522e-09	0.243123	0.0181834	0.00773158	-0.00547324
ENSGACT00000025639	ankrd16	0.00333489	0.475282	0.0286043	0.0199153	-0.0112689
ENSGACT00000019752	ankrd45	2.92693e-05	0.853829	0.0555587	-0.0157744	-0.00478646
ENSGACT00000026269	anks1b	0.00283282	0.016073	-0.0759856	0.0417577	0.085241
ENSGACT00000004178	anp32e	0.00908852	0.746105	0.0177108	0.0185445	0.0115018
ENSGACT00000021731	anxa13l	1.33106e-06	0.072682	-0.123257	0.0644169	0.0805723
ENSGACT00000015295	anxa1a	0.000168007	0.536268	0.0114123	0.000641685	-0.0056935
ENSGACT00000014173	anxa2a	2.88921e-07	0.214957	0.0692582	0.0416259	-0.0210418
ENSGACT00000023148	anxa3b	0.000621866	0.76887	0.0272502	-0.00383421	-0.0115092
ENSGACT00000022600	anxa4	3.87439e-08	0.0735445	0.0146297	0.00972317	-0.00621687
ENSGACT00000022620	anxa5b	4.96377e-07	0.992663	0.0302018	0.000811425	0.00178586
ENSGACT00000018567	ap1s3b	0.000814438	0.610507	-0.0251576	0.00392569	-0.0170299
ENSGACT00000015147	ap3d1	3.25759e-08	0.0165997	0.0182261	0.0130812	-0.0106568
ENSGACT00000002411	ap4m1	4.52104e-05	0.854379	0.0231496	0.00302815	-0.00473003
ENSGACT00000014668	ap5b1	0.00462635	0.616323	0.0152995	0.0081537	-0.00546733
ENSGACT00000022949	aph1b	0.00014857	0.290924	0.00890836	0.00390107	-0.00487817
ENSGACT00000022665	apip	8.59183e-07	0.652094	0.0352484	0.0118765	-0.00533915
ENSGACT00000017396	aplp2	0.00193766	0.53033	-0.0217406	0.00991705	-0.0106713
ENSGACT00000001774	apmap	2.79623e-06	0.302733	0.0199292	0.0217074	0.00460495
ENSGACT00000008024	apoa1b	0.0035094	0.742089	0.0492111	-0.0175893	-0.0215374
ENSGACT00000006334	apopt1	0.000253832	0.755669	0.0159181	-0.00151043	-0.00629003
ENSGACT00000003158	aprt	2.97268e-06	0.0459693	0.0163529	0.00362721	-0.0125407
ENSGACT00000014687	aqp12	0.000319381	0.964949	-0.0490184	0.00858036	0.00147443
ENSGACT00000017473	AQP4	0.00443143	0.736872	-0.0613394	0.0320002	0.0147825
ENSGACT00000011623	aqp7	2.24653e-05	0.0931415	0.0522927	-0.0346756	-0.0321819
ENSGACT00000016890	arf6a	0.00777214	0.974603	-0.0173331	0.00278275	0.00280003
ENSGACT00000015265	arfgef3	0.0134429	0.00286557	-0.033308	-0.0762837	0.0696022
ENSGACT00000022262	arfip1	0.518388	0.00376972	-0.0316147	-0.0463015	0.1098
ENSGACT00000002008	arglu1a	9.63221e-05	0.224863	-0.0375748	-0.0316295	0.0164039
ENSGACT00000011384	arhgap15	2.64048e-10	0.0378174	0.0184418	0.013164	-0.00683682
ENSGACT00000017575	arhgap25	0.0045684	0.462512	0.0115798	-0.00749449	0.0048976
ENSGACT00000022096	arhgap29b	0.00616637	0.785664	0.0184224	-0.00804705	0.00280076
ENSGACT00000026966	arhgap35b	0.624257	0.00174669	0.0467019	-0.143917	-0.0365619
ENSGACT00000011445	arhgap4a	0.00486606	0.381452	0.0257623	-0.0210834	0.00520852
ENSGACT00000001682	arhgef1a	0.00268669	0.942036	0.0176681	-0.00377665	0.000987144
ENSGACT00000000926	arhgef25b	0.00826768	0.781873	-0.0534088	0.0241667	0.0200561
ENSGACT00000014045	arid5b	0.00567839	0.346124	0.00981281	0.00456145	0.0222351
ENSGACT00000026236	arl2	0.000122857	0.0437694	0.0156752	0.0105309	-0.0125209
ENSGACT00000010790	arl4cb	0.108086	0.00573665	-0.0602126	0.10146	0.0245508
ENSGACT00000001578	arl5a	0.00129825	0.0171548	0.0104605	0.0156927	-0.0100032
ENSGACT00000019712	arl6ip1	0.000894779	0.104603	0.00804232	0.00733824	-0.00576069
ENSGACT00000010956	arl6ip4	0.000915346	0.0605171	-0.056533	0.0551247	0.0312842
ENSGACT00000015770	arl6ip5a	0.00178138	0.0584945	0.00722443	0.00725777	-0.00655013
ENSGACT00000016274	arl8ba	1.44271e-08	0.00383236	0.0181415	0.0111093	-0.0134146
ENSGACT00000022155	arl9	0.20584	0.00484493	-0.0300581	0.083484	0.0492273
ENSGACT00000022036	arpc1b	7.38122e-07	0.182268	0.0129812	0.00948748	-0.00372763
ENSGACT00000019207	arpc2	4.2022e-06	0.118892	0.0127872	0.01064	-0.00511719
ENSGACT00000023323	arpc3	0.00386517	0.0188021	0.00519305	0.011721	-0.00476294
ENSGACT00000013024	arpc4	0.000363433	0.017356	0.00890795	0.00934545	-0.00817937
ENSGACT00000002361	arrb2a	0.0022767	0.966999	0.0320787	-0.00597661	-0.000665938
ENSGACT00000008381	arsh	3.46435e-13	0.0620591	0.0322031	0.0221604	-0.00636263
ENSGACT00000013858	arsk	2.4519e-11	0.402925	0.0463317	-0.00049252	-0.0170909
ENSGACT00000017234	arvcfb	0.000137883	0.192975	-0.0226138	0.0136982	0.0138053
ENSGACT00000002896	asb1	0.000811791	0.522138	0.0283483	0.0077408	-0.0142024
ENSGACT00000018712	ascc3	3.08779e-07	0.371603	0.0153163	0.00482584	-0.00540251
ENSGACT00000002596	asmtl	7.91284e-08	0.338274	0.0168161	0.00428046	-0.00659665
ENSGACT00000017026	atad1a	0.00874509	0.201779	0.0195161	0.00394584	-0.0182589
ENSGACT00000000861	atf1	0.000121562	0.953469	0.0233363	0.00480762	0.0016515
ENSGACT00000014035	atg12	6.84832e-07	0.000690406	0.0194797	0.0107931	-0.0193192
ENSGACT00000013814	atl2	0.00321866	0.883661	-0.0415122	0.00730535	-0.0107103
ENSGACT00000009749	atoh1a	0.00717732	0.00639908	-0.0357837	-0.128065	0.0493864
ENSGACT00000018954	atp1a1a.2	0.00107311	0.637018	0.0147671	0.0140018	0.0133026
ENSGACT00000018961	atp1a1a.2	0.000530201	0.04397	-0.117381	0.0528186	0.115279
ENSGACT00000025322	atp23	1.12419e-05	0.063782	0.0164731	0.00254996	-0.0129504
ENSGACT00000018465	atp5f1b	0.000869515	0.0604165	0.0100149	0.00757254	-0.00869503
ENSGACT00000012293	atp5if1b	4.89303e-08	0.0545477	0.0156583	0.00589992	-0.00942176
ENSGACT00000007430	atp5mc1	6.0273e-08	0.0712962	0.0149197	0.00823766	-0.00757818
ENSGACT00000010361	atp5mf	0.00277298	0.0114965	0.00839944	0.00814593	-0.00997052
ENSGACT00000010150	atp5pb	0.00873393	0.0216896	0.00925548	0.00731097	-0.0117437
ENSGACT00000024739	atp5pd	0.00459012	0.0225099	0.00975129	0.00847306	-0.011463
ENSGACT00000015070	atp6ap1b	2.02077e-05	0.0419627	0.00891666	0.0124197	-0.00354607
ENSGACT00000002215	atp6ap2	7.32514e-05	0.0618993	0.00689355	0.0137522	-0.000440111
ENSGACT00000023001	atp6v0d1	0.00444307	0.662937	0.00905483	0.01064	0.00968507
ENSGACT00000004257	ATP6V1A	7.38016e-07	0.187892	0.0160985	0.00946878	-0.00609093
ENSGACT00000006862	ATP6V1C1	3.06058e-12	0.296549	0.0299587	0.00401955	-0.0107636
ENSGACT00000006108	atp6v1c1a	6.10893e-17	0.101692	0.0298304	0.00358214	-0.0124843
ENSGACT00000011337	atp6v1d	1.59273e-06	0.0235381	0.014423	0.0048446	-0.0113917
ENSGACT00000026336	atp6v1e1b	0.000248966	0.678449	0.0230391	-0.000499576	-0.0102556
ENSGACT00000000882	atp6v1f	0.00304755	0.0150154	0.00763215	0.0138383	-0.00777016
ENSGACT00000020454	atp6v1g1	0.00017237	0.00455237	0.00891698	0.0110789	-0.00873659
ENSGACT00000022675	atp6v1h	0.000664749	0.815046	0.0272675	-0.00433252	0.00910199
ENSGACT00000014732	ATP9A	0.000416348	0.207441	-0.0229211	-0.0303449	0.00681615
ENSGACT00000005837	atrn	0.000565165	0.898684	0.0280476	-0.00745326	-0.00567316
ENSGACT00000024134	atrx	0.00799314	0.308061	0.00362222	0.00970362	0.00187292
ENSGACT00000024757	aup1	4.45283e-05	0.0561193	0.00881499	0.0103612	-0.00451919
ENSGACT00000016361	aurkaip1	0.00585819	0.0253031	0.0113999	0.0141228	-0.0132378
ENSGACT00000006125	azin1a	3.52139e-07	0.225526	0.0165836	0.00293918	-0.00872198
ENSGACT00000026723	b3gat1b	0.000883724	0.512268	-0.0590925	0.00639626	0.0422576
ENSGACT00000015186	b3glcta	0.00269925	0.762343	0.0080545	0.00226126	-0.00265107
ENSGACT00000022775	b4galt2	5.4995e-05	0.0771826	-0.06176	-0.104903	0.0182246
ENSGACT00000021649	b4galt7	0.252508	0.00107444	-0.0206399	0.0429431	0.00760394
ENSGACT00000017157	babam2	2.23703e-11	0.00195227	0.0233572	0.0116642	-0.0161505
ENSGACT00000008275	bach2b	0.00286162	0.0408469	-0.041887	-0.0540085	0.0305217
ENSGACT00000004410	bag3	0.00539259	0.0413458	-0.00124387	-0.113923	-0.0424158
ENSGACT00000014582	bahcc1a	0.000858851	0.949094	-0.0291037	-0.00170596	0.00490114
ENSGACT00000015437	banp	0.0072628	0.159521	0.0436078	-0.013445	-0.0449328
ENSGACT00000007595	BAZ2B	4.74336e-09	0.102954	0.0195111	0.012686	-0.00638835
ENSGACT00000022709	bbox1	0.00127085	0.800085	0.035633	0.00170906	-0.013385
ENSGACT00000022056	bbs7	0.000151756	0.602254	-0.032608	-0.0102219	-0.0287588
ENSGACT00000017230	bckdha	6.31293e-08	0.0985283	0.0151891	0.00804819	-0.00702669
ENSGACT00000006917	bckdhb	3.07175e-05	0.478483	0.00812318	0.00517603	-0.00127799
ENSGACT00000017387	BCL11B	2.60978e-05	0.491962	-0.0478063	-0.0151402	0.0174641
ENSGACT00000005659	BCL2L1	4.77208e-05	0.00590932	0.0182435	0.00433162	-0.0195723
ENSGACT00000025624	bcl6b	0.000746399	0.419949	0.0252319	-0.014008	-0.0130579
ENSGACT00000003110	bco1	0.0046556	0.820582	-0.0565505	0.0258215	0.00759911
ENSGACT00000027047	bco2a	0.00121882	0.463506	-0.0542025	-0.0239501	0.029176
ENSGACT00000004747	bdh1	0.925718	0.00449893	-0.0141996	0.00240837	0.0357386
ENSGACT00000023718	bdh2	1.01309e-18	0.00114438	0.0520874	-0.0051811	-0.035464
ENSGACT00000016902	bend3	0.00471274	0.759209	0.0279254	0.025551	0.021403
ENSGACT00000013358	bgnb	0.00593483	0.0733238	-0.0878982	0.0614112	0.0804875
ENSGACT00000020571	bin1b	0.000873618	0.0290937	-0.0302234	0.0288002	0.0193115
ENSGACT00000014358	bin3	0.00136137	0.0264294	-0.0250749	-0.0230399	0.025986
ENSGACT00000012800	birc5a	8.59176e-05	0.00431406	0.0212051	0.0114343	-0.0232421
ENSGACT00000003830	BLNK	6.91219e-06	0.876536	0.0193554	0.00526908	0.0001979
ENSGACT00000016626	blvrb	0.00906537	0.754309	-0.0421115	-0.0321465	0.00133439
ENSGACT00000022614	bmp1b	0.0016299	0.316332	-0.0648259	-0.0277687	0.0492979
ENSGACT00000003010	bmp6	0.0002368	0.9708	-0.0690424	-0.00760081	0.00447166
ENSGACT00000018280	bmpr2a	0.0303839	0.00169889	0.00123844	-0.0987107	-0.00231084
ENSGACT00000014199	bnip2	2.72843e-05	0.700159	0.0125344	0.00312057	-0.00314551
ENSGACT00000012601	bnip3	0.00359232	0.840373	0.0479124	-0.0107298	-0.0186799
ENSGACT00000013071	bora	0.00650556	0.346357	0.0190962	-0.00153749	-0.0158906
ENSGACT00000005572	bpgm	0.000329475	0.686557	0.0132061	-0.0026104	0.00588639
ENSGACT00000008276	bpifcl	0.0023213	0.34573	0.0101867	0.00431687	-0.00654811
ENSGACT00000009192	bptf	9.47272e-06	0.26211	0.0060979	0.00887181	0.00314536
ENSGACT00000000427	brap	0.00409377	0.552346	-0.043258	-0.0229224	0.0230297
ENSGACT00000023662	brcc3	0.000180649	0.0417926	0.0182215	0.0107168	-0.0157406
ENSGACT00000024069	BRD3	0.00885098	0.713838	-0.0621557	0.00790049	0.0380207
ENSGACT00000022118	brd7	9.37123e-06	0.475553	0.0103177	0.0048067	-0.00263434
ENSGACT00000011362	brd9	8.35952e-05	0.361317	0.0114305	0.00454056	-0.0054114
ENSGACT00000005708	brdt	0.331667	0.000768464	0.00727717	-0.0827183	0.0174394
ENSGACT00000013855	BRK1	2.18514e-05	0.00165008	0.0118573	0.0113453	-0.0116736
ENSGACT00000006531	brpf3b	0.0048758	0.473708	-0.0276239	-0.0305615	0.00578236
ENSGACT00000020772	btbd10b	8.19203e-06	0.0739217	0.0137348	0.00738718	-0.00879812
ENSGACT00000026523	btbd11a	8.55694e-06	0.303419	-0.0906978	0.0468774	0.0445339
ENSGACT00000020941	btf3	2.02784e-08	0.0834803	0.0147778	0.00789412	-0.00680384
ENSGACT00000015842	btf3l4	3.87593e-06	0.0436111	0.0151673	0.00971067	-0.0101208
ENSGACT00000020685	bzw1a	2.63202e-08	0.00304576	0.0154052	0.0118909	-0.0110804
ENSGACT00000008615	C14orf28	0.000116678	0.378973	0.0207351	0.0161857	-0.00458069
ENSGACT00000013748	c18h3orf33	8.90718e-07	0.0766382	0.0266878	0.00587192	-0.0185145
ENSGACT00000003530	c19h1orf109	0.000628261	0.334409	0.0205032	0.00255956	-0.0138449
ENSGACT00000026781	c1qbp	0.00822461	0.913967	-0.0217832	0.00339624	-0.00581223
ENSGACT00000013414	c1r	1.70306e-07	0.21788	0.0223973	0.00498482	-0.0112659
ENSGACT00000014948	c2cd3	0.00522909	0.776079	-0.0240982	-0.0163808	-8.53265e-05
ENSGACT00000023721	c7b	0.00487757	0.958452	-0.0444881	0.00951821	-0.00101396
ENSGACT00000020968	c9	0.00100453	0.373983	0.0710108	-0.0456943	-0.0330084
ENSGACT00000006681	ca2	0.00354751	0.898867	-0.0460126	-0.0145326	0.00437411
ENSGACT00000016523	cabin1	0.00483435	0.0214218	-0.0271063	-0.0611275	0.0309644
ENSGACT00000010114	cabp5a	0.000668166	0.750699	0.0598451	-0.0244279	-0.0179633
ENSGACT00000002016	cacna2d2b	0.00504877	0.0609774	-0.091133	0.0186196	0.114218
ENSGACT00000001800	cadpsb	0.00129757	0.0044607	-0.0187915	-0.132987	0.00712512
ENSGACT00000005853	calhm5.2	0.000269255	0.747109	0.015865	0.009573	0.00171662
ENSGACT00000006828	calm1b	8.16467e-05	0.0426224	0.0108002	0.00949885	-0.00789864
ENSGACT00000022367	calr3b	0.00924859	0.280932	-0.0147746	0.0139192	-0.00772932
ENSGACT00000003487	cap1	0.00910587	0.344177	0.00462697	0.0195431	0.0143238
ENSGACT00000012987	capn12	0.00252311	0.453042	0.0188062	0.0153105	-0.00620312
ENSGACT00000026453	capn2b	3.14735e-06	0.795134	0.0257677	-0.00614078	0.00283068
ENSGACT00000017799	CAPNS1	1.88631e-09	0.184906	0.0254669	-0.0062866	-0.0135497
ENSGACT00000007236	capza1a	0.000172577	0.192994	0.00538616	0.0143592	0.00837832
ENSGACT00000013477	capza1b	0.0034367	0.0169681	0.0054327	0.0168719	-0.00398069
ENSGACT00000010596	card11	2.68878e-06	0.470247	0.0138702	0.0120563	0.00463856
ENSGACT00000020216	cars2	2.7465e-06	0.0528059	0.0150718	0.0166899	-0.00594321
ENSGACT00000024859	casp3b	6.68553e-05	0.255176	-0.0745288	0.00293257	0.0513822
ENSGACT00000015083	cbr1l	8.07733e-05	0.744452	0.0414997	-0.015531	-0.00339794
ENSGACT00000019359	cbsa	0.00593365	0.612101	0.0146911	0.00334541	-0.00793511
ENSGACT00000009382	cbx3a	0.00551951	0.0302624	0.00953129	0.00737703	-0.0110659
ENSGACT00000011039	cbx3b	6.01064e-05	0.863384	0.0585238	-0.0162447	-0.0029561
ENSGACT00000021952	cc2d1b	0.00163338	0.272753	-0.00620117	-0.0144788	-0.00368412
ENSGACT00000010505	ccar1	2.62801e-06	0.246784	0.0132123	0.00668486	-0.00524294
ENSGACT00000012762	ccdc115	0.000945784	0.00307882	0.0244926	0.0159198	-0.0311176
ENSGACT00000014460	ccdc137	0.000102576	0.00327749	0.0276559	-0.00858212	-0.0304864
ENSGACT00000024964	ccdc146	5.32257e-10	0.66625	0.0405667	0.00344458	-0.00995772
ENSGACT00000000986	ccdc174	0.00494953	0.233814	0.0124426	0.00670352	-0.00941987
ENSGACT00000020704	ccdc18	0.0043481	0.707269	0.0205708	-0.000677688	-0.0104416
ENSGACT00000017674	ccdc22	2.94546e-05	0.0192758	0.0103006	0.0117353	-0.00703682
ENSGACT00000008668	ccdc28b	0.00187954	0.258057	-0.0471528	-0.0466812	0.0317031
ENSGACT00000022386	ccdc88b	5.02311e-06	0.129148	0.024594	0.0103711	-0.0144043
ENSGACT00000002489	ccdc88c	0.694753	0.00935678	-0.0158626	0.012594	0.0295272
ENSGACT00000027687	ccdc90b	3.66466e-06	0.0271689	0.0138709	0.00749779	-0.0104387
ENSGACT00000011108	ccdc97	2.02136e-06	0.356408	0.0158761	0.0130444	-6.64212e-05
ENSGACT00000018261	ccnd2a	0.00073325	0.193676	0.00953865	0.0143973	-0.00175855
ENSGACT00000004915	ccndbp1	0.00119072	0.0433394	0.0116133	0.0104845	-0.0107222
ENSGACT00000018306	CCNG2	0.000162094	0.834116	0.038505	-0.00826562	-0.0118081
ENSGACT00000024195	ccni	1.59265e-06	0.0427402	0.00952785	0.0172909	0.000714047
ENSGACT00000017421	ccnq	4.88018e-05	0.0908572	0.0180231	-0.00507626	-0.014839
ENSGACT00000018265	CCR6	0.00050309	0.683139	-0.0635061	-0.00623375	0.0292842
ENSGACT00000025201	ccs	3.11974e-09	0.0141553	0.0181399	0.0135237	-0.00976806
ENSGACT00000009801	ccser1	0.00157133	0.0899424	-0.0709865	-0.00546318	0.0655447
ENSGACT00000013633	cct3	6.79621e-05	0.995598	0.027316	-0.00116899	-0.00135799
ENSGACT00000003490	cct5	8.82106e-07	0.0760576	0.0112045	0.00862488	-0.00513353
ENSGACT00000026290	cct7	0.000646494	0.143697	0.00821301	0.00800757	-0.0048128
ENSGACT00000018049	cd2bp2	1.83002e-05	0.00622025	0.0155323	0.0139377	-0.0137466
ENSGACT00000022829	cd40lg	3.39732e-05	0.232971	-0.0331779	-0.0537648	-0.0139368
ENSGACT00000020358	cd59	0.0072394	0.956468	-0.0538166	-0.010741	-0.0163765
ENSGACT00000004238	cd79a	0.4941	0.0091583	-0.0109499	0.0339718	-0.00744611
ENSGACT00000025392	cdc123	2.14388e-07	0.424176	0.0191586	0.00139592	-0.0082372
ENSGACT00000017890	cdc14ab	0.000227685	0.95191	-0.047167	-0.005247	0.00511144
ENSGACT00000008939	cdc14b	0.00318938	0.296858	0.0545351	0.0374524	-0.0372155
ENSGACT00000006226	cdc42bpab	0.00739228	0.138142	-0.0817971	0.0490085	0.0744655
ENSGACT00000015758	cdh11	0.00561354	0.156737	-0.0115089	-0.0547367	-0.014648
ENSGACT00000000760	cdh12a	0.000585236	0.343285	-0.090876	0.0109693	0.0728992
ENSGACT00000020410	cdh15	0.00639929	0.662367	-0.0680675	-0.00220293	0.0419687
ENSGACT00000003004	cdh31	8.01844e-07	0.795716	0.0609306	0.0053536	-0.0144987
ENSGACT00000006870	cdk11b	0.00043124	0.200157	0.012466	0.0129184	-0.00514863
ENSGACT00000005130	cdk5rap3	0.00849391	0.961313	0.032444	-0.00505427	-0.00710508
ENSGACT00000027671	cdkn2aipnl	0.00325629	0.0293377	0.00893787	0.00756077	-0.00978017
ENSGACT00000015618	cdkn3	2.43322e-06	0.150265	0.0448964	0.0114385	-0.0275835
ENSGACT00000006280	cdv3	0.00747991	0.532459	-0.0238908	0.0168929	0.00905852
ENSGACT00000021410	cenpf	0.00738707	0.524011	0.0134421	0.00632706	-0.00720611
ENSGACT00000016149	CENPS	4.33319e-07	0.516209	0.0187058	0.00278914	-0.0067263
ENSGACT00000016166	CENPS	0.584283	0.00161978	0.00375985	0.0200119	-0.0201397
ENSGACT00000014713	cenpx	6.56474e-06	0.0373789	0.0456101	0.0129854	-0.0363025
ENSGACT00000012433	cep290	0.00663362	0.51735	0.00562653	0.00871383	0.0115282
ENSGACT00000014404	cep350	0.000656368	0.622315	-0.013979	-0.00355159	0.00587563
ENSGACT00000011762	cep57l1	0.00219527	0.531371	0.0162486	-0.000802693	-0.00995902
ENSGACT00000013993	cers1	0.00309035	0.750084	-0.0299271	-0.0271267	-0.0239104
ENSGACT00000015506	cers2b	0.000330067	0.00275527	0.0237105	0.00457226	-0.0306706
ENSGACT00000022115	cetn4	0.000442204	0.123961	0.0235474	0.005782	-0.0204832
ENSGACT00000005320	cfap20	0.00146926	0.00532986	0.0176074	0.00620351	-0.0219187
ENSGACT00000022543	cfl1	0.000921918	0.0118045	0.00799889	0.0109239	-0.00800869
ENSGACT00000017154	chac1	9.41103e-06	0.485693	0.0422747	-0.011399	-0.0209482
ENSGACT00000005447	chad	0.00424129	0.119899	-0.0936155	0.0182333	0.103554
ENSGACT00000006385	chadlb	1.02439e-05	0.078896	0.0152263	0.0170924	-0.00551194
ENSGACT00000019067	chaf1a	0.0044492	0.667543	0.0164099	0.00703601	-0.00623977
ENSGACT00000005773	chchd3b	0.00321233	0.66958	0.0192473	-0.00665755	-0.00975826
ENSGACT00000017551	chd2	5.89251e-08	0.870461	0.0196316	0.00336997	-0.0014608
ENSGACT00000022084	chd9	0.000103329	0.977842	0.0117881	-0.000593517	0.0010235
ENSGACT00000027345	chek1	0.00206699	0.0118317	-0.0155676	-0.0687749	0.00448165
ENSGACT00000002675	cherp	1.29324e-06	0.171043	0.0125144	0.0088503	-0.00428654
ENSGACT00000007086	chid1	5.6468e-05	0.865909	0.0185289	0.00162259	-0.00401772
ENSGACT00000005287	chmp2a	0.000134382	0.04661	0.00936481	0.00689789	-0.00746825
ENSGACT00000010821	chn2	0.0068295	0.327408	-0.0153776	-0.0518681	-0.0234121
ENSGACT00000003340	chst15	0.00925805	0.878797	0.0143474	0.00955504	0.00441627
ENSGACT00000012986	churc1	0.196149	0.00167399	-0.00312333	0.025175	0.00057057
ENSGACT00000022292	cib3	0.00746211	0.698661	0.0179241	-0.00140924	-0.0102289
ENSGACT00000012503	cicb	0.323751	0.00319618	0.0050986	-0.0216674	0.0176291
ENSGACT00000012811	cidec	0.000934853	0.637784	0.0119402	0.00324615	-0.00477107
ENSGACT00000017092	cip2a	2.09844e-05	0.395388	0.0452156	0.00130838	-0.0250265
ENSGACT00000020093	cirbpa	0.0008664	0.387818	0.00913509	0.00329651	-0.00532011
ENSGACT00000009310	ckmt1	0.0099617	0.257577	0.0562731	-0.0513814	0.0201758
ENSGACT00000012998	clasrp	5.44125e-05	0.557018	0.015158	0.00519038	-0.00490426
ENSGACT00000019004	clec16a	0.00843922	0.053909	-0.065966	0.085494	-0.0146225
ENSGACT00000020805	CLEC3A	0.000307179	0.310163	0.0373331	0.0218044	0.0673671
ENSGACT00000004246	clk2a	0.00635779	0.73366	0.0157045	0.00437874	-0.0061855
ENSGACT00000023952	clk4a	0.000324501	0.45649	0.00691629	0.00659442	-0.000233357
ENSGACT00000021080	clockb	0.00540728	0.430759	0.0111373	0.017821	0.00139538
ENSGACT00000007311	clpp	1.53094e-08	0.0901844	0.0161215	0.0109281	-0.00586814
ENSGACT00000013110	clstn3	0.0510557	0.00193115	-0.0229056	0.0357155	0.0997986
ENSGACT00000024649	clta	4.25048e-06	0.00126258	0.0127759	0.0129566	-0.0118702
ENSGACT00000008995	cltcb	0.00195508	0.940743	-0.0254684	-0.00574426	0.0014417
ENSGACT00000011528	cluap1	0.00185901	0.209446	0.0212014	0.00502123	-0.0173473
ENSGACT00000011185	cluha	0.00513759	0.72294	-0.0212482	-0.0175016	-0.00104618
ENSGACT00000003467	cmbl	3.66755e-05	0.385986	-0.124558	0.0353293	0.074975
ENSGACT00000021123	cmc2	0.000265085	0.00641967	0.0108032	0.00941648	-0.0112657
ENSGACT00000020375	cmtm3	2.83597e-08	0.477045	0.0140574	-0.00566107	0.000928673
ENSGACT00000015090	cmtr1	0.00121686	0.10911	-0.00894303	-0.0399486	-0.0154378
ENSGACT00000021000	cmtr2	2.08335e-05	0.14054	0.0301792	0.00241522	-0.0215178
ENSGACT00000000079	cnbpa	0.00486905	0.854958	-0.0314259	0.00922858	0.0109273
ENSGACT00000005391	cndp2	1.37217e-05	0.9842	0.0278317	0.00181916	0.00278179
ENSGACT00000003433	cnot1	1.98772e-08	0.460786	0.0166293	0.00212096	-0.00600862
ENSGACT00000003354	cnot9	1.40988e-07	0.18034	0.013882	0.00940761	-0.0038552
ENSGACT00000019993	cnppd1	0.092924	0.00916452	-0.00254416	-0.0353498	0.0094881
ENSGACT00000023646	cntfr	0.00286634	0.963284	0.00581376	-0.000468051	-0.00116217
ENSGACT00000015551	cntn4	0.00723327	0.68484	-0.0444976	0.0124967	0.0253741
ENSGACT00000016202	cntn5	0.00122807	0.29115	-0.0479703	-0.0610562	0.0151119
ENSGACT00000011242	cntnap1	0.000607226	0.307666	-0.0513419	-0.0544509	0.0172612
ENSGACT00000025487	COG5	0.000364129	0.0476919	0.00478138	0.0121171	-0.000410343
ENSGACT00000010902	cog7	1.71946e-05	0.191589	0.0178146	-0.000910603	-0.0122335
ENSGACT00000002661	col11a1a	0.00598929	0.3205	0.00855769	0.0114571	-0.00283049
ENSGACT00000022128	col11a1b	0.000495921	0.0734825	-0.0316124	-0.0799399	0.00454448
ENSGACT00000013104	col5a3a	9.08972e-05	0.256272	-0.0690056	-0.00304684	0.0478636
ENSGACT00000008126	COL6A2	8.89598e-05	0.139543	0.0111542	0.0159174	-0.00172715
ENSGACT00000002116	COL6A3	0.00146048	0.144259	-0.0374226	0.0246852	0.0274719
ENSGACT00000003941	col6a4a	0.00204981	0.185028	-0.0187797	-0.0582387	-0.0132493
ENSGACT00000016402	colgalt2	0.00120861	0.428649	0.0214691	0.00420631	-0.013188
ENSGACT00000002762	commd2	0.00164998	0.0406949	0.00906298	0.0117907	-0.00762836
ENSGACT00000024813	commd5	9.28957e-06	0.00206318	0.015219	0.0106748	-0.014943
ENSGACT00000013616	commd7	2.74611e-10	0.0050715	0.0250938	0.00583954	-0.0189593
ENSGACT00000017430	commd8	4.16348e-05	0.0100462	0.0112156	0.0186465	-0.00706088
ENSGACT00000002911	COMTD1	0.000184032	0.865394	0.0176405	0.00118434	-0.00438916
ENSGACT00000026127	copg2	0.00565664	0.154508	0.00604096	0.00789621	-0.00405796
ENSGACT00000003816	cops5	0.00914759	0.1471	0.00887599	0.00541915	-0.00851852
ENSGACT00000007116	cops9	1.66269e-06	0.0529721	0.0194622	0.00173376	-0.0147157
ENSGACT00000006601	coq3	1.62378e-05	0.0131389	0.0179812	0.0143327	-0.0148729
ENSGACT00000022130	coq4	0.00175263	0.0392032	0.0153941	0.00444787	-0.0167841
ENSGACT00000010389	coq6	2.13364e-05	0.21949	0.00816516	0.0154661	0.0135073
ENSGACT00000017429	coq8a	2.1539e-10	0.393553	0.0367382	0.00871409	-0.0105989
ENSGACT00000002890	coq9	1.3648e-07	0.0491975	0.0178402	0.00457511	-0.0120978
ENSGACT00000017966	coro1a	3.65334e-06	0.0570457	0.0134311	0.0113016	-0.00724728
ENSGACT00000014975	coro7	0.00163114	0.30937	0.012641	0.0161393	-0.00253029
ENSGACT00000009822	cox15	1.04711e-05	0.0541058	0.0174673	0.00475443	-0.0136189
ENSGACT00000001836	cox17	0.00306962	0.00751759	0.00697598	0.0121836	-0.00805228
ENSGACT00000021105	cox4i1	9.36413e-06	0.0181246	0.0101333	0.00958407	-0.00717338
ENSGACT00000016736	cox6a1	0.00563205	0.0415891	0.00695335	0.00928102	-0.00710987
ENSGACT00000003641	cox7a2l	2.23145e-07	0.0105405	0.0103361	0.0145708	-0.00388864
ENSGACT00000013522	cox7c	0.01174	0.00816637	0.00616108	0.0105753	-0.00853834
ENSGACT00000015343	cpamd8	0.00749024	0.0527949	-0.0300104	-0.0614686	0.044324
ENSGACT00000022471	cpe	0.000144105	0.497539	-0.0532346	-0.00310498	-0.0488018
ENSGACT00000003864	cpeb3	0.00204662	0.900492	-0.0434294	-0.0116568	0.00567298
ENSGACT00000013342	cpox	0.000268639	0.342655	0.0348136	-0.00977859	-0.022943
ENSGACT00000011578	cpsf1	0.000111342	0.95408	0.0423741	-0.00572922	-0.00663797
ENSGACT00000011159	cpsf2	2.10202e-05	0.0371794	0.0131328	0.00981605	-0.00950793
ENSGACT00000014939	cptp	0.313343	0.00806675	-0.0064569	0.0245593	-0.0172503
ENSGACT00000010871	cpvl	1.0817e-06	0.0463981	0.0117345	0.018384	-0.000648141
ENSGACT00000009860	CRABP1	0.00822345	0.664095	0.0062613	-0.00376896	0.000848907
ENSGACT00000026175	cracr2ab	0.00227607	0.869806	0.0239324	-0.00323581	0.00734425
ENSGACT00000024566	crata	0.000291364	0.371038	0.0162664	-0.00104049	-0.0105652
ENSGACT00000003679	cratb	5.80573e-08	0.320822	0.0243037	0.00884025	-0.00787977
ENSGACT00000024843	crebbpa	0.00015375	0.925369	0.0111668	0.00284967	0.00270311
ENSGACT00000015022	crebbpb	0.00249231	0.938785	0.00720812	0.00226401	0.00179695
ENSGACT00000020869	crispld2	0.00321316	0.331267	-0.0414166	-0.0349901	0.0315622
ENSGACT00000023396	crkl	2.64704e-07	0.332957	0.00946904	0.00667644	-0.000753759
ENSGACT00000013188	crlf1a	0.308717	0.00215195	-0.0606954	0.0866132	0.0691391
ENSGACT00000015706	crnkl1	1.14518e-06	0.0216295	0.0178328	0.00991175	-0.0133144
ENSGACT00000025053	crtac1a	0.000462549	0.465913	-0.0373987	0.0207907	0.0167861
ENSGACT00000010169	cryba2b	0.00924434	0.11591	-0.0819842	0.0775263	0.0482742
ENSGACT00000001786	cryl1	2.63135e-07	0.16035	0.0233041	0.00471049	-0.0132678
ENSGACT00000019724	cryz	2.82097e-07	0.196984	0.0257979	0.0156752	-0.00833609
ENSGACT00000012575	csad	7.41854e-06	0.719752	0.0207615	0.00880328	0.0112288
ENSGACT00000018254	csf3r	3.76161e-17	0.0284757	0.0260356	0.0118343	-0.00919966
ENSGACT00000021225	CSMD1	0.503821	0.00265445	0.0234505	-0.0754045	0.0384002
ENSGACT00000010302	csnk1g2b	0.000680532	0.226604	0.0113235	0.00747018	-0.00655311
ENSGACT00000004283	csnk2a2b	0.000130558	0.828832	0.0133592	0.00124386	-0.00365734
ENSGACT00000012846	csrp1a	2.19398e-11	0.0077607	0.0223995	0.0108948	-0.0134724
ENSGACT00000025781	csrp2	0.00649336	0.702883	-0.0210318	-0.0206187	-0.0253073
ENSGACT00000001755	CST7	0.000524843	0.0987145	0.0126664	0.0164233	-0.00642928
ENSGACT00000021152	cstf3	4.64552e-06	0.0166746	0.00997339	0.0215773	-0.000565887
ENSGACT00000024001	ctbp1	9.56129e-06	0.493186	-0.0328816	-0.0290829	-0.00930901
ENSGACT00000020981	ctcf	8.01952e-07	0.104721	0.0204729	0.0110626	-0.0105516
ENSGACT00000012476	cthl	0.00783451	0.0214335	0.0183099	0.0343707	-0.0180881
ENSGACT00000007858	ctnnal1	0.00524518	0.566016	-0.0623492	0.0408565	0.00261087
ENSGACT00000002776	ctns	1.4954e-10	0.0422366	0.0167076	0.0137515	-0.00454843
ENSGACT00000020758	ctr9	0.000171318	0.086375	0.0105834	0.00660122	-0.00778005
ENSGACT00000004258	ctsa	0.00792897	0.716369	0.0106808	-0.0044912	0.00372487
ENSGACT00000010656	ctsc	0.000542897	0.884055	0.023022	0.0048856	-0.00355887
ENSGACT00000022824	ctsd	0.000185159	0.061722	0.0116276	0.0139587	-0.00691759
ENSGACT00000024749	ctsf	7.67049e-05	0.962506	0.029303	0.00521896	0.00358671
ENSGACT00000005129	ctss1	1.51517e-06	0.827301	0.0363934	0.00179353	-0.0081562
ENSGACT00000011199	cuedc2	3.07985e-07	0.531153	0.0313098	-0.00649229	-0.013378
ENSGACT00000002280	cul2	4.075e-08	0.000606117	0.0176493	0.0158633	-0.0146924
ENSGACT00000018597	CUL3	1.73443e-05	0.0112546	0.0110223	0.0156113	-0.00707791
ENSGACT00000020292	cul4a	3.9948e-06	0.16578	0.0138335	0.00573223	-0.00754185
ENSGACT00000009852	cutc	0.0022513	0.327245	0.0191612	0.00804027	-0.012195
ENSGACT00000013151	cux1b	2.35356e-07	0.364988	0.0135291	0.00156305	-0.00613031
ENSGACT00000026984	cwc15	0.00291053	0.00593951	0.00870607	0.0101859	-0.0108292
ENSGACT00000002703	cwc22	1.45085e-06	0.0458139	0.0155167	0.00908902	-0.0101469
ENSGACT00000020777	cwc27	0.0894421	0.00889754	0.00121492	0.0293575	-0.00362487
ENSGACT00000010842	cwf19l2	0.000170292	0.96275	0.0164605	-0.00162381	0.00144206
ENSGACT00000025278	cxcl19	1.73533e-05	0.141008	-0.00750593	-0.0104767	-0.018006
ENSGACT00000003009	cxcr1	0.00729237	0.366855	0.0212361	0.0192351	-0.01062
ENSGACT00000009661	cxcr4a	0.000139809	0.43582	0.00645329	0.00817436	0.00283468
ENSGACT00000016092	cxxc1b	0.00336033	0.513739	0.00879229	0.000875121	-0.00543979
ENSGACT00000027372	cxxc5a	0.00555683	0.178788	-0.00652934	-0.0276673	-0.00709483
ENSGACT00000020858	cyb5b	0.272039	0.00687729	-0.0173849	0.0720754	-0.0590213
ENSGACT00000020549	cybb	4.00163e-09	0.196247	0.0158923	0.0123782	-0.000922396
ENSGACT00000018277	cyfip1	3.92602e-09	0.441842	0.0259422	0.000167076	-0.0102307
ENSGACT00000007096	cyldl	6.46142e-07	0.00116249	0.035653	-0.000925401	-0.0365668
ENSGACT00000015449	cyp11c1	0.000596415	0.830222	-0.0431248	0.0163755	0.0079356
ENSGACT00000008188	cyp1c2	0.00298536	0.802396	-0.0211645	-0.0160729	-0.0111748
ENSGACT00000019452	CYP4F8	0.0014924	0.288724	0.0161359	0.0282395	0.0022311
ENSGACT00000002451	dachd	0.000187708	0.826001	0.0126343	0.00496627	0.00573614
ENSGACT00000002456	dachd	1.97495e-08	0.265557	0.0461222	0.0476456	0.0376288
ENSGACT00000013517	dapk2b	0.00127144	0.670434	0.011197	0.00779801	-0.00062292
ENSGACT00000017443	dapp1	0.000602161	0.196879	0.0172286	0.0141581	-0.00933867
ENSGACT00000009638	dars	1.06687e-10	0.795076	0.0262211	-0.000612586	-0.00563859
ENSGACT00000019731	dars2	7.46204e-09	0.0914666	0.0321273	0.00552856	-0.0191154
ENSGACT00000023042	dbh	1.06182e-05	0.867315	-0.0509789	0.0129379	0.00276135
ENSGACT00000001971	DBI	1.53846e-07	0.00353013	0.0129462	0.0142229	-0.00840657
ENSGACT00000012064	dbr1	0.000176333	0.159081	0.0149065	0.00830915	-0.00989915
ENSGACT00000003532	DCAF1	6.6768e-06	0.0525019	0.0124495	0.0160202	-0.00438621
ENSGACT00000018942	dctn5	5.72211e-06	0.0278398	0.0152641	0.0082654	-0.0117832
ENSGACT00000020336	dcxr	0.00338209	0.61568	0.0281982	0.0107832	-0.0124157
ENSGACT00000006964	ddb2	8.88415e-08	0.827977	0.0322396	-0.00727263	-0.00588123
ENSGACT00000008526	ddc	6.1962e-05	0.158591	-0.0557237	-0.00120198	0.0411378
ENSGACT00000014899	ddx1	0.00195462	0.0924014	0.010353	0.00760826	-0.00918864
ENSGACT00000002061	ddx18	0.00152345	0.662897	-0.0354291	0.0119971	0.0169629
ENSGACT00000010419	ddx19	0.000146832	0.0498597	0.0147565	0.00676002	-0.0127608
ENSGACT00000021229	ddx21	3.23755e-05	0.239537	0.00802632	0.00967795	3.21763e-06
ENSGACT00000003990	ddx23	0.0188611	0.00875993	0.00864574	0.0138616	-0.0130662
ENSGACT00000021644	ddx28	0.00877376	0.561652	0.0203659	0.0203387	-0.0038962
ENSGACT00000008196	DDX39A	0.000124088	0.0173103	0.0153588	0.00564442	-0.0153432
ENSGACT00000012938	ddx42	0.000799712	0.53361	0.0066778	0.00779482	0.00201539
ENSGACT00000027332	ddx52	0.00449241	0.428856	-0.0215471	0.0175827	-0.000726881
ENSGACT00000011050	def6a	0.00216189	0.203617	0.00924832	0.00904031	-0.0054332
ENSGACT00000003200	degs1	0.340933	0.0082895	-0.0654881	0.0213035	0.111661
ENSGACT00000005895	dennd2c	0.00229834	0.204399	0.0206506	-0.000437474	-0.0177439
ENSGACT00000004719	dennd2da	3.343e-09	0.0187307	0.0171637	0.0235316	-0.00166097
ENSGACT00000006461	dennd4a	0.0070659	0.279858	-0.0481124	0.0407953	-0.0214306
ENSGACT00000026022	dennd4c	0.329457	0.00446982	0.00437097	-0.0558749	0.0109454
ENSGACT00000025522	dera	0.000134666	0.893137	0.0110049	0.00382458	0.00114163
ENSGACT00000024365	derl2	0.28916	0.00834329	-0.00111729	0.0199106	-0.0028433
ENSGACT00000004143	det1	0.000171861	0.612638	0.015656	0.0136501	0.0116229
ENSGACT00000019006	dexi	0.00754794	0.787571	0.0107948	0.00665913	-0.00079112
ENSGACT00000011865	dgat1b	0.00378855	0.0719692	0.0130575	0.0267964	-0.00722177
ENSGACT00000015812	dgcr6	0.000230851	0.243127	0.0194068	0.00609258	-0.0124746
ENSGACT00000006417	DGKD	0.000237089	0.584539	0.00829333	0.00840706	0.00351662
ENSGACT00000018002	dhdds	0.380185	0.00941334	0.00373491	0.0189722	-0.0155516
ENSGACT00000025421	dhrs4	2.20954e-06	0.150484	0.0498635	-0.0321886	-0.0197679
ENSGACT00000011142	dhrs7	0.00988889	0.289842	0.0139515	0.0136912	-0.00900936
ENSGACT00000020132	dhrsx	2.41404e-05	0.387136	-0.0485062	0.0300597	0.00824369
ENSGACT00000025912	dhx15	0.00753987	0.560815	0.0201761	-0.00900131	0.0128228
ENSGACT00000017338	dhx34	0.000550095	0.13724	0.0157631	0.00650317	-0.0125739
ENSGACT00000025086	dhx57	0.00124827	0.672004	-0.0372078	0.0182888	0.0130942
ENSGACT00000004927	dhx8	0.000869698	0.287031	0.0103924	0.00815577	-0.00489191
ENSGACT00000019232	dirc2	1.54759e-06	0.288044	0.0225376	-0.0031211	-0.0128634
ENSGACT00000021743	dis3l2	0.00113965	0.83835	-0.0381249	-0.00466129	0.0121704
ENSGACT00000023164	dkk2	0.000203795	0.39123	-0.0470741	-0.0600795	-0.0184635
ENSGACT00000011669	dlg5a	0.00204616	0.342785	-0.0242584	-0.0385146	-0.00106654
ENSGACT00000012531	dlgap5	5.64506e-07	0.236911	0.0228329	0.0100315	-0.00929631
ENSGACT00000017121	dll4	0.000292861	0.37996	-0.0654209	0.0372494	0.0331462
ENSGACT00000010011	dlst	8.7698e-09	0.0746808	0.0117247	0.0115619	-0.00181808
ENSGACT00000011918	dnah5l	0.00107044	0.774554	-0.0229323	-0.00686336	-0.0160045
ENSGACT00000023679	dnaja1	1.51493e-07	0.0224845	-0.138472	0.0498155	0.101387
ENSGACT00000014960	dnaja3a	0.0021837	0.143165	0.0186072	0.00781526	-0.0161594
ENSGACT00000026302	dnaja3b	0.000304787	0.988016	0.00721015	0.000709331	1.53632e-05
ENSGACT00000013800	dnajb1a	0.000569971	0.563286	-0.0551143	-0.00163083	0.0278982
ENSGACT00000002749	dnajc15	0.544607	0.00256001	-0.00305993	0.0602543	-0.0209277
ENSGACT00000008201	dnajc17	0.00624073	0.699365	0.0184156	-0.00872141	-0.00806942
ENSGACT00000008082	dnajc19	0.00281225	0.0359222	0.0118247	0.00450329	-0.0127779
ENSGACT00000005520	dnajc3a	0.000376003	0.827346	-0.027878	0.00749201	-0.00459001
ENSGACT00000008239	DNAJC7	0.00013759	0.130703	0.0073734	0.0182991	0.00511986
ENSGACT00000026279	dnal4a	9.85266e-05	0.424352	0.00567495	0.00365768	0.00724167
ENSGACT00000012782	dnase2b	0.000784152	0.710043	0.0195	0.00438913	-0.00703201
ENSGACT00000021202	dnlz	0.862103	0.00532541	0.00713166	0.0131981	-0.0340377
ENSGACT00000015853	dnmt3ba	1.22664e-05	0.119203	-0.0874189	0.0174362	0.0702864
ENSGACT00000016554	dock5	8.71095e-06	0.721352	0.0239812	0.00991135	-0.00120106
ENSGACT00000018341	dock6	0.000864915	0.815496	-0.0575081	-0.00471195	0.0196268
ENSGACT00000026308	dok1b	0.00102538	0.0521425	0.0138653	0.00445428	0.0490055
ENSGACT00000006818	dop1a	5.92431e-05	0.418834	0.013402	0.00986851	-0.00229989
ENSGACT00000019693	dpydb	0.00229658	0.0458678	0.018302	-0.000174866	-0.0197798
ENSGACT00000005453	dram2b	0.00182377	0.567474	0.0162684	0.00512234	-0.00802329
ENSGACT00000018863	drg2	0.0010369	0.0157781	0.0169842	0.00772286	-0.0194752
ENSGACT00000008181	dse	0.00342284	0.0348833	0.0115648	0.0371848	-0.00517855
ENSGACT00000008267	DST	9.57478e-06	0.0385361	-0.0362128	0.00857974	0.0306503
ENSGACT00000001373	dstyk	4.71534e-07	0.313281	0.0181749	0.00463757	-0.00774457
ENSGACT00000011615	dus4l	0.0143876	0.000253244	0.0122423	0.0183624	-0.0220714
ENSGACT00000013313	dusp10	0.000193451	0.381846	-0.0387407	0.0181119	0.0217286
ENSGACT00000000798	dusp16	0.0769076	0.00448646	0.00334089	0.0203414	-0.00993268
ENSGACT00000015351	DXO	0.000749577	0.516512	0.0213743	0.000844241	-0.0123162
ENSGACT00000020398	DYNC1I2	0.000218617	0.54486	-0.0410902	0.00463501	0.0248308
ENSGACT00000006616	DYNC1I2	2.11457e-05	0.333039	0.0107253	0.00734383	-0.00283683
ENSGACT00000020555	dynlt3	0.967494	0.00845175	-0.00700522	0.0275166	-0.00250312
ENSGACT00000013824	dyrk1ab	0.000286943	0.0666744	-0.0380255	-0.0190716	0.0318206
ENSGACT00000018218	dyrk4	0.00384832	0.579092	0.0188121	0.0188602	0.0298655
ENSGACT00000024925	dysf	0.00683333	0.274589	-0.0328344	-0.0117446	0.0317881
ENSGACT00000024443	EBF1	6.70411e-05	0.252501	-0.0749982	0.0302099	0.0491222
ENSGACT00000019266	echdc2	1.08044e-07	0.00546263	0.0220247	0.0204233	-0.0139689
ENSGACT00000007852	eci1	8.99125e-10	0.01678	0.0231118	0.00633695	-0.0159522
ENSGACT00000000653	edem2	5.52876e-05	0.273502	0.0127554	0.0190923	0.00461213
ENSGACT00000019753	eed	0.0078454	0.144414	-0.0594357	-0.00904372	0.0626791
ENSGACT00000023950	eef1a1b	0.0274998	0.00341556	-0.00577557	0.0114683	0.0413212
ENSGACT00000012795	eef1akmt2	0.170317	0.00275007	0.000562293	0.024752	-0.00612659
ENSGACT00000020352	eef1b2	3.17199e-07	0.0978029	0.0113288	0.0067171	-0.00538482
ENSGACT00000022748	eef1da	0.00017929	0.020732	0.0121682	0.00315195	-0.012121
ENSGACT00000023445	eef1g	7.37228e-06	0.0791023	0.00941568	0.0071271	-0.00508617
ENSGACT00000010744	eepd1	0.000361504	0.839038	0.0191428	0.00482837	-0.00321468
ENSGACT00000015941	efna1b	2.34985e-11	0.855079	-0.0353441	0.00130607	0.00633016
ENSGACT00000005521	egln1a	0.00149727	0.168411	0.00846865	0.00851351	-0.00505091
ENSGACT00000003875	ehmt2	2.61116e-06	0.364489	0.0164481	-0.000826464	-0.00873502
ENSGACT00000019691	eif1b	0.00733062	0.140328	0.00643377	0.00855539	-0.00484861
ENSGACT00000018264	eif2b3	3.62282e-08	0.197761	0.0215899	0.00376313	-0.0111599
ENSGACT00000016832	eif2s3	0.00078024	0.390486	0.00951812	0.00883217	-0.00222467
ENSGACT00000022154	eif3bb	2.09215e-06	0.24172	0.0179211	0.00409327	-0.009545
ENSGACT00000010174	eif3c	2.79368e-05	0.175382	0.0110078	0.00720944	-0.00540608
ENSGACT00000019223	eif3d	7.30452e-08	0.469335	0.0281911	0.00175419	-0.011489
ENSGACT00000007152	eif3ea	7.35405e-05	0.795711	0.0114348	0.00577129	0.00224941
ENSGACT00000023395	eif3f	2.07614e-05	0.185994	0.00931292	0.00772842	-0.00334144
ENSGACT00000018185	eif3g	0.00128654	0.238005	0.00609743	0.00742811	-0.00212071
ENSGACT00000008347	eif3ha	2.18767e-07	0.0608728	0.0147056	0.00734534	-0.00854514
ENSGACT00000012083	eif3i	3.3997e-06	0.103622	0.0111236	0.00769522	-0.00549838
ENSGACT00000020553	eif3jb	0.00365273	0.515101	-0.0275266	0.0200822	0.00185823
ENSGACT00000020556	eif3jb	4.58127e-05	0.441138	-0.0699342	0.0210058	0.0368633
ENSGACT00000017447	eif3k	2.6781e-05	0.108276	0.0108628	0.0110565	-0.0045764
ENSGACT00000021178	eif3m	7.57204e-08	0.0159405	0.0126427	0.0119487	-0.0064564
ENSGACT00000004198	eif3s10	0.00388945	0.175163	0.00604882	0.014016	-0.000271667
ENSGACT00000026575	eif4a1b	0.000810222	0.976929	0.018829	-0.00086434	-0.0027173
ENSGACT00000021233	eif4a2	0.00204904	0.0266616	0.00582852	0.00937108	-0.00522487
ENSGACT00000010640	eif4bb	2.1787e-05	0.123108	0.0134774	0.00764405	-0.00811529
ENSGACT00000010421	eif4e1c	0.00169563	0.741091	-0.0197485	0.00969906	0.00123549
ENSGACT00000024509	eif4ebp3l	1.85507e-06	0.0367483	0.0143035	0.00790666	-0.00978733
ENSGACT00000006107	eif4g3a	0.293735	0.00201497	0.00139108	-0.0707811	0.0191379
ENSGACT00000013959	eif5b	0.00468991	0.292979	0.00265371	0.00683681	0.00162441
ENSGACT00000001052	elk1	1.64406e-05	0.27059	0.0142671	0.0108135	-0.00395311
ENSGACT00000016705	ell	0.000352747	0.453997	-0.0515207	0.00138473	0.0294388
ENSGACT00000007749	ELMO1	1.95685e-07	0.455617	0.0100372	0.0082262	0.00412399
ENSGACT00000018317	elmo3	0.00821722	0.294883	0.0126884	-0.00911963	0.0119349
ENSGACT00000009592	ELOB	2.87938e-05	0.0519824	0.00993241	0.00275467	-0.00828992
ENSGACT00000005881	elp3	0.000349251	0.0384863	0.00933433	0.00836603	-0.00780687
ENSGACT00000001032	eml3	0.00444208	0.432345	0.054113	-0.0399442	-0.0204254
ENSGACT00000016436	EML4	0.0140654	0.000901607	-0.0180377	-0.0287914	0.0334398
ENSGACT00000024103	ENDOV	0.00151853	0.566593	0.0153768	0.0167963	0.00299925
ENSGACT00000001964	eno1b	2.70792e-05	0.0565631	0.0229333	-0.0115144	-0.018033
ENSGACT00000005473	enosf1	1.12375e-09	0.400458	0.0196817	0.00273471	-0.00695345
ENSGACT00000014258	entpd4	0.00345481	0.1331	-0.0762298	0.0584388	0.0552908
ENSGACT00000016107	entpd6	0.00723589	0.077743	0.00441723	0.0170802	-0.000207713
ENSGACT00000007021	eny2	0.515146	0.00232921	-0.00946189	0.0301663	-0.00485102
ENSGACT00000010258	ep300b	2.32788e-08	0.740936	0.0184196	0.00589817	-0.000322452
ENSGACT00000003469	epcam	1.81181e-05	0.00106362	-0.041281	0.0068534	0.0442457
ENSGACT00000027418	ephb4a	5.96967e-08	0.0938649	-0.0391373	0.0283684	0.00427187
ENSGACT00000006147	ephx5	0.0031013	0.322372	0.0272133	-0.00929903	-0.0207146
ENSGACT00000019613	eprs	0.0047746	0.0936761	-0.0181382	-0.0177171	0.0172252
ENSGACT00000011435	eps8l1b	0.00980711	0.195855	-0.0285838	-0.0481607	0.021105
ENSGACT00000012953	erap2	0.0546934	0.00326722	-0.0603916	0.124764	-0.0222282
ENSGACT00000013439	ERC2	0.00476454	0.47714	-0.0468695	-0.0299028	0.0247522
ENSGACT00000002052	erc2	0.00657498	0.204152	-0.0306872	-0.028202	0.0254786
ENSGACT00000005869	ercc4	0.00027353	0.194544	0.0203896	0.0025506	-0.0152305
ENSGACT00000010756	esd	0.00216622	0.3677	0.0107156	0.00605907	-0.00593168
ENSGACT00000022483	ess2	0.00143608	0.0134194	-0.0140317	-0.0579068	0.0047891
ENSGACT00000023733	etf1a	5.45312e-05	0.295722	-0.102512	0.0177415	0.063724
ENSGACT00000016536	etfb	0.000322006	0.185367	0.00963485	0.00937023	-0.00434308
ENSGACT00000025978	etnppl	0.00195118	0.50555	-0.0400174	0.0215775	-0.0154374
ENSGACT00000016954	etv1	0.00273065	0.836663	-0.054386	-0.0156283	0.0153932
ENSGACT00000016347	etv2	0.954143	0.00498611	-0.0390642	0.103073	0.0173085
ENSGACT00000005606	evi5b	2.1061e-05	0.268586	0.0300973	0.00524244	-0.0169522
ENSGACT00000009376	evplb	0.00120089	0.728934	-0.0526071	-0.0292054	0.00617935
ENSGACT00000006057	evx2	1.69553e-05	0.181285	0.00708194	0.00504256	-0.00307172
ENSGACT00000019622	exoc3	3.84449e-05	0.665573	0.0111302	0.00110801	-0.00404644
ENSGACT00000025084	exosc1	0.00630706	0.0716062	0.0115095	0.0062274	-0.012079
ENSGACT00000003529	exosc6	0.0221147	0.00373871	0.00285026	0.0323852	-0.00386185
ENSGACT00000013250	ezrb	0.000240936	0.489079	0.0236149	0.0263294	0.00829044
ENSGACT00000025287	f13a1b	0.000463809	0.766683	0.0370108	-0.0152423	-0.00233959
ENSGACT00000023399	f8	0.00539739	0.568595	-0.00967835	0.00184232	-0.0090025
ENSGACT00000022762	f9a	0.00132121	0.331053	0.0811896	0.0179604	-0.0615721
ENSGACT00000011366	FAAP24	0.00295667	0.9937	0.0344966	0.00257911	-0.000600794
ENSGACT00000007429	fabp3	0.0814252	0.00569229	0.00362086	0.0201302	-0.00860343
ENSGACT00000019587	fam102aa	0.0135792	0.00162538	-0.0992387	0.0566852	0.139665
ENSGACT00000008068	FAM126A	0.0053527	0.436112	0.0158564	0.0343582	0.0142702
ENSGACT00000023948	fam129ba	0.00558737	0.461085	-0.045387	-0.0266518	0.028219
ENSGACT00000002574	fam131ba	0.237209	0.00964521	-0.0359781	0.0036124	0.0757775
ENSGACT00000009600	fam167b	0.000601588	0.606878	-0.0737035	0.0300467	0.0344547
ENSGACT00000022274	fam193a	0.0429897	0.00179393	-0.0197697	-0.0463771	0.035168
ENSGACT00000004219	fam204a	0.000881639	0.0534763	0.0224933	0.0205143	-0.0193756
ENSGACT00000019314	fam20b	0.000155879	0.226732	0.00961562	0.00652653	-0.00479897
ENSGACT00000012093	fam222a	0.00085883	0.124449	-0.0393492	-0.0361996	0.030204
ENSGACT00000015094	fam32a	0.000655375	0.0225676	0.00968963	0.00733893	-0.00968792
ENSGACT00000026219	fam3c	5.05839e-05	0.0646186	0.00770666	0.00964954	-0.0035039
ENSGACT00000007083	FAM57A	0.00029703	0.528709	0.0167104	0.00153202	-0.00861063
ENSGACT00000010062	fam57ba	0.00400311	0.0216337	-0.018685	-0.0573429	0.0129411
ENSGACT00000006745	fam92a1	0.000137187	0.0181799	0.0193537	0.0244771	-0.0147127
ENSGACT00000001158	fancd2	6.29102e-07	0.0347415	0.025895	0.00262425	-0.0207372
ENSGACT00000010969	fance	0.00425521	0.675909	-0.0749553	0.0220355	0.0403123
ENSGACT00000008326	farsa	1.79714e-06	0.078119	0.0128383	0.0132734	-0.00410624
ENSGACT00000022345	fat1a	0.00205682	0.423716	-0.0235404	-0.00817994	-0.0380058
ENSGACT00000019253	fbp2	2.88356e-06	0.259909	0.0145111	0.00890228	-0.00465823
ENSGACT00000020409	fbxo3	0.00401032	0.364229	0.00654362	0.00734772	-0.00209517
ENSGACT00000001505	fbxo42	5.42959e-07	0.348257	0.0165939	-0.000195797	-0.00845855
ENSGACT00000000755	fbxo7	0.00517237	0.529835	0.0198843	0.0142539	-0.00726688
ENSGACT00000005000	fbxw4	2.44168e-06	0.560182	0.0131326	0.00933395	0.00810183
ENSGACT00000020947	fcho2	1.63659e-05	0.256326	0.0240764	0.03706	0.0135111
ENSGACT00000013593	fdft1	0.00587717	0.956196	-0.0498505	-0.0062689	0.00710488
ENSGACT00000006940	fdxr	3.24963e-05	0.0136545	0.0143983	0.0121093	-0.0121288
ENSGACT00000002952	fen1	0.00312072	0.313726	0.0114697	0.0120389	-0.00485491
ENSGACT00000016535	fermt1	0.00342024	0.533897	0.0416758	-0.00756171	-0.0268436
ENSGACT00000013756	fermt2	6.17692e-05	0.645939	-0.0393971	0.000680571	-0.0230888
ENSGACT00000022397	fermt3b	4.88084e-06	0.66289	0.0134176	0.00514835	0.00814209
ENSGACT00000021052	fes	0.00610871	0.697077	0.0173201	0.00203212	-0.00869719
ENSGACT00000026655	fez1	0.000131558	0.517813	-0.0368573	-0.00746743	-0.0354888
ENSGACT00000013487	FGD6	0.00126412	0.159632	-0.00777591	-0.0333875	-0.0320249
ENSGACT00000018770	fgf19	8.65844e-05	0.42698	0.0500163	0.0490586	0.00549063
ENSGACT00000024118	fgf1a	0.000233241	0.871126	-0.0611602	-0.00778925	-0.0266627
ENSGACT00000016442	FGFR1	0.00273062	0.198289	-0.0777592	0.0240583	0.0735973
ENSGACT00000018270	fgfr1op	2.21959e-05	0.709773	0.021912	0.00256136	-0.00680474
ENSGACT00000025864	fgfr1op2	0.0015982	0.479315	0.0341091	0.00647267	-0.0199361
ENSGACT00000021520	fggy	0.000198344	0.046579	0.0223327	0.0193902	-0.0175814
ENSGACT00000027069	fhl1b	3.67792e-12	0.0960823	0.0398449	0.015878	-0.0157405
ENSGACT00000015251	FIG4	2.75875e-06	0.16409	0.0200141	0.00653562	-0.0113391
ENSGACT00000025508	fis1	0.00114879	0.00945202	0.00857447	0.00933407	-0.00948822
ENSGACT00000000960	fkbp11	9.76097e-07	0.555472	0.0091757	0.00671485	0.00338109
ENSGACT00000014307	fkbp16	0.0053915	0.217538	-0.0370858	-0.0786084	0.00714537
ENSGACT00000008262	fkbp2	0.000108497	0.00853378	0.0116192	0.0101016	-0.0111628
ENSGACT00000016657	fkbp8	0.00272301	0.0173479	-0.0665716	0.0561178	0.0586915
ENSGACT00000016002	flad1	1.88765e-06	0.00418584	0.0141335	0.014942	-0.010691
ENSGACT00000026809	flot2a	0.00556218	0.11148	0.00862726	0.0373627	0.00569948
ENSGACT00000004042	flt1	0.00956157	0.501314	-0.0522867	-0.0131231	0.0405266
ENSGACT00000018811	fmnl1a	5.37093e-08	0.0664363	0.0140534	0.0142336	-0.00317138
ENSGACT00000007851	fmnl2a	0.00346339	0.983909	-0.0312558	0.00369217	-0.00105785
ENSGACT00000012251	fmnl3	0.00737581	0.284443	-0.0267762	-0.0090691	0.0219006
ENSGACT00000021029	fnbp1b	8.37085e-05	0.378584	0.00586219	0.00554823	0.00842328
ENSGACT00000017923	fnbp4	0.00158354	0.956346	0.0125916	0.00115245	0.00312079
ENSGACT00000015862	fndc3a	0.00243014	0.0464928	-0.00578515	-0.0900371	-0.0408078
ENSGACT00000014512	fndc3ba	8.49693e-05	0.698088	-0.0248126	-0.0130674	0.00072608
ENSGACT00000012956	fosb	0.394781	0.00983551	-0.0821874	0.159369	0.0318203
ENSGACT00000017160	fosl2	4.48688e-12	0.062488	0.0527008	0.0360356	-0.0127123
ENSGACT00000006640	FOXC1	0.000780667	0.44358	-0.0205369	-0.00190399	-0.0245484
ENSGACT00000021779	foxc1a	0.00189085	0.445867	-0.0377442	0.0268958	0.0115597
ENSGACT00000014008	foxj2	0.000518138	0.939581	0.0155087	-0.00229169	-0.00317823
ENSGACT00000009836	FOXJ3	0.00303305	0.565406	0.00962661	0.00287343	-0.00504876
ENSGACT00000000471	foxp4	1.67953e-10	0.0816554	0.0413386	0.00463378	-0.0228448
ENSGACT00000027629	foxred1	0.000592835	0.0940874	0.072753	-0.0270815	-0.0627933
ENSGACT00000009953	fpr1	0.000887687	0.610273	0.017913	0.0175181	0.00377467
ENSGACT00000008958	fra10ac1	2.18678e-08	0.0327513	0.024562	0.0152436	-0.0137683
ENSGACT00000022753	ftr67	0.000653498	0.983012	0.0143592	-0.00167193	-0.00131818
ENSGACT00000009944	fuca1.2	5.03646e-08	0.0601489	0.0145943	0.0165383	-0.00221581
ENSGACT00000015560	fuca2	2.88168e-06	0.898244	0.013914	0.00102086	-0.00222473
ENSGACT00000002753	fzd5	0.000570343	0.779991	-0.0565833	0.00742035	-0.0257088
ENSGACT00000015522	gaa	0.00204279	0.620359	-0.035933	-0.0428242	-0.0346912
ENSGACT00000025686	gabarapb	0.00256729	0.400326	0.0078414	0.00513955	-0.00389521
ENSGACT00000004514	gabpa	1.6226e-06	0.104754	0.0158258	0.00743718	-0.00912931
ENSGACT00000005370	gadd45ab	7.62275e-08	0.0147048	0.0131298	0.0226862	-0.000639967
ENSGACT00000009040	gadd45ga	0.000632603	0.000287546	0.0040227	0.0286895	-0.00247217
ENSGACT00000017308	galcb	0.000374686	0.808079	0.0217878	0.0115804	0.00449038
ENSGACT00000003273	galm	0.00109428	0.740315	0.0544236	0.0265829	0.036625
ENSGACT00000007427	galnt11	0.000276041	0.12279	0.00795742	0.0121001	-0.00212405
ENSGACT00000023641	galt	2.81776e-05	0.9372	0.0343623	-0.00199051	-0.00620422
ENSGACT00000023291	ganab	0.00743828	0.341703	-0.0121514	-0.018708	0.00284806
ENSGACT00000007201	gatad1	0.000540601	0.786972	0.0288124	0.0152087	0.000939213
ENSGACT00000017295	gatad2ab	0.00772442	0.771655	-0.0505329	-0.00679613	0.0227676
ENSGACT00000007098	gatd1	3.83439e-05	0.102383	0.0323503	0.0111189	-0.0229184
ENSGACT00000025304	gba2	1.89717e-06	0.091696	0.010916	0.0228782	0.00995256
ENSGACT00000021441	gcfc2	0.00016712	0.00371135	0.0133161	0.0108989	-0.0143056
ENSGACT00000008189	gchfr	7.75466e-13	0.0246712	0.0602326	0.0139584	-0.0342379
ENSGACT00000014232	gda	0.00013461	0.0267423	-0.0523079	0.0159685	0.0465102
ENSGACT00000025638	gdi2	3.67522e-06	0.156822	0.0100412	0.00864129	-0.00304903
ENSGACT00000022677	gdpd2	0.00337993	0.465019	-0.0571158	-0.04348	0.0221496
ENSGACT00000017354	gdpd3b	0.00848234	0.119249	0.0364089	-0.0318356	0.0466231
ENSGACT00000012055	gem	0.000642676	0.308581	0.0345176	-0.0222657	0.015781
ENSGACT00000019291	gemin8	1.16873e-06	0.0823334	0.0158697	0.00834333	-0.00912079
ENSGACT00000014042	gfra2a	0.00329147	0.682263	-0.0548369	0.0274879	0.0221693
ENSGACT00000022751	ggcx	1.97978e-07	0.0820647	0.0145136	0.011732	-0.00532587
ENSGACT00000000719	ggh	0.0073397	0.324913	-0.0136122	-0.0526336	-0.0341441
ENSGACT00000003215	GHITM	0.0108749	0.00534659	0.00927894	0.00896963	-0.013649
ENSGACT00000003463	gid8b	0.00314039	0.0159304	0.0129621	0.00249963	-0.0157412
ENSGACT00000021933	gipc2	1.10158e-05	0.51348	0.0121833	0.00447082	0.0105786
ENSGACT00000023138	gla	0.00126705	0.0623795	0.0262375	-0.000419722	-0.026033
ENSGACT00000023345	glb1	1.50992e-05	0.502699	0.0128807	0.00840337	-0.00103788
ENSGACT00000019554	gle1	0.00525541	0.0181709	0.00480885	0.0155579	-0.00378325
ENSGACT00000011752	glipr2l	0.00149461	0.00691089	0.0129989	0.0224611	-0.0140646
ENSGACT00000021902	glrbb	0.00583226	0.461387	-0.0277359	-0.0464331	-0.00653539
ENSGACT00000003741	glud1b	5.78737e-20	0.122318	0.0288601	0.00489483	-0.00981007
ENSGACT00000021629	gm2a	5.75211e-07	0.0265373	0.013885	0.0098208	-0.00871379
ENSGACT00000013440	gmip	0.00723179	0.399176	0.004895	0.0136776	0.0156426
ENSGACT00000005165	gmppb	0.000864258	0.510239	-0.0591076	0.0162029	0.0339323
ENSGACT00000010364	gnai3	0.000228482	0.653502	0.00912934	0.00754812	0.00634203
ENSGACT00000015934	gng2	0.000199673	0.101234	-0.102161	0.0705475	0.0695663
ENSGACT00000026856	gng3	0.000544821	0.53761	-0.0258053	-0.0276818	-0.00713122
ENSGACT00000013670	gnl3l	0.00630014	0.00433479	-0.0896037	0.0905575	0.0804674
ENSGACT00000024107	gnpda1	1.55726e-08	0.700097	0.0303969	0.00439906	-0.00639004
ENSGACT00000024116	gnpda1	0.00957377	0.478456	0.0133051	0.0073965	-0.00770665
ENSGACT00000011866	gnptg	4.4044e-08	0.0907407	0.0269867	0.0136103	-0.0131089
ENSGACT00000000382	GOT1	0.00197968	0.658727	0.01072	0.00711724	-0.00148641
ENSGACT00000022574	gpat4	0.00214837	0.561177	-0.0402305	0.0234295	0.01595
ENSGACT00000023223	gpatch1	3.71454e-09	0.0358877	0.0208322	0.00798577	-0.0126567
ENSGACT00000021367	gpbp1l1	0.00815739	0.55111	0.0198127	-0.0138271	0.000499207
ENSGACT00000019705	gpd1c	1.5043e-11	0.12065	0.0244947	0.0054369	-0.0111348
ENSGACT00000010328	gpia	3.27255e-06	0.161921	0.0117919	0.01107	-0.00275092
ENSGACT00000016089	gpkow	0.00187928	0.608752	0.0175203	1.26949e-05	-0.00972395
ENSGACT00000023360	gpn1	0.00125414	0.0563481	0.0127674	0.00692231	-0.012195
ENSGACT00000009231	gpnmb	1.12278e-05	0.558816	-0.0297818	-0.0233042	-0.00463571
ENSGACT00000005671	gps1	2.86545e-05	0.171651	0.0122018	0.00422875	-0.00759423
ENSGACT00000003322	GPT	0.000297604	0.305751	-0.0163517	-0.0233361	-0.00159083
ENSGACT00000018808	gpt2	0.00180982	0.256608	-0.0277379	0.0218243	0.0140205
ENSGACT00000013842	gpx1a	0.000875224	0.808868	0.0175568	0.0027677	-0.00510309
ENSGACT00000006963	gpx7	0.000147856	0.0610643	0.00823612	-0.00798679	0.00174209
ENSGACT00000019201	grap2a	0.00133726	0.0831481	0.00840899	0.00855564	-0.00640863
ENSGACT00000009170	grb2b	5.45961e-05	0.164052	0.0103608	0.00492464	-0.00634932
ENSGACT00000023774	grhpra	4.85154e-07	0.0985583	0.0219058	0.00409586	-0.0144979
ENSGACT00000024302	grk4	3.40456e-08	0.226832	0.0173252	0.0127401	-0.00206428
ENSGACT00000015602	grk5l	2.69553e-05	0.388402	-0.013462	-0.0158953	-0.0165148
ENSGACT00000027562	grk6	0.00263673	0.0706711	0.000536927	0.0197702	0.0131452
ENSGACT00000005722	grnb	6.30995e-10	0.0566084	0.0189473	0.00761017	-0.00977465
ENSGACT00000004124	grtp1b	9.29215e-11	0.213827	0.0191376	0.00720144	-0.00594312
ENSGACT00000017286	gsc	0.00234753	0.816614	-0.0441933	0.0191581	0.00159928
ENSGACT00000010183	GSTM4	0.00114613	0.866227	0.0277596	-0.0057833	-0.00901569
ENSGACT00000010022	gstr	1.33437e-11	0.0288431	0.0243704	0.0109669	-0.0118266
ENSGACT00000010308	gstz1	0.000735695	0.149791	0.0414029	-0.0236504	-0.0310606
ENSGACT00000023303	gtf2a2	0.00336173	0.00854038	0.00728984	0.0148527	-0.00800176
ENSGACT00000021023	gtf2e2	0.00030389	0.00561598	0.0097518	0.0140891	-0.00947887
ENSGACT00000016801	gtf2f1	1.71806e-06	0.0364223	0.0138768	0.0115436	-0.00809448
ENSGACT00000016799	gtf2f1	1.78794e-06	0.169245	0.0168162	0.0097453	-0.00714925
ENSGACT00000001917	gtf2h4	8.49789e-07	0.0261497	0.0161013	0.0112921	-0.0106294
ENSGACT00000011676	gtf2h5	6.89224e-05	0.0101806	0.0121693	0.00775997	-0.0115491
ENSGACT00000016100	gtf3c2	0.000888865	0.198781	-0.0140908	-0.0491022	-0.0339997
ENSGACT00000024006	gtf3c5	8.55086e-07	0.534532	0.0196122	0.00665024	-0.00479543
ENSGACT00000016722	gtpbp1	8.65162e-11	0.134537	0.0276117	0.00144293	-0.0147013
ENSGACT00000016276	gtpbp10	0.00604259	0.0400351	0.0197537	0.000259322	-0.02401
ENSGACT00000023186	gtpbp4	3.63278e-06	0.497141	0.00885993	0.00709402	0.00167396
ENSGACT00000023190	gtpbp4	1.09395e-06	0.0211113	0.0132254	0.025936	0.00010192
ENSGACT00000023552	gucy1b1	0.00464571	0.62433	-0.0479143	-0.0160743	0.0271559
ENSGACT00000004756	gyg1b	0.000217898	0.981956	0.0407471	0.00314246	-0.00219642
ENSGACT00000009807	gzm3.4	0.00030628	0.186665	-0.0159359	-0.0446742	-0.0204929
ENSGACT00000019337	h2afva	0.00229586	0.0175336	0.00922694	0.00726555	-0.0105493
ENSGACT00000027040	h2afx	0.00027964	0.780529	-0.0231614	0.00858906	0.00630582
ENSGACT00000019305	h2afy2	5.99062e-09	0.0730414	0.0232046	0.00776411	-0.0127512
ENSGACT00000001599	hacd2	8.46366e-06	0.991854	0.0226805	0.000847361	0.00160914
ENSGACT00000018690	hace1	0.00806456	0.632789	0.00872965	0.00521409	-0.00308434
ENSGACT00000027573	HAND1	0.00134468	0.245449	-0.0630522	0.0251018	0.0476362
ENSGACT00000005874	hax1	0.00401455	0.109804	0.00988742	0.00495247	-0.00936031
ENSGACT00000019169	hbae5	0.00542484	0.855689	-0.0145636	0.00531601	0.00431691
ENSGACT00000024318	hbegfa	0.000893187	0.0115234	0.00883936	0.0266512	-0.00454407
ENSGACT00000025363	hcfc2	0.313547	0.00516766	-0.0831323	0.108722	0.103984
ENSGACT00000004812	hck	1.83896e-06	0.549154	0.0213206	0.00735182	-0.00522288
ENSGACT00000026461	hcls1	2.43233e-06	0.1429	0.0127141	0.0109494	-0.0039015
ENSGACT00000019851	hdc	0.00616173	0.200001	-0.0750938	-0.0117398	0.0802047
ENSGACT00000010066	heca	4.00319e-06	0.463001	0.0391745	-0.00764377	-0.0192923
ENSGACT00000024549	helz	1.68158e-06	0.93638	0.0162043	0.00110419	-0.00186398
ENSGACT00000027306	hephl1b	0.00252099	0.933209	-0.0310229	0.00823756	0.00417703
ENSGACT00000009754	her9	7.32935e-05	0.993569	-0.0313347	0.000240751	0.00196297
ENSGACT00000016837	herpud2	3.28121e-06	0.163358	0.0157817	0.00620864	-0.0086485
ENSGACT00000006291	hexa	0.000516943	0.707278	0.0336339	-0.0128368	0.0056407
ENSGACT00000021006	hexb	0.00759956	0.731473	0.0249441	-0.00779421	-0.012786
ENSGACT00000007014	hexdc	0.00333032	0.136388	0.0184184	-0.00572421	-0.016982
ENSGACT00000014083	HINT1	1.09251e-05	0.0622527	0.0164367	0.00573353	-0.0124303
ENSGACT00000010179	hip1	0.00325537	0.562288	0.0184373	0.0180811	-0.000949295
ENSGACT00000015565	hivep2b	0.00791843	0.016118	-0.0777981	-0.01888	0.111659
ENSGACT00000016931	hmg20b	0.00401725	0.171178	0.0048987	0.00944633	-0.00141695
ENSGACT00000027215	HMGB1	0.000703814	0.123321	-0.0312716	0.00435398	0.0261039
ENSGACT00000021812	hmgb2a	0.00530311	0.0573197	0.0106094	0.00684787	-0.0114793
ENSGACT00000001521	hmgb2b	0.000303041	0.024391	0.0302774	-0.00297838	-0.0304178
ENSGACT00000008960	hmgxb4a	8.88477e-06	0.203699	0.0168502	0.00387606	-0.0100457
ENSGACT00000024498	hmmr	6.80279e-05	0.17683	0.0134271	0.017722	-0.0014767
ENSGACT00000023984	hnrnpaba	0.0401755	0.0056364	-0.019909	-0.0189667	0.0368214
ENSGACT00000020715	hnrnpd	4.61859e-05	0.760737	0.0159012	0.00722986	0.00783261
ENSGACT00000010097	hnrnpk	0.000931701	0.0577163	0.00555633	0.0092212	-0.00325534
ENSGACT00000013601	hnrnpm	0.00142811	0.065579	0.00754464	0.0091126	-0.0058741
ENSGACT00000004223	hnrnpr	0.00101817	0.317085	0.00701106	0.00837917	-0.00132005
ENSGACT00000017190	HNRNPUL1	0.00200343	0.955372	0.0331199	-0.00715751	-0.00227333
ENSGACT00000017183	HNRNPUL1	1.26113e-06	0.281211	0.0124723	0.00605242	-0.00450718
ENSGACT00000022161	hopx	0.11718	0.00598926	0.00365841	0.0513497	-0.0169624
ENSGACT00000007453	hoxb2a	0.00687394	0.120013	-0.0258866	-0.0594627	0.0166058
ENSGACT00000001536	hpse	0.00123872	0.202631	0.00936888	0.0127651	-0.00308701
ENSGACT00000013263	hs6st1b	0.138645	0.00542163	-0.00760243	-0.0948755	0.0514458
ENSGACT00000018243	hsbp1a	0.00176678	0.814304	0.00884915	0.00491188	0.000399583
ENSGACT00000019423	hsd17b14	6.76536e-08	0.0770213	0.0227836	0.011374	-0.0115199
ENSGACT00000002419	hsd17b8	0.000588487	0.0301163	0.0123755	0.00720647	-0.0123253
ENSGACT00000020408	hsdl2	6.13922e-09	0.0318332	0.0191253	0.00689825	-0.0123183
ENSGACT00000017921	hsp90ab1	3.48468e-06	0.093033	0.00983334	0.00839918	-0.00418966
ENSGACT00000019349	hspa12a	0.000161762	0.772857	-0.0373041	-0.0153116	0.00336559
ENSGACT00000025563	hspa14	0.00935124	0.551295	0.00983629	0.000692619	-0.00648636
ENSGACT00000024102	hspa4b	0.000220442	0.098833	0.011215	0.00614604	-0.00845046
ENSGACT00000010127	hspb6	0.0046892	0.52106	-0.013403	-0.0189469	-0.0245905
ENSGACT00000027105	htatsf1	0.000812003	0.0440742	0.0149899	0.00208892	-0.0151553
ENSGACT00000005193	HTD2	1.2723e-05	0.0227179	0.0203118	0.00852177	-0.0175808
ENSGACT00000011653	huwe1	0.00110314	0.00180933	-0.0131441	-0.00516578	0.0173208
ENSGACT00000011662	huwe1	1.3049e-05	0.207806	0.0107187	0.00999887	-0.00249935
ENSGACT00000001301	hvcn1	0.00309475	0.32919	0.027276	0.0128453	-0.0174272
ENSGACT00000007672	hyal3	0.000149027	0.274563	0.07837	-0.0150063	-0.0506899
ENSGACT00000003924	hyi	7.50672e-09	0.00688465	0.0218129	0.0119467	-0.0152591
ENSGACT00000023067	hypk	1.63906e-05	0.0142451	0.0142705	0.010566	-0.0117642
ENSGACT00000011806	iah1	1.8899e-05	0.30941	0.0264099	0.000940522	-0.0154723
ENSGACT00000013298	id1	0.00456465	0.488196	-0.0116815	0.00745286	-0.00433044
ENSGACT00000004840	id4	6.49803e-08	0.40417	0.0168286	0.0117297	0.00126782
ENSGACT00000011535	idh3g	0.00558684	0.0254971	0.0101977	-0.011717	0.019501
ENSGACT00000002386	idi1	0.000931091	0.351706	0.0283767	0.0162387	-0.0155383
ENSGACT00000016102	IER5L	0.000405672	0.25704	0.0361355	-0.0117957	-0.0262814
ENSGACT00000020507	ifi30	0.000227937	0.61863	0.0197913	-0.0013076	-0.00949484
ENSGACT00000019385	ifi35	0.00380414	0.142794	0.0157338	0.00638732	-0.0146096
ENSGACT00000010035	IFT43	6.16991e-05	0.0344732	0.0298574	-0.000520835	-0.0279285
ENSGACT00000014740	igf2b	0.00147999	0.197102	-0.0409093	0.00956411	0.032408
ENSGACT00000010175	igflr1	0.000735637	0.00389011	-0.0254036	0.0275914	0.0165031
ENSGACT00000014221	IGLV11-55	0.00274606	0.98328	0.0194596	-0.00104091	0.00195788
ENSGACT00000005864	igsf21a	0.00316997	0.316451	-0.0482892	-0.0489735	0.0272326
ENSGACT00000027700	ik	1.21286e-07	0.0595628	0.0131575	0.00669544	-0.00746828
ENSGACT00000016499	il16	6.92958e-07	0.0738677	0.015284	0.013286	-0.0061079
ENSGACT00000000729	ilf2	5.62111e-07	0.434694	0.0249149	0.00634104	-0.00896218
ENSGACT00000006478	ilkap	0.000166448	0.205781	0.0181104	0.00297369	-0.0128717
ENSGACT00000007337	im:7142702	0.0105023	0.0022323	0.0147359	-0.150813	-0.0498079
ENSGACT00000011078	im:7160594	4.80331e-05	0.452693	0.012786	0.00678357	0.0142721
ENSGACT00000006939	imp4	0.00259866	0.120596	-0.0359398	-0.0491262	0.0227131
ENSGACT00000003306	impa1	0.255394	0.00692031	0.000735852	0.0188375	-0.00645954
ENSGACT00000008216	INF2	1.60194e-05	0.0445756	-0.0415295	-0.0113177	0.0343494
ENSGACT00000004613	ing1	0.00469026	0.00763511	0.00981524	0.0131735	-0.0123927
ENSGACT00000008547	INHBC	5.93137e-06	0.0576873	-0.106782	-0.0136846	0.105235
ENSGACT00000025269	ino80b	0.00236684	0.176654	0.00946275	0.0065601	-0.00702423
ENSGACT00000012716	ino80e	6.64206e-05	0.929115	0.0101046	0.00180176	-0.00064725
ENSGACT00000018351	inpp5b	4.32778e-09	0.202077	0.0085374	0.00471931	0.00941272
ENSGACT00000023769	ints10	0.00101903	0.27102	0.00592819	0.0118425	0.00239536
ENSGACT00000024923	ints13	3.63665e-05	0.528964	0.0119069	0.00281619	-0.00474119
ENSGACT00000006497	ints9	7.1683e-07	0.00577168	0.0130075	0.0143296	-0.00864147
ENSGACT00000023086	iqgap1	2.28539e-08	0.443818	0.0159802	0.0114704	0.00596694
ENSGACT00000013388	iqgap2	0.00312244	0.0291516	0.00645608	0.011101	-0.0058678
ENSGACT00000004089	iqgap3	0.000103446	0.233263	0.0166448	0.00097449	-0.011655
ENSGACT00000014765	iqsec1b	4.36927e-05	0.0632992	-0.0558514	0.0069393	0.0483351
ENSGACT00000026690	irf2bp1	0.000754845	0.175807	0.0220463	-0.000617274	0.0402631
ENSGACT00000005734	irf2bp2a	1.55201e-09	0.0331603	0.0157224	0.012213	-0.00618177
ENSGACT00000021776	irf4a	1.56776e-05	0.00173698	-0.100775	0.0546655	0.0929239
ENSGACT00000021707	ISL2	0.00157419	0.237675	-0.0505368	-0.0128146	0.0394489
ENSGACT00000014031	isoc2	5.04185e-10	0.0411472	0.0300657	0.012364	-0.016322
ENSGACT00000019709	itfg1	6.36572e-06	0.114471	-0.0462845	-0.0550271	0.0110225
ENSGACT00000021455	itga1	0.00194765	0.00419954	-0.0287396	-0.0444829	0.038917
ENSGACT00000026608	itih5	5.52206e-05	0.86036	-0.0446194	0.00966241	-0.00524836
ENSGACT00000024584	ITM2A	0.00703672	0.184284	0.023967	-0.022765	0.0133569
ENSGACT00000010621	itm2bb	0.00859521	0.957198	0.0149392	-0.00355571	-0.00220303
ENSGACT00000017845	itm2cb	0.000883594	0.789329	-0.0618669	-0.000218011	0.0232925
ENSGACT00000011631	itpka	0.00308121	0.775083	0.0462519	-0.00363042	-0.0204653
ENSGACT00000026942	itpkca	2.04385e-06	0.180837	0.0234814	0.0125536	-0.0107036
ENSGACT00000013044	itpkcb	0.00473443	0.607141	0.0304915	0.0429238	0.015824
ENSGACT00000015821	itpr1b	3.35201e-05	0.438579	0.0123711	0.0131072	0.0138833
ENSGACT00000014925	itsn2a	0.0051631	0.709679	-0.0617903	0.0279352	0.0274292
ENSGACT00000021437	itsn2b	0.00517376	0.583429	0.00992173	0.0133316	0.00287974
ENSGACT00000009695	ivns1abpa	0.0010238	0.312822	0.0296963	-0.0223586	-0.00812626
ENSGACT00000018316	jade3	0.00968005	0.284876	-0.0543323	-0.0440966	0.0449236
ENSGACT00000003651	jagn1a	0.5504	0.00100962	-0.000901834	0.0261498	-0.0318499
ENSGACT00000011469	jak3	0.00196422	0.0744464	0.00140807	0.0195338	0.0226431
ENSGACT00000020305	jmjd1cb	0.00252635	0.833459	0.0132691	-0.00254223	-0.00514626
ENSGACT00000006435	josd1	0.00425575	0.125154	0.0261901	0.0547	-0.00919498
ENSGACT00000015260	jph2	0.00888563	0.115881	-0.0359679	-0.069039	0.0326747
ENSGACT00000025299	junba	0.326496	0.00689614	-0.0417098	0.0847358	0.00897041
ENSGACT00000024280	jupa	0.100996	0.00894525	-0.00493382	-0.022784	0.0111301
ENSGACT00000010886	kank3	0.00374136	0.768299	-0.0146023	0.00417211	0.00644716
ENSGACT00000013067	kat7b	3.25067e-05	0.793652	0.0210046	-0.00493861	-0.00642945
ENSGACT00000008881	katna1	0.00226895	0.643206	0.00430559	0.00491159	0.00422235
ENSGACT00000023609	katnal2	0.000197825	0.957116	0.0207139	-0.002971	0.00101638
ENSGACT00000010855	kbtbd3	0.00799584	0.211418	-0.0392912	-0.0720139	0.0211528
ENSGACT00000014680	kcng1	0.0078858	0.669994	-0.0341963	-0.0467914	-0.0194606
ENSGACT00000012118	kcnh3	0.00427922	0.694026	-0.0788847	0.0178284	0.0465552
ENSGACT00000022699	kcnq1	0.00748017	0.845157	-0.0675292	0.027646	0.0166766
ENSGACT00000017721	kctd14	0.00793392	0.248091	0.0160346	0.0348793	-0.00123622
ENSGACT00000019275	KCTD15	0.00329925	0.0966951	-0.00621982	-0.102512	-0.0606945
ENSGACT00000006143	kctd17	7.46794e-06	0.927814	0.0289366	0.00242473	-0.00364638
ENSGACT00000009705	kdelr3	0.00146841	0.182263	0.0103102	0.0100427	-0.00611893
ENSGACT00000021723	kdm2aa	0.00171946	0.546612	0.0127016	0.00231931	-0.00690418
ENSGACT00000021056	kdm4c	0.000409403	0.320364	0.00694892	0.011729	0.00293788
ENSGACT00000015748	kdm5bb	0.000245974	0.377242	0.00717711	0.00904253	0.00118882
ENSGACT00000022656	kdrl	0.000667475	0.505323	-0.0173875	0.00189261	-0.0151454
ENSGACT00000004083	khk	0.00423377	0.899803	0.0444003	0.00930543	-0.00940772
ENSGACT00000011265	kif13a	0.00376662	0.373225	-0.0649196	0.00452895	0.0514087
ENSGACT00000026068	kif16ba	0.00968632	0.708108	-0.0495339	0.0295785	0.00297587
ENSGACT00000027409	kif20a	1.42643e-05	0.0456397	0.0261689	0.00617199	-0.0217357
ENSGACT00000022394	kif23	0.0051428	0.555764	-0.0357085	-0.00859443	0.0214408
ENSGACT00000026862	kif4	2.85284e-06	0.348158	0.027499	0.00137431	-0.0145913
ENSGACT00000019459	kifap3b	0.000797094	0.909051	0.0118608	0.0027229	-0.00124406
ENSGACT00000026615	kin	3.82212e-06	0.0192452	0.0103195	0.00913242	-0.00717482
ENSGACT00000012381	kitlga	0.00018064	0.0493698	-0.0310678	-0.0423041	0.0209242
ENSGACT00000022354	klf2b	2.80389e-06	0.00627422	0.0170589	0.0086809	-0.0151863
ENSGACT00000026090	klhdc10	0.000147082	0.416044	-0.0363465	-0.0511268	-0.0524435
ENSGACT00000014828	klhl21	0.00263035	0.802894	-0.0606557	-0.0106794	0.0195558
ENSGACT00000005034	klhl6	5.52289e-05	0.129114	0.0154687	0.0144598	-0.00694599
ENSGACT00000008049	klhl7	8.53903e-05	0.496023	0.0192308	-0.00171583	-0.0104481
ENSGACT00000005628	kmt2ba	0.00485027	0.0159525	-0.0146348	-0.0232617	0.0171236
ENSGACT00000010927	kmt5ab	7.04374e-05	0.173729	0.0169654	0.0108218	-0.00918665
ENSGACT00000009289	kpna2	3.6388e-05	0.0214458	0.0163948	0.01251	-0.0136606
ENSGACT00000003751	kpna3	0.00444295	0.0565812	-0.039606	0.0186061	0.0408757
ENSGACT00000019588	kpnb3	0.00971064	0.619283	-0.0221675	0.0103467	-0.0127168
ENSGACT00000026703	kptn	1.98093e-06	0.209686	0.0210608	0.00356548	-0.0121598
ENSGACT00000005514	krit1	0.0012715	0.294739	0.0103805	0.00966066	-0.00416818
ENSGACT00000010655	krt18b	7.28186e-05	0.509134	0.0307016	0.00331924	0.0263002
ENSGACT00000010691	krt18b	1.22599e-13	0.00848235	0.0280022	0.0174433	-0.0126964
ENSGACT00000015882	kxd1	4.43871e-15	0.799024	0.0287654	0.000153765	-0.00480731
ENSGACT00000011687	l1cama	0.00471384	0.511159	-0.06142	-0.0107372	0.0425892
ENSGACT00000013675	l3hypdh	0.00403073	0.281366	0.0326481	-0.0268077	-0.0169028
ENSGACT00000023250	LACTB2	0.00788252	0.0654797	0.0127085	0.00729535	-0.0142041
ENSGACT00000010678	LAMA2	0.00198262	0.812335	-0.0294859	0.0122468	0.00541715
ENSGACT00000017627	LAMA3	4.28872e-05	0.166369	-0.0309785	-0.00471043	0.0225844
ENSGACT00000008451	lama4	0.00778152	0.31996	-0.0174879	0.00185844	0.0148799
ENSGACT00000020286	LAMP1	0.00377564	0.0900292	0.00282214	0.0168102	0.00429477
ENSGACT00000017542	lamtor2	6.78526e-08	0.0175201	0.0229895	0.00565768	-0.017833
ENSGACT00000000886	lamtor4	0.00200992	0.889797	0.0158897	-0.00213111	-0.00500233
ENSGACT00000001255	lancl2	0.000262304	0.129136	0.0295812	-0.00844495	-0.0252154
ENSGACT00000009597	lck	2.22965e-05	0.54369	-0.025427	0.00879698	-0.00835604
ENSGACT00000010572	lcp1	1.79173e-05	0.0432007	0.00881344	0.0110488	-0.00410387
ENSGACT00000027675	lcp2a	0.00770149	0.551326	0.0118915	0.00351158	0.0174025
ENSGACT00000022014	ldb2a	0.000206986	0.301698	-0.0634473	0.0388128	0.032971
ENSGACT00000014973	ldha	0.00347016	0.231887	-0.0684726	0.061294	0.0264642
ENSGACT00000003070	ldhd	0.000729214	0.116975	0.0121248	0.00526681	-0.00984685
ENSGACT00000004901	ldlrad4b	0.00375129	0.793977	0.0525375	-0.0213273	-0.0164487
ENSGACT00000013573	lect2l	0.00900433	0.673438	0.0901552	-0.0498125	-0.0333407
ENSGACT00000015181	leng1	4.0293e-06	0.0290599	0.0209585	0.00483735	-0.0175123
ENSGACT00000019830	leo1	3.46064e-05	0.187598	0.0193348	0.00914134	-0.0115672
ENSGACT00000005253	lgals3b	2.39513e-06	0.142066	0.0402074	0.0251415	-0.0167678
ENSGACT00000016142	lgmn	8.90199e-05	0.174714	0.00598577	0.0126207	0.00365085
ENSGACT00000008136	lifra	0.000213121	0.609561	-0.0632834	-0.0160246	0.025281
ENSGACT00000023406	lig1	0.00204147	0.216055	0.011403	0.00760824	-0.0080464
ENSGACT00000027613	lig3	0.000460345	0.116536	0.0117286	0.00924255	-0.00816608
ENSGACT00000020186	lims1	0.000948928	0.00911969	0.0108737	0.0129994	-0.0113354
ENSGACT00000010117	lin37	3.92568e-07	0.0689534	0.0138665	0.0073586	-0.00786957
ENSGACT00000007763	lin52	0.0835849	0.00509517	0.0071963	0.0180522	-0.0149086
ENSGACT00000000586	lin7b	0.00185187	0.388611	-0.0295733	0.0215036	0.0119771
ENSGACT00000013219	lipf	5.37076e-06	0.0264654	0.00612781	0.0224157	0.00832871
ENSGACT00000027391	lipia	0.00143597	0.338275	-0.0250169	0.0121516	-0.0220312
ENSGACT00000006129	lipt2	0.00112406	0.00888274	0.0178334	0.0109073	-0.0205501
ENSGACT00000018834	LLGL1	0.00358703	0.547186	-0.0566078	-0.0109555	0.0406144
ENSGACT00000021746	lman1	0.00177537	0.163731	-0.109429	0.062198	0.086813
ENSGACT00000007434	lmf1	5.06285e-06	0.86525	0.0222131	0.00206832	-0.0040293
ENSGACT00000024326	lmnb1	5.25358e-07	0.102751	0.0146664	0.00793948	-0.00756158
ENSGACT00000020682	lmo1	0.00163818	0.958171	-0.0344624	0.00103453	0.00667468
ENSGACT00000022047	lpcat2	3.72989e-07	0.631877	0.0226788	0.0129072	0.00822474
ENSGACT00000015067	lpl	0.00119027	0.227893	-0.0378825	0.0328747	0.00778768
ENSGACT00000015376	lpxn	1.03925e-07	0.00763199	0.012731	0.0188059	-0.00458054
ENSGACT00000022737	lrba	0.00325851	0.520233	-0.0244193	-0.0100682	0.0135498
ENSGACT00000001123	lrch4	8.8559e-05	0.014783	0.00862866	0.0240193	-0.000846268
ENSGACT00000025282	LRMP	0.00311126	0.377917	0.00513165	0.00908145	0.0013405
ENSGACT00000009631	lrp11	0.00355365	0.0848483	-0.0852827	0.0516418	0.0761823
ENSGACT00000021425	LRP8	0.00669562	0.630437	-0.0228686	-0.0334175	-0.0262976
ENSGACT00000019486	lrrc28	8.12047e-06	0.21217	-0.0706623	-0.0577947	0.0252476
ENSGACT00000020331	lrrc45	6.04771e-05	0.0870238	0.00501264	0.0192123	0.0102458
ENSGACT00000022510	lrrcc1	0.00689778	0.124587	0.0105291	0.0106625	-0.00942609
ENSGACT00000004775	lrrfip2	0.00131866	0.943991	-0.0260935	-0.00352703	0.00377669
ENSGACT00000018628	lrrk1	6.44696e-09	0.75654	0.0230334	0.00501209	-0.00257665
ENSGACT00000004498	lsm12b	0.000493311	0.0331477	0.0133767	0.00226113	-0.013523
ENSGACT00000007338	lsm5	0.027165	0.00899963	0.0105251	0.00734855	-0.0158018
ENSGACT00000000877	lta4h	1.55106e-05	0.781541	0.0155462	0.00718893	0.00185285
ENSGACT00000025595	lygl2	0.000931546	0.1344	0.00709186	0.0237688	0.00640758
ENSGACT00000019023	lyn	0.000249275	0.923036	0.0216396	0.00399371	0.0063785
ENSGACT00000005724	lypla1	2.46597e-05	0.794991	-0.0192089	-0.00303715	0.00433166
ENSGACT00000007028	lyrm9	2.65814e-05	0.00332331	0.0200459	0.00688177	-0.0211934
ENSGACT00000019806	lysmd2	0.000233259	0.799258	0.00980095	0.001301	-0.00281389
ENSGACT00000024224	LYZ	0.000696332	0.453278	0.0996859	-0.0509625	-0.0523476
ENSGACT00000009681	lzic	0.00125311	0.815634	0.0464403	-0.0181842	-0.00532323
ENSGACT00000002605	MACF1	0.000193393	0.787358	0.0110148	0.00344814	-0.00183123
ENSGACT00000022392	macrod1	0.00702349	0.519237	0.021725	-0.0107861	-0.0133213
ENSGACT00000021127	MAF	2.29029e-05	0.435856	-0.0309553	-0.0253313	0.00131132
ENSGACT00000006028	maff	0.00805617	0.966967	-0.0326214	-0.00858399	-0.00187662
ENSGACT00000026430	MAGI2	5.86479e-05	0.315842	-0.0636693	-0.0443294	0.0250761
ENSGACT00000015845	magi2b	0.00379496	0.943188	-0.0435919	0.00225421	-0.0107766
ENSGACT00000014627	magi3a	0.00478458	0.018983	-0.0236763	-0.111113	0.01776
ENSGACT00000014441	malt3	4.41247e-06	0.185507	0.0220997	0.00334795	-0.0132829
ENSGACT00000000296	man2b1	2.37031e-08	0.460303	0.0173595	0.00796383	-0.00224083
ENSGACT00000025552	man2b2	0.000636756	0.540796	0.00886767	0.0100069	0.00279794
ENSGACT00000006167	man2c1	0.00293192	0.110854	0.00433627	0.0123506	0.0312468
ENSGACT00000006666	manba	1.02307e-05	0.234249	0.0135788	0.00756411	-0.00585184
ENSGACT00000007346	manbal	0.00226719	0.014059	0.00629626	0.0151728	-0.00528289
ENSGACT00000002069	manf	0.000279718	0.220801	-0.113288	0.0614842	0.0747488
ENSGACT00000021069	map1b	0.00820427	0.756882	-0.0381407	0.00933949	0.019541
ENSGACT00000017778	map1sa	0.00258246	0.173315	0.00613808	0.0138225	1.43669e-05
ENSGACT00000019117	map2k4a	4.66696e-05	0.117586	0.0152881	-0.0101864	0.00928605
ENSGACT00000007718	map3k4	0.00378753	0.423553	0.0324196	0.0529775	0.00915849
ENSGACT00000025312	mapk11	0.00288682	0.240884	0.0170111	0.022588	-0.00588497
ENSGACT00000010831	mapk14a	0.00370159	0.340019	0.011467	0.0232624	0.00407148
ENSGACT00000012983	mapkapk3	1.17534e-05	0.0331142	0.00822734	0.0222196	0.00373422
ENSGACT00000003460	marchf6	3.29652e-08	0.0126651	0.0107952	0.016696	-0.00178139
ENSGACT00000020072	marchf7	1.11527e-05	0.126333	0.013599	0.0102199	-0.00642966
ENSGACT00000009915	marcksl1a	0.00185269	0.082396	0.0121441	0.00717746	-0.0112171
ENSGACT00000025385	MARF1	0.000326325	0.140151	-0.0176076	-0.0258764	0.00555793
ENSGACT00000026267	mark2b	0.746652	0.00599036	-0.030482	0.0372653	0.0727085
ENSGACT00000008583	mars	0.00269018	0.0513086	0.0215037	0.00737513	-0.02358
ENSGACT00000021591	matr3l1.1	2.67656e-06	0.107279	0.0116375	0.0100542	-0.00442216
ENSGACT00000014972	mbip	3.28547e-06	0.468706	0.0177521	0.00190301	-0.00771069
ENSGACT00000007343	MBP	0.00322109	0.0607871	0.00427425	0.016022	0.000336459
ENSGACT00000004099	mbtps1	2.22309e-05	0.000323713	-0.0903228	-0.0361489	0.121655
ENSGACT00000026289	mcat	0.00564114	0.727156	-0.00926919	-0.00588054	0.00144663
ENSGACT00000022750	mcf2a	0.000431496	0.141066	-0.0347715	-0.0797367	-0.00763057
ENSGACT00000019696	mcf2la	0.0080333	0.524279	-0.0384352	0.000243481	0.0275913
ENSGACT00000017895	mcl1b	7.11622e-07	0.624374	-0.0310258	0.0112836	0.00899952
ENSGACT00000025373	mcm10	0.0034603	0.526322	0.0163958	0.00346447	-0.0097948
ENSGACT00000003398	mcm3ap	8.95031e-06	0.240976	0.0124687	0.00950539	-0.00360084
ENSGACT00000023730	mcm4	0.000926193	0.503267	-0.0273378	-0.0377093	-0.015328
ENSGACT00000007729	mcm9	0.00506615	0.401752	-0.0475635	-0.0331289	0.0299428
ENSGACT00000004389	mcmbp	0.00914918	0.95977	0.00856785	0.00155135	-0.000879666
ENSGACT00000008733	MCOLN3	0.00316697	0.311356	0.0671242	-0.0308086	-0.0611614
ENSGACT00000017663	mcrip1	3.75861e-05	0.0407529	0.0146762	0.006302	-0.0120992
ENSGACT00000020562	mctp1b	2.16658e-06	0.282943	0.0239846	0.00523507	-0.012334
ENSGACT00000006889	mcu	0.681338	0.000883613	-0.0018191	-0.0614833	0.047877
ENSGACT00000023110	MCUB	8.53446e-05	0.0365824	0.0136451	0.00665327	-0.0118903
ENSGACT00000021605	mdga1	0.00288775	0.26264	-0.045409	0.00971989	0.0390989
ENSGACT00000017010	MDGA2	0.00755412	0.0280293	-0.00208462	-0.11396	-0.0599063
ENSGACT00000025966	mdh1aa	5.55407e-09	0.0141348	0.020254	0.00871043	-0.0138789
ENSGACT00000008259	mdn1	0.000165278	0.653185	-0.0200877	0.00733133	0.00807387
ENSGACT00000006773	me1	1.74857e-10	0.0147623	0.0277142	0.0169321	-0.014849
ENSGACT00000026752	med13a	0.00757835	0.820593	-0.0268433	-0.00389756	0.0107505
ENSGACT00000002634	med14	0.00170251	0.318194	0.00731586	0.00866551	-0.00192623
ENSGACT00000019496	med15	0.00423651	0.436316	0.00399635	0.00944305	0.00535549
ENSGACT00000017739	med16	0.00395871	0.254252	0.00892581	0.00809407	-0.00547074
ENSGACT00000017509	med17	4.15558e-08	0.0208185	0.0247002	0.011548	-0.0168864
ENSGACT00000023592	med19a	1.45843e-07	0.122792	0.00819385	0.0046948	-0.00358416
ENSGACT00000017494	med23	0.0169077	0.0099897	-0.064814	0.080912	0.0452655
ENSGACT00000017878	med25	4.09498e-08	0.154284	0.0162747	0.00152107	-0.00945751
ENSGACT00000010659	med4	0.171876	0.00642328	0.00300798	0.0319871	-0.011608
ENSGACT00000005723	mep1a.1	0.00217113	0.73995	0.0269408	0.00172311	-0.0118371
ENSGACT00000026552	metap2b	3.36823e-05	0.603289	0.0294658	-0.0130374	0.00147237
ENSGACT00000006217	mettl22	0.000928322	0.00708059	0.00979081	0.0138751	-0.0104554
ENSGACT00000025474	mettl26	0.000275694	0.18296	0.0169555	0.000347649	-0.0131802
ENSGACT00000005509	mettl4	0.095363	0.00183422	0.0426678	-0.0130388	-0.0758452
ENSGACT00000006757	mettl5	4.68346e-05	0.0113491	0.010237	0.0170814	-0.00617149
ENSGACT00000017032	mgat2	0.000301296	0.378498	0.0135963	0.0036228	-0.00761805
ENSGACT00000006174	mgme1	1.23447e-06	0.172562	0.0294687	-0.01148	-0.0179306
ENSGACT00000006909	mib2	0.000426609	0.273805	-0.0227671	-0.0313244	0.00180522
ENSGACT00000022297	mibp2	0.00421825	0.851219	-0.0322501	0.0132981	0.00402975
ENSGACT00000026689	micu2	3.02356e-06	0.20249	0.0114932	0.00940793	-0.00285028
ENSGACT00000022933	mid1ip1l	2.31812e-11	0.258351	0.0261621	0.0172578	0.000673052
ENSGACT00000021352	mier1b	0.00704429	0.00060435	-0.0416283	0.0569201	0.026959
ENSGACT00000009649	mier3b	2.24076e-05	0.00057866	-0.10118	0.0794363	0.0896021
ENSGACT00000023656	mif	0.00176304	0.00668544	0.0116763	0.0135017	-0.0137919
ENSGACT00000025465	mkrn1	4.7454e-05	0.981581	0.015892	0.00158225	0.00168452
ENSGACT00000010975	mkrn4	0.0010222	0.133491	-0.0320252	-0.0952751	-0.0111784
ENSGACT00000004811	mlh1	3.93459e-05	0.490722	0.0216787	0.0174116	0.00077531
ENSGACT00000010134	mlh3	2.02886e-08	0.150885	0.0320132	0.0187902	-0.010703
ENSGACT00000018250	mlycd	0.00672452	0.553169	0.00975223	0.0142214	0.00295913
ENSGACT00000001839	mmadhc	0.00720148	0.29917	0.010263	0.00387418	-0.00818
ENSGACT00000006893	MMP23B	3.34742e-05	0.229956	0.0278236	0.0488981	0.0204794
ENSGACT00000010415	mmp25b	0.00069771	0.0588714	0.00611381	0.0154276	-0.000789258
ENSGACT00000010686	mmp9	0.00274665	0.23047	-0.0708304	0.0441015	0.0507364
ENSGACT00000004027	MOCOS	5.42857e-09	0.0153568	0.0204119	0.0118759	-0.0123427
ENSGACT00000020423	mocs2	3.10972e-09	0.00139334	0.0259072	0.010487	-0.0218224
ENSGACT00000009259	mocs3	0.000312377	0.988172	0.0333759	-0.00316865	-0.00209353
ENSGACT00000012577	morc2	5.47712e-06	0.335028	0.0155894	0.014288	0.000385101
ENSGACT00000024675	mospd1	0.00113372	0.0430401	0.0120987	0.00685118	-0.0118586
ENSGACT00000008926	mpl	0.157883	0.000178275	-0.0111909	-0.0581806	0.0398454
ENSGACT00000016235	mpnd	1.5142e-10	0.196412	0.0133927	0.00914862	-0.00103886
ENSGACT00000026869	mpp1	5.41902e-06	0.0185596	0.0117827	0.0111513	-0.00788032
ENSGACT00000022724	mpx	5.51693e-07	0.0329675	0.0153904	0.0106738	-0.00922128
ENSGACT00000005379	mrc1a	5.9441e-07	0.0635301	-0.0446734	0.0259012	0.0276784
ENSGACT00000022556	mrc1b	0.00014937	0.00202169	0.013058	0.0314395	-0.0102409
ENSGACT00000022595	mrpl11	0.0675863	0.00331667	0.00945825	0.0105069	-0.017827
ENSGACT00000006600	mrpl14	0.474713	0.00229583	0.0144629	0.00110805	-0.0332232
ENSGACT00000020299	mrpl16	0.604577	0.00888448	0.000171371	0.0167385	-0.00882262
ENSGACT00000012237	mrpl19	0.00140782	0.0146494	0.0118695	0.0115444	-0.0131742
ENSGACT00000014751	mrpl23	0.00012303	0.382052	0.0215012	0.00921546	-0.00977307
ENSGACT00000017088	mrpl33	4.48074e-06	0.018876	0.012835	0.00987489	-0.0092181
ENSGACT00000013486	mrpl51	0.0263174	0.00322838	0.00964304	0.0152504	-0.0166163
ENSGACT00000025430	mrpl52	0.0162921	0.00519742	0.0131045	0.00796085	-0.0198395
ENSGACT00000014509	mrpl57	0.00875194	0.00298367	0.0180759	0.0034809	-0.0262172
ENSGACT00000005528	mrpl9	0.00775572	0.351807	0.010218	0.00632326	-0.00713079
ENSGACT00000011716	mrps10	4.0585e-06	0.00223393	0.0145684	0.0135526	-0.013012
ENSGACT00000019571	mrps11	0.000179226	0.00332714	0.0119263	0.0185419	-0.0116597
ENSGACT00000018206	mrps14	0.0259235	0.00463983	0.0178186	0.0128476	-0.0286538
ENSGACT00000018249	mrps15	5.97899e-08	0.0416233	0.0146455	0.0157022	-0.00401146
ENSGACT00000002245	mrps16	3.82056e-09	0.00543926	0.0208909	0.00893243	-0.0156955
ENSGACT00000027150	mrps17	0.245477	0.00932262	0.00598987	0.0186501	-0.0161099
ENSGACT00000017703	mrps18a	0.261376	0.00463304	0.00438734	0.0124586	-0.0125318
ENSGACT00000000542	mrps23	0.113193	0.00989389	-0.0153407	0.0332449	-0.00756457
ENSGACT00000015125	mrps33	0.003216	0.0509763	0.00996455	0.0115251	-0.00984003
ENSGACT00000017281	mrps34	0.0760963	0.0076329	0.0157572	0.00493275	-0.0278134
ENSGACT00000004942	mrps35	0.0034894	0.32581	0.0145854	0.0102986	-0.00874624
ENSGACT00000000280	mrps5	0.00744355	0.978743	0.0128256	-0.00185684	-0.00184786
ENSGACT00000022975	mrrf	4.21428e-12	0.0713249	0.0306499	0.00519285	-0.016136
ENSGACT00000020755	mrvi1	0.000785435	0.610265	-0.0528805	0.00900881	0.0294407
ENSGACT00000007868	msh3	8.22715e-09	0.385592	0.026749	0.00912546	-0.00719519
ENSGACT00000007973	msra	9.56048e-05	0.097569	0.0126078	0.00743932	-0.00874689
ENSGACT00000027739	mt-nd4	0.000450524	0.0884808	0.00646407	0.00823847	-0.00357073
ENSGACT00000027738	mt-nd4l	0.000978986	0.435364	-0.017951	0.0107904	-0.00617519
ENSGACT00000003656	mta3	0.00243237	0.402416	0.0145204	0.00647315	-0.00855865
ENSGACT00000003662	mta3	0.271352	0.00497989	-0.00147673	-0.0947182	0.0330029
ENSGACT00000004722	mtdha	0.0222298	0.00911941	-0.0268858	0.0350187	0.018045
ENSGACT00000011001	mthfd2	1.72486e-06	0.0392929	0.0254801	0.00578362	-0.0197517
ENSGACT00000017457	mtmr11	0.00703315	0.602943	-0.0280348	-0.0110908	0.0142348
ENSGACT00000026412	mtpn	0.00170954	0.0963767	0.015561	0.0130473	-0.0130284
ENSGACT00000018172	mtrf1	0.79689	0.00571067	-0.000328344	0.0362508	-0.0198283
ENSGACT00000003496	mtrr	4.16919e-07	0.0183285	0.0244287	0.00880565	-0.0188322
ENSGACT00000021775	mtus1b	0.436783	0.00453384	0.00847777	-0.109434	0.0227612
ENSGACT00000004142	mtx1a	0.000777651	0.138742	0.0112794	0.0084666	-0.00799635
ENSGACT00000019916	mul1a	2.63638e-06	0.0744018	0.0163345	0.00259633	-0.0119421
ENSGACT00000024283	mxd3	0.00651986	0.926976	0.0182284	-0.00516382	-0.00373966
ENSGACT00000014648	myb	0.000823745	0.759471	0.0202133	-0.00819424	0.00116132
ENSGACT00000014268	mybl2b	0.251128	0.00522964	-0.0266928	0.0959231	0.0356158
ENSGACT00000020511	mybpc3	1.39631e-07	0.147881	0.0270209	0.0147989	-0.0106781
ENSGACT00000002323	mycbp2	5.00176e-05	0.00568769	0.00222129	0.0255782	0.00974563
ENSGACT00000011624	myct1a	0.00194527	0.58718	0.0169353	0.0233257	0.0149177
ENSGACT00000004657	myd88	9.46306e-07	0.0421174	0.0120777	0.0145396	-0.00388954
ENSGACT00000025545	myh10	0.00946145	0.729996	-0.0176843	-0.0067382	0.0065594
ENSGACT00000005621	MYL12B	0.00639629	0.0175408	0.00668508	0.00845482	-0.00801826
ENSGACT00000000898	myl6	0.00604793	0.615984	-0.0281523	0.0173507	0.0106254
ENSGACT00000010079	myo1b	0.000166301	0.0445279	-0.022127	-0.0312602	0.0132617
ENSGACT00000007218	myo1cb	0.00610785	0.299063	-0.0112554	0.010405	-0.00193576
ENSGACT00000007978	myo5c	0.00809911	0.82343	-0.0376362	-0.0106131	-0.0285654
ENSGACT00000010807	myofl	4.57932e-10	0.0570261	0.0276593	0.0215189	-0.00775827
ENSGACT00000011428	naa10	0.0022475	0.225665	0.0262686	-0.0123408	-0.0202823
ENSGACT00000025995	naa15a	7.16372e-08	0.128311	0.0202692	0.00257905	-0.0120183
ENSGACT00000015698	naa20	0.231274	0.00284195	0.00182963	0.0192366	-0.00899782
ENSGACT00000010188	naa35	0.00499914	0.114833	0.0109521	0.00508188	-0.0108361
ENSGACT00000025528	naa38	0.0045208	0.000554652	0.00811131	0.0231675	-0.0115901
ENSGACT00000004214	naa50	0.357336	0.00312954	0.0108115	0.00617274	-0.0249056
ENSGACT00000015863	NAAA	1.59334e-09	0.0650255	0.0165864	0.0169334	-0.0016847
ENSGACT00000020143	naca	5.62428e-07	0.0235268	0.0118805	0.0070223	-0.00815653
ENSGACT00000024520	nadk2	0.000567141	0.100785	0.0349546	-0.0272315	-0.0227907
ENSGACT00000026307	nagk	1.75286e-09	0.00500316	0.0269013	0.00873266	-0.0202911
ENSGACT00000002528	nalcn	0.000770794	0.166614	-0.0185873	-0.0112096	-0.0494256
ENSGACT00000006978	narf	0.00326754	0.212991	-0.0520794	-0.0354099	0.0394351
ENSGACT00000008624	nasp	0.001067	0.0711665	0.00515873	0.0092411	-0.00258135
ENSGACT00000025796	nav3	0.000523105	0.94494	-0.0353679	-0.0081844	-0.00826521
ENSGACT00000004625	naxd	0.00452455	0.837962	0.0091089	0.00508149	0.000214386
ENSGACT00000018772	nbeal1	0.00918466	0.0775496	-0.0359857	-0.0100358	0.0425546
ENSGACT00000011451	nbeal2	0.00751217	0.143965	0.000154635	0.0150538	0.0135526
ENSGACT00000001397	NBL1	0.00204993	0.281027	-0.0870675	0.0271374	0.0699441
ENSGACT00000027518	ncam1a	0.00257985	0.065225	-0.0733066	0.0197868	0.0783827
ENSGACT00000017408	ncanb	0.0787853	0.006086	-0.00098496	-0.0996761	0.0154035
ENSGACT00000013651	ncapd2	0.00212253	0.06467	0.0139481	0.000158987	-0.0143577
ENSGACT00000005182	ncapd3	2.74882e-07	0.128634	0.0260135	0.00212083	-0.0165172
ENSGACT00000021424	ncapg	3.30198e-05	0.0962164	0.0230743	0.00679875	-0.0174652
ENSGACT00000018020	ncaph	7.60584e-05	0.167911	0.0201013	0.00409895	-0.0144379
ENSGACT00000000822	ncaph2	0.0067382	0.374499	0.015847	0.00114364	-0.0124125
ENSGACT00000022207	NCBP1	5.57713e-05	0.484558	0.00765803	0.007149	0.00121146
ENSGACT00000026694	nccrp1	0.00235554	0.0161521	0.0118904	0.0156604	-0.0122628
ENSGACT00000003502	ncdn	0.00198283	0.0854618	0.0158942	0.00628234	-0.0153278
ENSGACT00000002564	ncf2	0.00121369	0.077863	0.00809068	0.00943313	-0.00577313
ENSGACT00000011901	ncl	0.00112259	0.924411	-0.0235522	0.00560493	0.00478096
ENSGACT00000016366	ncor2	3.36623e-07	0.287856	0.0130945	0.0109496	-0.000149747
ENSGACT00000005417	ndel1a	0.000348323	0.989299	-0.0702876	0.00248377	0.00668002
ENSGACT00000007922	ndrg1a	1.67575e-05	0.878209	0.0186277	0.00506876	0.00529637
ENSGACT00000023858	ndst3	0.0195464	0.00757008	0.00350448	-0.12859	-0.0280065
ENSGACT00000011256	ndufa10	0.000117408	0.088398	0.0135266	0.00875721	-0.00956398
ENSGACT00000027701	ndufa2	0.00164968	0.0600712	0.00861552	0.00722179	-0.00772006
ENSGACT00000025491	ndufa5	0.00955525	0.012423	0.010226	0.00722811	-0.0138485
ENSGACT00000022950	ndufa8	8.39914e-05	0.132856	0.010107	0.00800359	-0.00551704
ENSGACT00000018947	ndufab1b	0.00668855	0.0707509	0.00950834	0.00617911	-0.0102242
ENSGACT00000026074	ndufaf5	5.48852e-06	0.0104023	0.0167813	0.0124886	-0.0137903
ENSGACT00000023493	ndufaf6	0.00559019	0.0481099	0.0144261	0.00751988	-0.0159932
ENSGACT00000015766	ndufaf7	0.358412	0.0086752	0.012583	0.0124554	-0.0323552
ENSGACT00000015772	ndufb10	0.000275579	0.0417334	0.0130739	0.0134728	-0.010041
ENSGACT00000016485	ndufb3	0.0176114	0.00505021	0.0082582	0.00964578	-0.0127447
ENSGACT00000024946	ndufb7	0.000918577	0.0285239	0.0100246	0.00910175	-0.00978008
ENSGACT00000005725	NDUFS1	0.00714522	0.41949	-0.014052	0.00311345	-0.0188964
ENSGACT00000011927	ndufs6	0.00406906	0.012153	0.0101814	0.00967603	-0.0126576
ENSGACT00000022021	ndufv2	0.00247364	0.00744369	0.0114793	0.0120666	-0.0141253
ENSGACT00000001495	necap2	0.000382015	0.1603	0.0204048	0.00894583	-0.0149673
ENSGACT00000010566	nedd1	0.00135563	0.573593	0.00936016	0.0106047	0.00262256
ENSGACT00000020950	nedd4a	0.750228	0.00562326	-0.0216718	0.0363377	0.0275699
ENSGACT00000021892	neil3	0.00071006	0.0759966	0.0147421	0.00160747	-0.0144315
ENSGACT00000025338	nelfa	8.24464e-05	0.118253	0.0192166	0.016272	-0.0101067
ENSGACT00000014059	NEMF	0.000746842	0.0990685	0.00809921	0.0129743	-0.00330113
ENSGACT00000025621	net1	0.0187429	0.000576217	0.0227307	-0.169002	-0.0509334
ENSGACT00000025640	neurl4	0.00427873	0.696487	-0.0361466	-0.013268	0.0154772
ENSGACT00000005144	NFE2L1	0.351744	0.00432983	0.0143172	-0.0237018	-0.0413072
ENSGACT00000005902	nfe2l2a	2.97692e-06	0.139824	0.0140135	0.00895854	-0.00637222
ENSGACT00000022332	nfkb1	1.84617e-05	0.307167	-0.0312598	-0.0135107	0.0153739
ENSGACT00000001733	nfkb2	7.19287e-07	0.283658	0.0163044	0.00367956	-0.00782367
ENSGACT00000006729	nfkbiaa	0.000180646	0.180636	0.0126382	0.00746119	-0.00757692
ENSGACT00000016582	nfkbiab	0.00902758	0.344149	0.0130865	-0.00210026	-0.0110494
ENSGACT00000017902	nfkbie	0.0064163	0.0613235	0.00623755	0.0087073	-0.00581876
ENSGACT00000005539	nfs1	0.00754065	0.71821	-0.0364464	0.0212765	0.00628157
ENSGACT00000010663	ngly1	0.00861579	0.497395	0.0173435	0.00371383	-0.0122508
ENSGACT00000010439	ngrn	0.00299602	0.0355805	0.0153674	0.00462885	-0.0173169
ENSGACT00000005564	nid1a	3.63238e-05	0.750764	0.015403	0.00164862	-0.00467768
ENSGACT00000018647	nid2a	0.00227705	0.440895	0.0117964	0.0187799	0.00460798
ENSGACT00000022282	nipblb	0.000112108	0.791571	0.00898616	0.00337236	-0.000727986
ENSGACT00000025223	nit1	0.0407694	0.00645244	0.032599	0.015217	-0.0578778
ENSGACT00000023075	nkap	5.87697e-06	0.0868797	0.0133151	0.0055094	-0.00884236
ENSGACT00000022111	nkd1	0.237092	0.00179588	0.0150158	-0.145941	0.0113987
ENSGACT00000004420	nktr	5.84377e-08	0.333189	0.0150824	0.00289243	-0.00625059
ENSGACT00000027311	nle1	0.00380983	0.0782009	0.0119594	0.00931036	-0.0115262
ENSGACT00000021001	nln	0.000115891	0.247604	0.0259926	-0.0196151	-0.00236888
ENSGACT00000006646	nlrx1	0.00141084	0.726424	0.0127536	0.00606785	-0.00245733
ENSGACT00000013346	nmd3	1.44078e-05	0.00473735	0.0132304	0.0120407	-0.0118941
ENSGACT00000020156	nme2a	0.000684064	0.022541	0.00616905	0.0113454	-0.00428006
ENSGACT00000009794	noc2l	0.000540962	0.0387674	0.0120072	0.0090369	-0.0110254
ENSGACT00000025984	nocta	0.000143624	0.0386645	-0.149246	0.0952806	0.116888
ENSGACT00000005964	nod1	0.446918	0.00605809	-0.0187374	0.00213235	0.0681448
ENSGACT00000017225	nol10	0.00146542	0.269607	-0.0595331	0.0511174	0.0136602
ENSGACT00000015664	nono	0.00431227	0.0126519	0.00815482	0.0171711	-0.00863122
ENSGACT00000025025	nop10	0.00064187	0.805715	-0.031196	0.00971067	0.0102091
ENSGACT00000007644	nop53	8.17507e-09	0.0386027	0.013124	0.0127753	-0.0038731
ENSGACT00000013148	notch3	0.00728858	0.118158	-0.00505897	-0.058199	-0.0301271
ENSGACT00000025184	npb	0.009218	0.441644	-0.0210957	-0.0164358	0.0125201
ENSGACT00000010260	npc2	6.69145e-05	0.113049	0.0111336	0.00835091	-0.00658148
ENSGACT00000023166	npdc1a	1.79983e-05	0.0543335	-0.0345413	0.0179146	0.0271546
ENSGACT00000016445	npl	7.60369e-05	0.113033	0.0101421	0.00572828	-0.00688181
ENSGACT00000026898	npm1a	0.000154177	0.893292	-0.0487624	-0.00226074	0.0106853
ENSGACT00000022102	npm1b	0.00153109	0.313624	0.0570755	-0.0236259	-0.0402069
ENSGACT00000017162	nr1d2a	0.00467119	0.832671	0.0126532	0.0059403	-0.00115774
ENSGACT00000017475	nr2f5	9.43534e-05	0.509964	-0.0434894	0.0057743	0.026271
ENSGACT00000014316	nr4a1	0.00200914	0.542954	-0.0714581	0.0302535	0.0403407
ENSGACT00000020289	nrbf2b	4.51113e-06	0.0129921	0.0216461	0.000627077	-0.0200327
ENSGACT00000004723	nrd1b	0.000529422	0.735172	0.0139971	0.00889177	0.00120847
ENSGACT00000016728	nrde2	0.00139636	0.665857	0.0154846	0.00513174	-0.0055825
ENSGACT00000026536	nrip2	0.00290616	0.538788	-0.0295669	0.016392	0.014518
ENSGACT00000002730	nrros	6.1528e-06	0.030743	0.00756242	0.0179363	0.0018872
ENSGACT00000003577	nrxn1b	0.000253981	0.092075	-0.0777018	-0.00417529	0.0798129
ENSGACT00000021016	nsa2	2.75931e-07	0.116268	0.0116643	0.00755991	-0.00474413
ENSGACT00000024216	nsdhl	0.0081544	0.00292395	0.0135729	0.0352004	-0.0200952
ENSGACT00000008218	nsmce2	0.0675371	0.00678779	0.00825523	0.026958	-0.0155615
ENSGACT00000020328	nsun3	0.00216029	0.113336	0.0584631	0.0156796	-0.0605121
ENSGACT00000022819	nt5c2l1	0.00778522	0.626897	-0.0602619	0.00149773	0.0355259
ENSGACT00000008170	nt5dc1	5.50081e-07	0.00102145	0.0168118	0.0263142	-0.0118251
ENSGACT00000016343	nt5dc2	0.0025269	0.921673	0.025764	0.00931122	0.00718758
ENSGACT00000015520	nt5e	0.00922073	0.215059	-0.00281159	-0.035652	-0.0286516
ENSGACT00000007375	NT5M	9.27297e-07	0.0144233	0.0166535	0.0123152	-0.0116953
ENSGACT00000023960	nub1	0.0070343	0.663352	0.0295759	0.00847661	-0.013614
ENSGACT00000014352	NUBPL	6.66073e-05	0.0387753	0.00924827	0.0180487	-0.00209962
ENSGACT00000003385	nudcd1	0.00511629	0.043396	0.00925323	0.0137404	-0.00900678
ENSGACT00000022499	nudt22	8.56557e-05	0.0744254	0.0192467	0.00487369	-0.0156847
ENSGACT00000025395	nudt5	0.00320099	0.0267676	0.00945723	0.00893132	-0.0101032
ENSGACT00000017397	nudt9	0.00230957	0.0190772	-0.0835057	0.0987334	0.0270263
ENSGACT00000021224	nup188	0.000356293	0.015768	0.00535167	0.017041	-0.000935851
ENSGACT00000000745	nup50	0.00279582	0.0527477	0.00667676	0.0102168	-0.00543982
ENSGACT00000026800	nupr1a	5.01719e-05	0.307094	0.0257621	0.000785368	-0.0158401
ENSGACT00000016154	nusap1	0.00168809	0.464968	0.0141064	0.00162947	-0.00876235
ENSGACT00000021773	oacyl	0.00453278	0.97528	-0.0668285	0.0105897	0.00946914
ENSGACT00000022260	oaz1b	7.31821e-05	0.13863	0.00856919	0.00788186	-0.00396383
ENSGACT00000000466	oclna	0.000612184	0.763172	-0.0518211	-0.031992	-0.0336016
ENSGACT00000009701	oga	0.000657376	0.0177726	-0.0163164	-0.0161203	0.0165346
ENSGACT00000013216	ogfrl2	0.00329519	0.0911674	0.0321998	-0.0123141	-0.0317673
ENSGACT00000013368	ola1	0.00294314	0.179057	0.00528247	0.021772	0.00839041
ENSGACT00000004688	olfml2a	3.91534e-05	0.00889788	-0.102497	0.0507276	0.0900377
ENSGACT00000007211	orc1	0.000557383	0.387285	-0.029389	0.0161317	0.0159817
ENSGACT00000000920	os9	2.65488e-05	0.0386208	0.0110604	0.0116306	-0.00680882
ENSGACT00000014467	osbpl1a	3.57838e-05	0.201368	0.0224886	0.00620642	-0.0138718
ENSGACT00000009568	osbpl3a	5.93076e-11	0.369561	0.0178577	0.00317425	-0.00587505
ENSGACT00000014689	osbpl5	0.00659616	0.310583	0.0349786	-0.00179862	-0.0294914
ENSGACT00000005842	osbpl6	0.000146925	0.209563	-0.0259835	-0.00622786	0.0179414
ENSGACT00000014607	osbpl9	1.29539e-13	0.118042	0.0330756	0.00345948	-0.0155685
ENSGACT00000002076	oser1	0.00048678	0.294687	0.0230636	-0.012984	-0.0138795
ENSGACT00000004626	osr2	0.00409816	0.410621	-0.0225726	0.0135687	-0.0142294
ENSGACT00000004344	otc	0.213188	0.000879956	0.0229918	0.0289097	-0.0592936
ENSGACT00000022959	otog	0.00423024	0.0691571	0.00477731	-0.00450737	0.00716469
ENSGACT00000017356	otogl	0.212899	0.00751991	-0.00328307	-0.0930617	0.048996
ENSGACT00000026500	otub1b	0.000359126	0.345981	0.0106274	0.000378617	-0.00696262
ENSGACT00000006677	otud6b	1.33231e-06	0.055611	0.0154273	0.0119704	-0.0081244
ENSGACT00000024893	ovol1a	0.000337771	0.223482	-0.0747543	-0.0522489	0.0488734
ENSGACT00000025447	oxa1l	1.5524e-09	0.0619267	0.0169592	0.0133312	-0.00490445
ENSGACT00000009147	oxct1a	0.00250087	0.881953	0.0135769	-0.000375004	-0.00435592
ENSGACT00000026778	p2rx1	0.000122551	0.580282	0.0254593	0.0171153	-0.0011887
ENSGACT00000018168	p2ry11	0.00146133	0.0801406	0.0156009	0.0357468	-0.00338537
ENSGACT00000014971	p4ha3	0.00273674	0.441319	0.0486662	-0.00626292	-0.0342487
ENSGACT00000004695	pabpc1a	0.00205026	0.951791	0.0173328	0.00234646	0.00477431
ENSGACT00000002837	pabpn1	0.00103453	0.145942	0.0175346	0.0440444	0.00381633
ENSGACT00000015977	pacs2	0.00236538	0.113122	-0.0369181	-0.0696	0.0268643
ENSGACT00000011167	PAFAH1B1	0.00696677	0.0700096	-0.0197261	-0.0201548	0.0193734
ENSGACT00000010042	pagr1	5.83124e-09	0.320801	0.0246877	-0.000924288	-0.0115025
ENSGACT00000006005	paip1	1.94409e-05	0.0353064	0.0125068	0.00446657	-0.0106128
ENSGACT00000014681	pak2b	0.00614928	0.697326	-0.0384497	-0.00347759	0.0203038
ENSGACT00000014234	pan2	8.27158e-07	0.171313	0.0150483	0.00766771	-0.00682411
ENSGACT00000005731	pank4	0.002948	0.341897	-0.0312048	-0.0435898	0.00573796
ENSGACT00000007052	paplna	4.94748e-09	0.947532	0.0477043	0.00495052	-0.00163469
ENSGACT00000018938	pappa2	9.85635e-05	0.64969	-0.0587031	-0.0273979	0.0128183
ENSGACT00000023159	papss1	4.461e-06	0.113217	-0.0241598	-0.0402599	-0.00476192
ENSGACT00000018387	parla	1.04512e-06	0.368815	0.0135574	0.0138159	0.00514006
ENSGACT00000008375	parp16	0.000457817	0.978262	-0.0588192	0.00812037	0.000839252
ENSGACT00000001175	parp3	2.90364e-06	0.293513	0.0198989	0.0151156	-0.0032361
ENSGACT00000009607	pars2	1.12865e-07	0.244292	0.0222856	0.00869192	-0.00889658
ENSGACT00000004519	parvaa	0.00133274	0.86379	-0.0505918	-0.0181158	0.00482373
ENSGACT00000005132	parvg	0.00936079	0.261604	0.00607365	0.0181322	0.00285353
ENSGACT00000019071	paxip1	0.00428584	0.362181	0.00988173	0.00516581	-0.0063385
ENSGACT00000014430	pccb	0.00156672	0.888325	0.00655284	0.000111585	-0.00187147
ENSGACT00000020161	PCDH9	0.00294992	0.11362	-0.0589785	-0.0267958	0.0496521
ENSGACT00000014643	pcgf5a	0.000430881	0.291525	0.00460945	0.006704	0.000379241
ENSGACT00000003652	pcgf6	0.00488672	0.0839252	-0.113809	-0.00238351	0.123727
ENSGACT00000016807	PCLO	0.00401629	0.261145	-0.0216706	-0.0338147	0.0069987
ENSGACT00000011500	pcmtl	0.000133839	0.245753	0.0522403	-0.0290139	0.028939
ENSGACT00000016120	pcnx1	0.00348102	0.0130719	-0.0880165	0.053815	0.0934028
ENSGACT00000013752	pcnx2	0.00680858	0.465419	-0.0350547	-0.0584449	-0.00820203
ENSGACT00000006115	pdap1a	0.00055124	0.873761	-0.0400497	0.00811798	0.0116027
ENSGACT00000013114	pdcd10b	5.47209e-05	0.0441327	0.0127071	0.00512032	-0.0108416
ENSGACT00000024155	pdcd11	0.000537445	0.164674	-0.0173696	-0.0257344	0.00516757
ENSGACT00000024770	pdcd4b	0.00504539	0.154275	0.022093	-0.00790826	-0.0212471
ENSGACT00000002999	pdcd6	0.00717086	0.535445	-0.0389494	0.025157	0.0188948
ENSGACT00000007386	pdcd6ip	0.00265299	0.413468	-0.0203782	0.00416945	0.014437
ENSGACT00000021275	pdcl	0.14741	0.0070549	0.00222725	0.0136367	-0.00645542
ENSGACT00000001071	PDCL3	0.00355038	0.59043	0.0067196	0.00877272	0.00273245
ENSGACT00000018291	pde4a	0.000251019	0.689002	0.0319276	0.00442707	-0.0121251
ENSGACT00000009640	pde4ba	0.00655102	0.682584	-0.031287	-0.00875855	0.0155035
ENSGACT00000009546	pde4d	0.00520176	0.530902	-0.0336589	-0.0156114	0.0202038
ENSGACT00000019876	pde8a	1.06123e-07	0.124116	-0.0343087	-0.0200557	0.0144074
ENSGACT00000000587	pdf	0.000266822	0.0683106	0.014844	0.0133081	-0.0107461
ENSGACT00000024635	pdgfrl	0.00377355	0.38414	-0.0274793	0.0170386	0.0166575
ENSGACT00000027396	pdha1a	0.00356934	0.116654	0.00921724	0.00838177	-0.00766993
ENSGACT00000007603	PDK2	0.80027	0.00160457	0.0652735	-0.130516	-0.109495
ENSGACT00000022342	pdlim5b	2.87846e-05	0.18449	0.0122124	0.0124085	-0.00308206
ENSGACT00000024303	pdlim7	0.00234895	0.403964	-0.029369	-0.0685995	-0.0272773
ENSGACT00000014902	pdrg1	1.14166e-05	0.2529	0.0271433	-0.0105054	-0.0163391
ENSGACT00000027224	pds5b	2.16142e-08	0.167223	0.0234423	0.00579885	-0.0116252
ENSGACT00000006790	pdss1	0.000708694	0.0150646	0.0133	0.0112594	-0.013818
ENSGACT00000016912	pdss2	0.00455631	0.154992	0.0139593	0.0214559	-0.00779129
ENSGACT00000004750	pdyn	0.000137818	0.926623	-0.114512	0.00364972	0.0236345
ENSGACT00000016522	pecr	0.0209264	0.00668198	0.0204473	0.00159285	-0.0303378
ENSGACT00000019320	pepd	0.00142876	0.365599	0.0137677	0.0145425	0.0292081
ENSGACT00000001596	pex10	2.67293e-08	0.149904	0.0121506	0.00336283	-0.00621846
ENSGACT00000000698	pex11b	0.000291237	0.683823	0.0166959	-0.00123096	-0.0073804
ENSGACT00000011182	pex11g	4.83128e-06	0.648159	0.0181806	0.00751255	-0.00222865
ENSGACT00000022857	pex16	0.00541974	0.203878	0.0145567	0.00234907	-0.0134446
ENSGACT00000025218	pfdn2	9.06532e-07	0.094496	0.0112816	0.00172866	-0.00787772
ENSGACT00000006212	pfkfb2b	0.0258627	0.00481752	-0.00799322	-0.0984025	0.0375455
ENSGACT00000008206	pfkla	7.88235e-06	0.868401	0.0123665	0.00390637	0.0031442
ENSGACT00000000892	pfkmb	0.00143427	0.308838	-0.0612368	-0.0318515	0.0505295
ENSGACT00000012124	PFN2	0.00140016	0.446985	-0.0317079	0.0243696	-0.00197363
ENSGACT00000017141	pgam5	0.00508541	0.257424	-0.0530959	0.0163206	0.052054
ENSGACT00000027681	pgap2	0.284742	0.00986814	-0.0883772	0.0779149	0.133478
ENSGACT00000009553	pgd	2.39156e-05	0.0474109	0.0104015	0.00915338	-0.00666722
ENSGACT00000009368	pgm1	2.92308e-09	0.30451	0.0261837	0.00925661	-0.00791881
ENSGACT00000021310	pgm2	0.00099452	0.0890498	0.00967909	0.0114407	-0.00648321
ENSGACT00000020498	pgpep1	0.00676117	0.0649764	0.0131043	0.0341971	-0.0073462
ENSGACT00000027549	pgrmc1	0.00415519	0.110934	0.0151388	0.0127741	-0.0124628
ENSGACT00000003923	pgs1	0.00592111	0.00207732	0.00505363	0.0254586	-0.00555081
ENSGACT00000013710	phactr2	4.76538e-05	0.0588836	0.0111413	0.0211636	-0.000924432
ENSGACT00000024694	phf6	0.000131035	0.235776	0.0178448	9.43194e-05	-0.0123523
ENSGACT00000011725	phkg2	2.81837e-07	0.0627527	0.0144309	0.0116086	-0.00622418
ENSGACT00000010348	phox2a	6.5644e-05	0.709066	-0.0477933	0.0163131	-0.00694202
ENSGACT00000015055	phrf1	2.07602e-05	0.106267	0.0154379	0.00672983	-0.0104171
ENSGACT00000025370	phyh	0.000461254	0.797884	0.0193832	-0.00242679	-0.00723258
ENSGACT00000023991	phykpl	0.00132256	0.210453	0.00689103	0.0166127	0.00288187
ENSGACT00000025070	pi4k2a	2.04324e-10	0.00293301	0.0214786	0.0125832	-0.0146762
ENSGACT00000012969	pibf1	6.75191e-05	0.344979	-0.022758	-0.0197052	0.00414208
ENSGACT00000003148	piezo1	2.13436e-05	0.481633	0.026053	-0.0131303	-0.00906994
ENSGACT00000008774	pih1d1	0.000155489	0.21458	0.0541809	-0.0306181	-0.0328031
ENSGACT00000020921	pik3r1	4.48613e-06	0.0914026	-0.0348036	-0.00391463	0.024232
ENSGACT00000020512	pik3r2	0.00154109	0.117841	-0.0525883	0.0523384	-0.0130003
ENSGACT00000003919	pik3r4	5.2811e-07	0.29127	0.0237979	-0.00656574	-0.0129713
ENSGACT00000011654	pikfyve	8.51235e-12	0.279278	0.0154525	0.00958795	0.000376524
ENSGACT00000005451	pim1	0.000897191	0.0345752	-0.0502491	0.0412566	0.0381968
ENSGACT00000024396	pin4	0.00249271	0.0106414	0.0091155	0.0219285	-0.00828586
ENSGACT00000023760	pip5k1ba	9.37045e-07	0.496349	0.0192402	0.0121835	0.000288048
ENSGACT00000009802	pla2g4ab	4.47267e-07	0.240504	0.0192991	0.0142712	-0.00327902
ENSGACT00000006432	pla2g7	0.00491684	0.0639733	0.0145504	0.0231404	-0.0112842
ENSGACT00000008876	plaua	3.4986e-05	0.106679	0.0286524	0.0120103	-0.0201161
ENSGACT00000026168	plcb3	0.00043606	0.0498852	0.00299187	0.0300852	0.0145657
ENSGACT00000016591	PLCB4	0.00219219	0.0184507	-0.00491017	-0.0496161	-0.00895028
ENSGACT00000003336	plcd4b	9.03354e-05	0.886439	-0.046226	-0.0108856	0.00392727
ENSGACT00000000628	plcg2	1.33146e-05	0.357719	0.0107204	0.00993906	0.000178151
ENSGACT00000017253	plcl2	3.78651e-06	0.515153	0.0135911	0.0115392	0.00789841
ENSGACT00000016711	pld3	0.00166839	0.291232	0.0529863	0.00471116	-0.0398571
ENSGACT00000003374	pleca	1.46122e-07	0.135696	0.0178786	0.014246	-0.00457945
ENSGACT00000012073	plek	1.16685e-05	0.293355	0.0161581	0.00706551	-0.00707292
ENSGACT00000013693	plekha1a	0.00968839	0.371001	-0.0535181	-0.0440742	0.0356364
ENSGACT00000013253	PLEKHA5	0.00689972	0.193955	-0.0130761	-0.0517433	-0.0118688
ENSGACT00000021866	PLK1	7.64599e-07	0.275048	0.023892	0.00702663	-0.0110328
ENSGACT00000018404	pllp	0.00453709	0.75798	0.0101761	0.00951568	0.00474264
ENSGACT00000017576	plod1a	0.0687232	0.000458349	-0.0512245	0.0716669	0.0461361
ENSGACT00000004551	plpp4	1.7599e-05	0.0483229	-0.0508754	-0.0946682	0.013388
ENSGACT00000007447	plpp5	0.00649222	0.217932	-0.0255117	-0.0744186	-0.0053694
ENSGACT00000005159	plxnb2b	0.00943407	0.077102	-0.00184221	-0.0698553	-0.0320125
ENSGACT00000025355	plxnc1	0.00326343	0.1076	0.00496215	0.0123971	-0.000968716
ENSGACT00000000701	pmela	0.00297546	0.146622	-0.063261	0.0566924	0.0362694
ENSGACT00000006623	pnisr	2.85086e-06	0.366739	0.0176317	0.00630576	-0.00668996
ENSGACT00000007979	PNMT	0.000591076	0.0428393	-0.0791431	0.0290925	0.0729354
ENSGACT00000007981	PNMT	0.0062431	0.333002	-0.0429777	-0.0307421	0.028306
ENSGACT00000015973	pno1	0.00507988	0.0477737	0.00840687	0.0102284	-0.00825701
ENSGACT00000004054	pnp6	0.00971978	0.758015	-0.0332659	-0.0149605	-0.0335953
ENSGACT00000020083	pnpla4	0.0095144	0.512468	0.0163114	0.0030716	-0.0106869
ENSGACT00000004404	podn	0.000452463	0.0299709	0.0420877	0.0075583	-0.0445325
ENSGACT00000013258	polk	0.00763467	0.693034	0.00961253	0.00472816	-0.00329723
ENSGACT00000024203	poll	0.00317518	0.108981	0.00908643	0.00543968	-0.00830375
ENSGACT00000002455	polm	3.39233e-06	0.285355	0.0261884	-0.00253827	-0.0157276
ENSGACT00000025649	polr2a	0.000531949	0.855009	-0.0221589	0.00473998	0.00693634
ENSGACT00000006145	polr2d	0.00345067	0.0923323	0.00857099	0.00630969	-0.00787377
ENSGACT00000017562	polr2eb	0.00121493	0.0140014	0.0102733	0.00815456	-0.0113692
ENSGACT00000009737	polr2f	6.44057e-05	0.0239044	0.0139662	0.00799116	-0.0124454
ENSGACT00000008875	polr2i	2.19541e-06	0.0177022	0.0154704	0.0122212	-0.010846
ENSGACT00000004341	polr2j	0.000661138	0.0148901	0.0152886	0.00583419	-0.0168963
ENSGACT00000003835	polr3e	0.0046412	0.0182608	0.00890158	0.0138629	-0.00965406
ENSGACT00000010051	polr3h	7.81885e-06	0.671096	0.0110844	-0.00360341	-0.00364386
ENSGACT00000027495	pom121	0.0431751	0.000863118	-0.00595518	-0.0874068	0.0206667
ENSGACT00000024351	pomk	0.000172651	0.272261	0.015997	-0.00213983	-0.0109992
ENSGACT00000002810	pomp	0.353641	0.00714809	0.00374098	0.00809303	-0.0108162
ENSGACT00000014267	pomt1	0.000174442	0.204782	0.019587	-0.00444715	-0.0146619
ENSGACT00000010443	PON1	0.00135437	0.452126	0.0251398	0.0070953	-0.0134635
ENSGACT00000025593	ponzr1	0.000119711	0.00534586	0.0140292	0.0136483	-0.0140322
ENSGACT00000010220	porb	0.00205295	0.413982	-0.0118399	-0.00937833	0.00484613
ENSGACT00000011576	pot1	0.00169448	0.917095	0.012996	0.00316654	0.00474561
ENSGACT00000009850	ppcs	1.17644e-07	0.16337	0.0254667	0.000157805	-0.0155001
ENSGACT00000013654	ppdpfb	1.72195e-05	0.0165773	0.00981332	0.00926229	-0.00736136
ENSGACT00000019939	ppef1	0.190748	0.000277576	0.0304163	-0.147242	-0.0376805
ENSGACT00000010733	PPFIA3	0.00355724	0.191634	-0.0157221	-0.0668599	-0.0355525
ENSGACT00000015605	ppfibp1b	0.00183526	0.0282424	-0.0283828	0.0344779	0.00450073
ENSGACT00000002991	ppifb	2.76713e-05	0.0811908	0.032933	-0.00557978	-0.0268055
ENSGACT00000019051	ppil2	0.000430083	0.236651	0.0120898	0.00917711	-0.00596297
ENSGACT00000004732	ppm1h	0.000964825	0.524736	0.0158593	0.0209473	0.00816364
ENSGACT00000007158	ppm1j	0.0656506	0.00496952	0.00347145	0.0170176	-0.00780273
ENSGACT00000017944	ppp1caa	3.26637e-05	0.00831446	0.0101923	0.0119227	-0.00832881
ENSGACT00000009812	ppp1cab	8.66408e-09	0.0200303	0.0170731	0.0106966	-0.0100217
ENSGACT00000024055	ppp1r12c	0.000482334	0.190216	0.00503813	0.0119004	0.0028121
ENSGACT00000012157	ppp1r2	0.000923744	0.340653	-0.0290284	0.0142072	0.0185468
ENSGACT00000018025	ppp1r7	5.88227e-07	0.0281226	0.0216389	0.00611711	-0.0155806
ENSGACT00000002609	PPP2R3B	0.000919864	0.0735077	0.0115534	0.00915495	-0.00991748
ENSGACT00000013213	ppp2r5a	3.94301e-07	0.044816	-0.0459722	-0.00442865	0.0347796
ENSGACT00000015610	ppp4r2b	0.00623477	0.0434839	0.00200669	-0.0558679	-0.03891
ENSGACT00000025669	ppp6r2a	0.000986507	0.24929	0.00674858	0.00862604	-0.00172431
ENSGACT00000003313	ppp6r3	0.00401404	0.088564	0.000323638	0.0141226	0.0162027
ENSGACT00000003480	ppt1	7.16686e-05	0.191952	0.0118078	0.00647146	-0.00657103
ENSGACT00000007482	praf2	5.68827e-05	0.287593	0.0322572	-0.00510711	-0.021495
ENSGACT00000023036	prc1b	0.00489819	0.719794	0.0144854	-0.00108249	-0.00749224
ENSGACT00000005532	prcc	0.000426139	0.0985837	0.00981275	0.00864121	-0.00664393
ENSGACT00000015974	prcp	0.0036781	0.175238	0.00618747	0.0229941	0.00554307
ENSGACT00000025303	prdx2	0.00770559	0.585585	0.0123831	-0.00244721	-0.00800537
ENSGACT00000027397	prdx4	8.78191e-07	0.131446	0.0159233	0.00657455	-0.00852391
ENSGACT00000003749	prex2	0.00115776	0.392804	-0.0195551	-0.0365264	-0.0221387
ENSGACT00000024979	prickle1b	0.00126167	0.923054	-0.0576335	0.0135183	0.012517
ENSGACT00000008137	prim2	0.00210769	0.0302539	0.0224892	-0.00509307	-0.024626
ENSGACT00000016781	prkab1b	0.0091752	0.0592747	0.012297	0.00871937	-0.0140129
ENSGACT00000006189	prkar1aa	0.268011	0.00323676	-0.0668681	0.0704119	0.0935273
ENSGACT00000022190	prkcba	0.00292843	0.0891069	0.00644382	0.0208837	0.000792064
[truncated: 1,693 more rows]
